# Supplementary material for: Crystal structure of N-[3-(di­methyl­aza­nium­yl)prop­yl]-N′,N′,N′′,N′′-tetra­methyl-N-(N,N,N′,N′-tetra­methyl­form­am­id­in­ium­yl)­guanidinium dibromide hydroxide monohydrate
Source: Acta Crystallogr E Crystallogr Commun. 2015 Dec 24;71(Pt 12):o1078–9. doi: 10.1107/S2056989015024305 (PMC4719988; doi:10.1107/S2056989015024305)
Supplement: Supplementary file 1 [file e-71-o1078-sup1.cif]

##############################################################################
#                                                                            #
# This CIF contains the data in a paper accepted for publication in          #
# Acta Crystallographica Section E. It conforms to the requirements of       #
# Notes for Authors for Acta Crystallographica Section E, and has been       #
# peer reviewed under the auspices of the IUCr Commission on Journals.       #
#                                                                            #
# Full details of the Crystallographic Information File format               #
# are given in the paper "The Crystallographic Information File (CIF):       #
# a New Standard Archive File for Crystallography" by S. R. Hall, F. H.      #
# Allen and I. D. Brown [Acta Cryst. (1991), A47, 655-685].                  #
#                                                                            #
# The current version of the core CIF dictionary is obtainable from          #
# ftp://ftp.iucr.org/pub/cif_core.dic.                                       #
#                                                                            #
# Software is freely available for graphical display of the structure(s)     #
# in this CIF. For information consult the CIF software page                 #
# http://www.iucr.org/resources/cif/software.                                #
#                                                                            #
# This file may be used for bona fide research purposes within the           #
# scientific community so long as proper attribution is given to the journal # 
# article from which it was obtained.                                        #
#                                                                            #
##############################################################################
data_I
_database_code_depnum_ccdc_archive 'CCDC 1443022'
_audit_creation_method     'SHELXL-2014/7'
_chemical_name_systematic
;\
<i>N</i>-[3-(Dimethylazaniumyl)propyl]-\
<i>N</i>',<i>N</i>',<i>N</i>'',<i>N</i>''-tetramethyl-<i>N</i>-\
(<i>N</i>,<i>N</i>,<i>N</i>',<i>N</i>'-tetramethylformamidiniumyl)\
guanidinium dibromide hydroxide monohydrate
;
_chemical_name_common     ?
_chemical_formula_moiety     'C15 H37 N6 3+, 1.988(Br -), H O -, H2 O'
_chemical_formula_sum     'C15 H40 Br1.99 N6 O2'
_chemical_formula_iupac     'C15 H37 N6 3+, 1.988Br -, O H -, H2 O'
_chemical_formula_weight     495.37
_chemical_melting_point     ?
_shelx_space_group_comment
;
The symmetry employed for this shelxl refinement is uniquely defined
by the following loop, which should always be used as a source of
symmetry information in preference to the above space-group names.
They are only intended as comments.
;
_space_group_crystal_system     monoclinic
_space_group_name_H-M_alt     'P 21'
_space_group_name_Hall     'P 2yb'
loop_
    _symmetry_equiv_pos_as_xyz
    'x,y,z'
    '-x,1/2+y,-z'
_cell_length_a     9.1584(6)
_cell_length_b     12.2932(7)
_cell_length_c     10.6633(6)
_cell_angle_alpha     90
_cell_angle_beta     97.454(3)
_cell_angle_gamma     90
_cell_volume     1190.39(12)
_cell_formula_units_Z     2
_cell_measurement_reflns_used     25793
_cell_measurement_theta_min     1.93
_cell_measurement_theta_max     30.54
_cell_measurement_temperature     100(2)
_exptl_crystal_description     prism
_exptl_crystal_colour     colorless
_exptl_crystal_size_max     0.41
_exptl_crystal_size_mid     0.29
_exptl_crystal_size_min     0.25
_exptl_crystal_density_diffrn     1.382
_exptl_crystal_density_meas     ?
_exptl_crystal_density_method     'not measured'
_exptl_crystal_F_000     515.2
_exptl_absorpt_coefficient_mu     3.404
_exptl_absorpt_correction_type     multi-scan
_exptl_absorpt_process_details
;
(Blessing, 1995)
;
_shelx_estimated_absorpt_T_min     ?
_shelx_estimated_absorpt_T_max     ?
_exptl_absorpt_correction_T_min     0.334
_exptl_absorpt_correction_T_max     0.481
_exptl_special_details     ?
_diffrn_ambient_temperature     100(2)
_diffrn_radiation_type     MoK\a
_diffrn_radiation_wavelength     0.71073
_diffrn_radiation_monochromator     Triumph
_diffrn_measurement_device_type     'Bruker Kappa APEXII DUO'
_diffrn_measurement_method     '\f scans, and \w scans'
_diffrn_detector_area_resol_mean     ?
_diffrn_reflns_number     25793
_diffrn_reflns_av_R_equivalents     0.0327
_diffrn_reflns_theta_min     1.926
_diffrn_reflns_theta_max     30.526
_diffrn_reflns_theta_full     25.242
_diffrn_measured_fraction_theta_max     0.999
_diffrn_measured_fraction_theta_full     1.000
_diffrn_reflns_limit_h_min     -13
_diffrn_reflns_limit_h_max     12
_diffrn_reflns_limit_k_min     -17
_diffrn_reflns_limit_k_max     17
_diffrn_reflns_limit_l_min     -15
_diffrn_reflns_limit_l_max     15
_diffrn_standards_number     0
_diffrn_standards_interval_count     0
_diffrn_standards_interval_time     ?
_diffrn_standards_decay_%     0
_refine_special_details
;
 Refinement of F^2^ against ALL reflections.  The weighted R-factor wR and
 goodness of fit S are based on F^2^, conventional R-factors R are based
 on F, with F set to zero for negative F^2^. The threshold expression of
 F^2^ > 2sigma(F^2^) is used only for calculating R-factors(gt) etc. and is
 not relevant to the choice of reflections for refinement.  R-factors based
 on F^2^ are statistically about twice as large as those based on F, and R-
 factors based on ALL data will be even larger.
 The crystal was refined as a 2-component inversion twin.
;
_reflns_number_total     7244
_reflns_number_gt     6391
_reflns_threshold_expression     'I > 2\s(I)'
_refine_ls_structure_factor_coef     Fsqd
_refine_ls_matrix_type     full
_refine_ls_R_factor_all     0.0389
_refine_ls_R_factor_gt     0.0306
_refine_ls_wR_factor_gt     0.0672
_refine_ls_wR_factor_ref     0.0693
_refine_ls_goodness_of_fit_ref     0.992
_refine_ls_restrained_S_all     0.992
_refine_ls_number_reflns     7244
_refine_ls_number_parameters     265
_refine_ls_number_restraints     1
_refine_ls_hydrogen_treatment     mixed
_refine_ls_weighting_scheme     calc
_refine_ls_weighting_details
                      'w=1/[\s^2^(Fo^2^)+(0.0344P)^2^] where P=(Fo^2^+2Fc^2^)/3'
_atom_sites_solution_hydrogens     geom
_atom_sites_solution_primary     direct
_atom_sites_solution_secondary     difmap
_refine_ls_shift/su_max     0.000
_refine_ls_shift/su_mean     0.000
_refine_diff_density_max     0.374
_refine_diff_density_min     -0.231
_refine_ls_extinction_method     none
_refine_ls_abs_structure_details
;
refined as an inversion twin
;
_refine_ls_abs_structure_Flack     0.109(8)
loop_
    _atom_type_symbol
    _atom_type_description
    _atom_type_scat_dispersion_real
    _atom_type_scat_dispersion_imag
    _atom_type_scat_source
    C C 0.0033 0.0016 'International Tables Vol C Tables 4.2.6.8 and 6.1.1.4'
    H H 0.0000 0.0000 'International Tables Vol C Tables 4.2.6.8 and 6.1.1.4'
    N N 0.0061 0.0033 'International Tables Vol C Tables 4.2.6.8 and 6.1.1.4'
    Br Br -0.2901 2.4595 'International Tables Vol C Tables 4.2.6.8 and 6.1.1.4'
    O O 0.0106 0.0060 'International Tables Vol C Tables 4.2.6.8 and 6.1.1.4'
_computing_data_collection
;
APEX2 (Bruker, 2008)
;
_computing_cell_refinement
;
SAINT (Bruker, 2008)
;
_computing_data_reduction
;
SAINT (Bruker, 2008)
;
_computing_structure_solution
;
SHELXS97 (Sheldrick, 2008)
;
_computing_structure_refinement
;
SHELXL2014 (Sheldrick, 2015)
;
_computing_molecular_graphics
;
DIAMOND (Brandenburg & Putz, 2005)
;
_computing_publication_material
;
SHELXL2014 (Sheldrick, 2015)
;
loop_
    _atom_site_type_symbol
    _atom_site_label
    _atom_site_fract_x
    _atom_site_fract_y
    _atom_site_fract_z
    _atom_site_U_iso_or_equiv
    _atom_site_adp_type
    _atom_site_calc_flag
    _atom_site_occupancy
    _atom_site_disorder_assembly
    _atom_site_disorder_group
    Br Br1 0.93762(4) 0.22807(3) 0.49250(4) 0.01601(14) Uani d 0.701(2) . .
    Br Br2 0.53705(4) 0.94972(3) 0.87115(3) 0.01916(12) Uani d 0.831(2) . .
    Br Br3 0.05637(7) 0.84749(5) 0.00432(6) 0.0171(2) Uani d 0.456(2) . .
    O O1 0.7750(3) 0.7662(2) 0.8224(3) 0.0300(6) Uani d 1 . .
    H H16 0.720(5) 0.809(4) 0.831(4) 0.033(13) Uiso d 1 . .
    C C1 0.3100(3) 0.4939(2) 0.7726(2) 0.0129(6) Uani d 1 . .
    N N1 0.4205(3) 0.5645(2) 0.7784(2) 0.0150(5) Uani d 1 . .
    N N2 0.1715(3) 0.5246(2) 0.7743(2) 0.0158(5) Uani d 1 . .
    C C2 0.5739(3) 0.5375(3) 0.8281(3) 0.0196(6) Uani d 1 . .
    H H2A 0.5747 0.4800 0.8919 0.029 Uiso calc 1 . .
    H H2B 0.6231 0.6023 0.8668 0.029 Uiso calc 1 . .
    H H2C 0.6258 0.5122 0.7588 0.029 Uiso calc 1 . .
    C C3 0.4007(4) 0.6751(2) 0.7265(3) 0.0205(6) Uani d 1 . .
    H H3A 0.3067 0.6796 0.6712 0.031 Uiso calc 1 . .
    H H3B 0.4814 0.6922 0.6777 0.031 Uiso calc 1 . .
    H H3C 0.4009 0.7274 0.7959 0.031 Uiso calc 1 . .
    C C4 0.1345(4) 0.6237(3) 0.8414(3) 0.0234(7) Uani d 1 . .
    H H4A 0.2218 0.6491 0.8965 0.035 Uiso calc 1 . .
    H H4B 0.0558 0.6074 0.8926 0.035 Uiso calc 1 . .
    H H4C 0.1013 0.6804 0.7797 0.035 Uiso calc 1 . .
    C C5 0.0433(3) 0.4656(3) 0.7104(3) 0.0182(6) Uani d 1 . .
    H H5A 0.0770 0.4034 0.6643 0.027 Uiso calc 1 . .
    H H5B -0.0150 0.5144 0.6508 0.027 Uiso calc 1 . .
    H H5C -0.0175 0.4396 0.7734 0.027 Uiso calc 1 . .
    C C6 0.4445(3) 0.3476(2) 0.6899(3) 0.0118(5) Uani d 1 . .
    N N3 0.5375(3) 0.26813(19) 0.7292(2) 0.0141(5) Uani d 1 . .
    N N4 0.4440(3) 0.3922(2) 0.5757(2) 0.0146(5) Uani d 1 . .
    C C7 0.5991(3) 0.2503(3) 0.8627(3) 0.0182(6) Uani d 1 . .
    H H7A 0.5651 0.3081 0.9152 0.027 Uiso calc 1 . .
    H H7B 0.7069 0.2514 0.8704 0.027 Uiso calc 1 . .
    H H7C 0.5661 0.1796 0.8909 0.027 Uiso calc 1 . .
    C C8 0.5846(4) 0.1889(2) 0.6400(3) 0.0194(6) Uani d 1 . .
    H H8A 0.5175 0.1916 0.5606 0.029 Uiso calc 1 . .
    H H8B 0.5832 0.1157 0.6763 0.029 Uiso calc 1 . .
    H H8C 0.6848 0.2064 0.6234 0.029 Uiso calc 1 . .
    C C9 0.3103(3) 0.4361(3) 0.5014(3) 0.0187(6) Uani d 1 . .
    H H9A 0.2244 0.3945 0.5200 0.028 Uiso calc 1 . .
    H H9B 0.3193 0.4304 0.4110 0.028 Uiso calc 1 . .
    H H9C 0.2983 0.5126 0.5236 0.028 Uiso calc 1 . .
    C C10 0.5804(3) 0.4063(3) 0.5171(3) 0.0203(6) Uani d 1 . .
    H H10A 0.6647 0.3800 0.5752 0.031 Uiso calc 1 . .
    H H10B 0.5941 0.4835 0.4990 0.031 Uiso calc 1 . .
    H H10C 0.5729 0.3646 0.4381 0.031 Uiso calc 1 . .
    N N5 0.3413(3) 0.38281(19) 0.7657(2) 0.0113(5) Uani d 1 . .
    C C11 0.2721(3) 0.3039(2) 0.8469(3) 0.0126(5) Uani d 1 . .
    H H11A 0.1924 0.3411 0.8846 0.015 Uiso calc 1 . .
    H H11B 0.3469 0.2800 0.9169 0.015 Uiso calc 1 . .
    C C12 0.2085(3) 0.2040(2) 0.7739(3) 0.0149(6) Uani d 1 . .
    H H12A 0.1152 0.2233 0.7209 0.018 Uiso calc 1 . .
    H H12B 0.2786 0.1771 0.7178 0.018 Uiso calc 1 . .
    C C13 0.1805(3) 0.1162(2) 0.8688(3) 0.0141(6) Uani d 1 . .
    H H13A 0.2761 0.0846 0.9054 0.017 Uiso calc 1 . .
    H H13B 0.1352 0.1501 0.9385 0.017 Uiso calc 1 . .
    N N6 0.0827(3) 0.0267(2) 0.8125(2) 0.0159(5) Uani d 1 . .
    H H6 0.084(4) -0.022(3) 0.870(4) 0.032(11) Uiso d 1 . .
    C C14 -0.0748(3) 0.0601(3) 0.7838(3) 0.0254(7) Uani d 1 . .
    H H14A -0.1061 0.0957 0.8581 0.038 Uiso calc 1 . .
    H H14B -0.1359 -0.0043 0.7621 0.038 Uiso calc 1 . .
    H H14C -0.0857 0.1109 0.7123 0.038 Uiso calc 1 . .
    C C15 0.1372(4) -0.0259(3) 0.7013(3) 0.0246(7) Uani d 1 . .
    H H15A 0.1264 0.0247 0.6297 0.037 Uiso calc 1 . .
    H H15B 0.0797 -0.0918 0.6783 0.037 Uiso calc 1 . .
    H H15C 0.2412 -0.0452 0.7229 0.037 Uiso calc 1 . .
    O O2 0.2652(3) 0.1697(2) 0.4200(3) 0.0299(6) Uani d 1 . .
    H H17 0.185(6) 0.177(4) 0.442(4) 0.045(14) Uiso d 1 . .
    H H18 0.252(5) 0.200(4) 0.346(5) 0.049(14) Uiso d 1 . .
loop_
    _atom_site_aniso_label
    _atom_site_aniso_U_11
    _atom_site_aniso_U_22
    _atom_site_aniso_U_33
    _atom_site_aniso_U_12
    _atom_site_aniso_U_13
    _atom_site_aniso_U_23
    Br1 0.0157(2) 0.0191(2) 0.0127(2) -0.00070(16) -0.00014(14) 0.00164(16)
    Br2 0.01885(18) 0.01493(17) 0.02373(19) 0.00227(15) 0.00287(13) 0.00258(15)
    Br3 0.0172(4) 0.0156(4) 0.0191(4) 0.0025(2) 0.0050(3) 0.0041(2)
    O1 0.0258(13) 0.0279(14) 0.0368(15) -0.0011(11) 0.0059(11) -0.0102(11)
    C1 0.0176(14) 0.0119(13) 0.0090(12) 0.0003(11) 0.0016(10) -0.0012(10)
    N1 0.0173(12) 0.0124(12) 0.0149(12) -0.0028(10) 0.0005(9) 0.0002(10)
    N2 0.0184(13) 0.0124(12) 0.0173(12) 0.0015(10) 0.0043(10) 0.0000(10)
    C2 0.0197(15) 0.0169(15) 0.0203(15) -0.0047(12) -0.0048(12) 0.0008(12)
    C3 0.0268(17) 0.0121(14) 0.0220(15) -0.0028(12) 0.0005(13) 0.0022(12)
    C4 0.0311(18) 0.0163(15) 0.0245(16) 0.0071(14) 0.0105(14) -0.0020(13)
    C5 0.0131(13) 0.0179(17) 0.0234(15) 0.0016(11) 0.0017(11) 0.0031(12)
    C6 0.0112(12) 0.0109(13) 0.0132(13) -0.0017(10) 0.0013(10) -0.0036(10)
    N3 0.0135(12) 0.0125(12) 0.0161(12) 0.0005(9) 0.0015(9) -0.0014(9)
    N4 0.0159(12) 0.0147(12) 0.0133(11) 0.0010(10) 0.0029(9) 0.0010(10)
    C7 0.0149(14) 0.0190(16) 0.0188(14) 0.0017(11) -0.0044(11) 0.0018(12)
    C8 0.0216(16) 0.0151(14) 0.0222(15) 0.0066(12) 0.0057(12) 0.0000(12)
    C9 0.0231(15) 0.0188(16) 0.0137(13) 0.0035(13) 0.0000(11) 0.0026(12)
    C10 0.0224(16) 0.0199(15) 0.0210(15) -0.0015(12) 0.0112(13) -0.0003(12)
    N5 0.0123(11) 0.0099(11) 0.0118(11) -0.0025(9) 0.0018(9) -0.0016(9)
    C11 0.0149(13) 0.0109(13) 0.0124(12) -0.0010(10) 0.0032(10) 0.0016(10)
    C12 0.0169(14) 0.0139(14) 0.0137(13) -0.0055(11) 0.0016(11) 0.0007(10)
    C13 0.0163(14) 0.0116(13) 0.0138(13) -0.0018(11) -0.0007(11) 0.0010(11)
    N6 0.0167(12) 0.0121(12) 0.0182(12) -0.0019(10) -0.0010(10) 0.0032(10)
    C14 0.0135(14) 0.0285(18) 0.0328(19) -0.0045(13) -0.0023(13) 0.0104(15)
    C15 0.0351(19) 0.0179(18) 0.0201(15) -0.0014(13) 0.0008(14) -0.0047(12)
    O2 0.0250(14) 0.0323(14) 0.0315(14) 0.0052(11) -0.0001(11) 0.0046(12)
_geom_special_details
;
 All esds (except the esd in the dihedral angle between two l.s. planes)
 are estimated using the full covariance matrix.  The cell esds are taken
 into account individually in the estimation of esds in distances, angles
 and torsion angles; correlations between esds in cell parameters are only
 used when they are defined by crystal symmetry.  An approximate (isotropic)
 treatment of cell esds is used for estimating esds involving l.s. planes.
;
loop_
    _geom_bond_atom_site_label_1
    _geom_bond_atom_site_label_2
    _geom_bond_site_symmetry_2
    _geom_bond_distance
    _geom_bond_publ_flag
    O1 H16 . 0.75(5) ?
    C1 N2 . 1.326(4) ?
    C1 N1 . 1.329(4) ?
    C1 N5 . 1.399(4) ?
    N1 C3 . 1.471(4) ?
    N1 C2 . 1.474(4) ?
    N2 C5 . 1.470(4) ?
    N2 C4 . 1.474(4) ?
    C2 H2A . 0.9800 ?
    C2 H2B . 0.9800 ?
    C2 H2C . 0.9800 ?
    C3 H3A . 0.9800 ?
    C3 H3B . 0.9800 ?
    C3 H3C . 0.9800 ?
    C4 H4A . 0.9800 ?
    C4 H4B . 0.9800 ?
    C4 H4C . 0.9800 ?
    C5 H5A . 0.9800 ?
    C5 H5B . 0.9800 ?
    C5 H5C . 0.9800 ?
    C6 N3 . 1.328(4) ?
    C6 N4 . 1.335(4) ?
    C6 N5 . 1.390(3) ?
    N3 C8 . 1.465(4) ?
    N3 C7 . 1.478(4) ?
    N4 C9 . 1.472(4) ?
    N4 C10 . 1.477(4) ?
    C7 H7A . 0.9800 ?
    C7 H7B . 0.9800 ?
    C7 H7C . 0.9800 ?
    C8 H8A . 0.9800 ?
    C8 H8B . 0.9800 ?
    C8 H8C . 0.9800 ?
    C9 H9A . 0.9800 ?
    C9 H9B . 0.9800 ?
    C9 H9C . 0.9800 ?
    C10 H10A . 0.9800 ?
    C10 H10B . 0.9800 ?
    C10 H10C . 0.9800 ?
    N5 C11 . 1.494(4) ?
    C11 C12 . 1.528(4) ?
    C11 H11A . 0.9900 ?
    C11 H11B . 0.9900 ?
    C12 C13 . 1.523(4) ?
    C12 H12A . 0.9900 ?
    C12 H12B . 0.9900 ?
    C13 N6 . 1.494(4) ?
    C13 H13A . 0.9900 ?
    C13 H13B . 0.9900 ?
    N6 C15 . 1.492(4) ?
    N6 C14 . 1.493(4) ?
    N6 H6 . 0.86(4) ?
    C14 H14A . 0.9800 ?
    C14 H14B . 0.9800 ?
    C14 H14C . 0.9800 ?
    C15 H15A . 0.9800 ?
    C15 H15B . 0.9800 ?
    C15 H15C . 0.9800 ?
    O2 H17 . 0.80(5) ?
    O2 H18 . 0.86(5) ?
loop_
    _geom_angle_atom_site_label_1
    _geom_angle_atom_site_label_2
    _geom_angle_atom_site_label_3
    _geom_angle_site_symmetry_1
    _geom_angle_site_symmetry_3
    _geom_angle
    _geom_angle_publ_flag
    N2 C1 N1 . . 122.5(3) ?
    N2 C1 N5 . . 118.8(3) ?
    N1 C1 N5 . . 118.7(3) ?
    C1 N1 C3 . . 122.1(3) ?
    C1 N1 C2 . . 123.6(2) ?
    C3 N1 C2 . . 114.1(2) ?
    C1 N2 C5 . . 124.1(2) ?
    C1 N2 C4 . . 121.5(3) ?
    C5 N2 C4 . . 114.4(2) ?
    N1 C2 H2A . . 109.5 ?
    N1 C2 H2B . . 109.5 ?
    H2A C2 H2B . . 109.5 ?
    N1 C2 H2C . . 109.5 ?
    H2A C2 H2C . . 109.5 ?
    H2B C2 H2C . . 109.5 ?
    N1 C3 H3A . . 109.5 ?
    N1 C3 H3B . . 109.5 ?
    H3A C3 H3B . . 109.5 ?
    N1 C3 H3C . . 109.5 ?
    H3A C3 H3C . . 109.5 ?
    H3B C3 H3C . . 109.5 ?
    N2 C4 H4A . . 109.5 ?
    N2 C4 H4B . . 109.5 ?
    H4A C4 H4B . . 109.5 ?
    N2 C4 H4C . . 109.5 ?
    H4A C4 H4C . . 109.5 ?
    H4B C4 H4C . . 109.5 ?
    N2 C5 H5A . . 109.5 ?
    N2 C5 H5B . . 109.5 ?
    H5A C5 H5B . . 109.5 ?
    N2 C5 H5C . . 109.5 ?
    H5A C5 H5C . . 109.5 ?
    H5B C5 H5C . . 109.5 ?
    N3 C6 N4 . . 121.1(3) ?
    N3 C6 N5 . . 120.1(3) ?
    N4 C6 N5 . . 118.7(3) ?
    C6 N3 C8 . . 121.0(2) ?
    C6 N3 C7 . . 124.2(2) ?
    C8 N3 C7 . . 114.7(2) ?
    C6 N4 C9 . . 123.1(2) ?
    C6 N4 C10 . . 122.1(2) ?
    C9 N4 C10 . . 114.8(2) ?
    N3 C7 H7A . . 109.5 ?
    N3 C7 H7B . . 109.5 ?
    H7A C7 H7B . . 109.5 ?
    N3 C7 H7C . . 109.5 ?
    H7A C7 H7C . . 109.5 ?
    H7B C7 H7C . . 109.5 ?
    N3 C8 H8A . . 109.5 ?
    N3 C8 H8B . . 109.5 ?
    H8A C8 H8B . . 109.5 ?
    N3 C8 H8C . . 109.5 ?
    H8A C8 H8C . . 109.5 ?
    H8B C8 H8C . . 109.5 ?
    N4 C9 H9A . . 109.5 ?
    N4 C9 H9B . . 109.5 ?
    H9A C9 H9B . . 109.5 ?
    N4 C9 H9C . . 109.5 ?
    H9A C9 H9C . . 109.5 ?
    H9B C9 H9C . . 109.5 ?
    N4 C10 H10A . . 109.5 ?
    N4 C10 H10B . . 109.5 ?
    H10A C10 H10B . . 109.5 ?
    N4 C10 H10C . . 109.5 ?
    H10A C10 H10C . . 109.5 ?
    H10B C10 H10C . . 109.5 ?
    C6 N5 C1 . . 119.6(2) ?
    C6 N5 C11 . . 120.4(2) ?
    C1 N5 C11 . . 119.8(2) ?
    N5 C11 C12 . . 112.9(2) ?
    N5 C11 H11A . . 109.0 ?
    C12 C11 H11A . . 109.0 ?
    N5 C11 H11B . . 109.0 ?
    C12 C11 H11B . . 109.0 ?
    H11A C11 H11B . . 107.8 ?
    C13 C12 C11 . . 108.5(2) ?
    C13 C12 H12A . . 110.0 ?
    C11 C12 H12A . . 110.0 ?
    C13 C12 H12B . . 110.0 ?
    C11 C12 H12B . . 110.0 ?
    H12A C12 H12B . . 108.4 ?
    N6 C13 C12 . . 113.5(2) ?
    N6 C13 H13A . . 108.9 ?
    C12 C13 H13A . . 108.9 ?
    N6 C13 H13B . . 108.9 ?
    C12 C13 H13B . . 108.9 ?
    H13A C13 H13B . . 107.7 ?
    C15 N6 C14 . . 111.7(3) ?
    C15 N6 C13 . . 113.2(2) ?
    C14 N6 C13 . . 113.1(2) ?
    C15 N6 H6 . . 107(3) ?
    C14 N6 H6 . . 105(3) ?
    C13 N6 H6 . . 106(3) ?
    N6 C14 H14A . . 109.5 ?
    N6 C14 H14B . . 109.5 ?
    H14A C14 H14B . . 109.5 ?
    N6 C14 H14C . . 109.5 ?
    H14A C14 H14C . . 109.5 ?
    H14B C14 H14C . . 109.5 ?
    N6 C15 H15A . . 109.5 ?
    N6 C15 H15B . . 109.5 ?
    H15A C15 H15B . . 109.5 ?
    N6 C15 H15C . . 109.5 ?
    H15A C15 H15C . . 109.5 ?
    H15B C15 H15C . . 109.5 ?
    H17 O2 H18 . . 101(4) ?
loop_
    _geom_torsion_atom_site_label_1
    _geom_torsion_atom_site_label_2
    _geom_torsion_atom_site_label_3
    _geom_torsion_atom_site_label_4
    _geom_torsion_site_symmetry_1
    _geom_torsion_site_symmetry_2
    _geom_torsion_site_symmetry_3
    _geom_torsion_site_symmetry_4
    _geom_torsion
    _geom_torsion_publ_flag
    N2 C1 N1 C3 . . . . -30.6(4) ?
    N5 C1 N1 C3 . . . . 150.0(3) ?
    N2 C1 N1 C2 . . . . 153.9(3) ?
    N5 C1 N1 C2 . . . . -25.5(4) ?
    N1 C1 N2 C5 . . . . 149.2(3) ?
    N5 C1 N2 C5 . . . . -31.4(4) ?
    N1 C1 N2 C4 . . . . -30.2(4) ?
    N5 C1 N2 C4 . . . . 149.2(3) ?
    N4 C6 N3 C8 . . . . -32.5(4) ?
    N5 C6 N3 C8 . . . . 144.8(3) ?
    N4 C6 N3 C7 . . . . 148.6(3) ?
    N5 C6 N3 C7 . . . . -34.0(4) ?
    N3 C6 N4 C9 . . . . 148.6(3) ?
    N5 C6 N4 C9 . . . . -28.8(4) ?
    N3 C6 N4 C10 . . . . -34.6(4) ?
    N5 C6 N4 C10 . . . . 148.0(3) ?
    N3 C6 N5 C1 . . . . 140.6(3) ?
    N4 C6 N5 C1 . . . . -41.9(4) ?
    N3 C6 N5 C11 . . . . -34.9(4) ?
    N4 C6 N5 C11 . . . . 142.5(3) ?
    N2 C1 N5 C6 . . . . 139.8(3) ?
    N1 C1 N5 C6 . . . . -40.8(4) ?
    N2 C1 N5 C11 . . . . -44.6(4) ?
    N1 C1 N5 C11 . . . . 134.8(3) ?
    C6 N5 C11 C12 . . . . -51.0(3) ?
    C1 N5 C11 C12 . . . . 133.5(3) ?
    N5 C11 C12 C13 . . . . 164.3(2) ?
    C11 C12 C13 N6 . . . . 164.6(2) ?
    C12 C13 N6 C15 . . . . 55.4(3) ?
    C12 C13 N6 C14 . . . . -73.0(3) ?
loop_
    _geom_hbond_atom_site_label_D
    _geom_hbond_atom_site_label_H
    _geom_hbond_atom_site_label_A
    _geom_hbond_site_symmetry_A
    _geom_hbond_distance_DH
    _geom_hbond_distance_HA
    _geom_hbond_distance_DA
    _geom_hbond_angle_DHA
    _geom_hbond_publ_flag
    N6 H6 Br3 1_546 0.86(4) 2.18(4) 3.038(4) 172(3) y
    O2 H18 O1 2_646 0.86(5) 1.96(4) 2.825(4) 179(3) y
    O2 H17 Br1 1_455 0.80(5) 2.48(4) 3.273(4) 171(3) y
    C2 H2A Br2 2_647 0.98 2.87 3.650(4) 137 y
    C3 H3A Br1 2_656 0.98 2.72 3.688(4) 170 y
    C5 H5C Br3 2_546 0.98 2.69 3.594(4) 153 y
    C7 H7B Br3 2_646 0.98 2.67 3.498(4) 142 y
    C8 H8C Br1 1 0.98 2.87 3.805(4) 160 y
    C11 H11A Br3 2_546 0.99 2.70 3.618(4) 154 y
    C12 H12A Br1 1_455 0.99 2.75 3.649(4) 151 y
    C14 H14C Br1 1_455 0.98 2.78 3.743(4) 167 y
    C15 H15B Br1 2_646 0.98 2.86 3.676(4) 142 y
_shelx_hkl_file
;
   1   0   0   67.24    2.81
   1   0   0   72.11    3.07
   1   0   0   75.01    2.59
   1   0   0   74.77    2.60
   1   0   0   66.33    2.72
  -1   0   0   76.88    2.72
  -1   0   0   67.26    2.81
  -1   0   0   68.07    3.06
  -1   0   0   75.00    2.58
  -1   0   0   76.23    2.59
  -2   0   0  611.82   35.21
   2   0   0  604.70   32.71
   2   0   0  592.92   32.73
   2   0   0  601.74   38.29
  -2   0   0  615.99   38.30
  -2   0   0  626.10   34.04
  -2   0   0  630.23   34.04
   2   0   0  618.65   35.22
   2   0   0  609.72   34.03
  -2   0   0  608.73   32.71
  -3   0   0   31.98    2.31
  -3   0   0   33.48    2.10
   3   0   0   32.74    1.91
   3   0   0   30.94    2.04
   3   0   0   31.27    2.14
   3   0   0   33.07    2.30
  -3   0   0   30.15    1.82
  -3   0   0   32.25    1.85
  -3   0   0   30.17    2.08
  -3   0   0   29.38    2.07
   3   0   0   31.65    1.97
   4   0   0   11.34    1.41
  -4   0   0   12.56    0.96
  -4   0   0   13.65    0.93
  -4   0   0   12.92    1.26
   4   0   0   11.19    1.16
  -4   0   0   12.54    1.36
  -4   0   0   12.23    1.19
   4   0   0   11.53    1.19
  -5   0   0   21.50    1.84
  -5   0   0   24.91    1.92
   5   0   0   23.48    1.84
  -5   0   0   23.01    2.10
   5   0   0   24.37    2.05
   5   0   0   21.09    1.82
   5   0   0   25.54    1.97
  -5   0   0   22.83    1.42
  -5   0   0   22.73    1.41
  -6   0   0  169.89   10.27
  -6   0   0  165.68    9.99
  -6   0   0  178.00   11.24
   6   0   0  166.53    9.52
   6   0   0  171.20    9.94
   6   0   0  174.07   10.31
   7   0   0   13.75    1.68
   7   0   0   12.87    1.60
  -7   0   0   13.86    1.61
   7   0   0   13.70    1.74
   7   0   0   12.13    1.62
  -8   0   0  244.76   14.97
   8   0   0  260.27   15.43
   8   0   0  274.74   16.80
   8   0   0  257.75   14.26
   8   0   0  248.24   16.86
   9   0   0   14.51    2.04
   9   0   0   14.45    1.94
  -9   0   0   12.74    1.94
   9   0   0   16.47    2.40
  10   0   0   75.97    5.09
  10   0   0   76.95    5.38
 -10   0   0   75.18    5.37
  11   0   0   -0.34    1.86
 -11   0   0    0.17    2.09
 -12   0   0    4.81    2.46
  12   0   0    6.36    2.28
   0  -1   0    0.20    0.13
  -1  -1   0  119.36    6.21
   1  -1   0  115.35    5.96
   1  -1   0  115.04    7.00
   1  -1   0  116.15    6.22
   1  -1   0  109.97    7.01
   1   1   0  103.55    6.20
  -1   1   0  106.61    5.96
  -1   1   0  103.44    7.00
   1   1   0  103.25    6.20
   2  -1   0  230.69   13.47
  -2  -1   0  243.09   14.03
   2  -1   0  233.74   15.83
   2  -1   0  219.08   14.02
   2  -1   0  239.61   13.48
   2  -1   0  236.98   15.79
   2   1   0  248.77   14.03
   2   1   0  266.49   14.57
   2   1   0  240.50   13.42
  -2   1   0  252.12   14.50
  -2   1   0  265.77   15.81
  -2   1   0  259.70   13.47
   2   1   0  260.16   14.02
  -2   1   0  254.28   13.48
  -2   1   0  260.73   14.05
   2   1   0  262.81   15.79
   2   1   0  253.46   13.41
  -2   1   0  266.35   15.85
  -2   1   0  270.23   14.05
   3  -1   0  809.19   55.51
   3  -1   0  860.28   47.44
   3  -1   0  903.09   49.35
  -3  -1   0  883.72   49.34
   3  -1   0  845.65   55.66
   3  -1   0  845.54   47.46
  -3  -1   0  888.80   49.34
   3   1   0  905.58   47.42
  -3   1   0  895.40   47.43
  -3   1   0  887.58   49.35
   3   1   0  888.18   55.50
   3   1   0  924.01   51.10
   3   1   0  896.69   47.39
  -3   1   0  904.32   47.44
  -3   1   0  933.78   55.54
   3   1   0  886.83   49.34
  -3   1   0  920.18   51.03
  -4  -1   0  226.10   12.08
   4  -1   0  221.79   13.59
   4  -1   0  211.39   12.07
   4  -1   0  215.26   11.57
   4  -1   0  219.45   13.62
   4   1   0  215.18   13.55
  -4   1   0  209.66   11.50
   4   1   0  203.95   12.05
  -4   1   0  210.58   12.08
  -4   1   0  202.71   13.59
  -4   1   0  203.99   12.43
   4   1   0  212.04   11.48
   4   1   0  208.61   11.52
   5  -1   0   80.36    4.66
   5  -1   0   75.52    4.92
   5  -1   0   70.13    5.45
  -5  -1   0   71.95    4.85
   5  -1   0   71.66    5.47
  -5   1   0   87.97    4.98
  -5   1   0   90.25    5.00
  -5   1   0   89.32    5.56
   5   1   0   83.34    4.64
   5   1   0   79.26    4.89
  -5   1   0   79.19    4.53
   5   1   0   86.49    5.10
   6  -1   0  175.61    9.97
   6  -1   0  175.99   11.79
   6  -1   0  168.13   11.70
   6   1   0  177.02   10.42
  -6   1   0  180.53   10.73
   6   1   0  184.70    9.96
  -6   1   0  183.28    9.78
  -6   1   0  184.39   11.80
   6   1   0  184.37   10.84
   7  -1   0   92.03    5.87
   7  -1   0   98.00    5.67
  -7  -1   0   94.59    5.96
  -7   1   0   93.81    5.18
  -7   1   0   93.76    5.92
   7   1   0   91.00    6.52
  -7   1   0   98.04    5.21
  -7   1   0   90.33    6.63
   7   1   0   89.52    5.56
  -7   1   0   97.48    6.01
   7   1   0   95.62    5.90
   7   1   0   97.31    6.17
   8  -1   0   59.29    3.85
   8  -1   0   58.54    4.49
  -8  -1   0   58.95    4.18
   8  -1   0   64.20    4.04
   8   1   0   51.17    3.99
  -8   1   0   56.34    4.57
  -8   1   0   55.27    4.02
   8   1   0   50.54    4.04
   8   1   0   55.12    3.85
  -8   1   0   58.05    4.04
   8   1   0   51.03    4.31
   8   1   0   58.90    4.66
  -9  -1   0   36.97    3.09
   9  -1   0   32.94    3.35
   9  -1   0   34.18    3.19
   9  -1   0   38.88    3.01
   9   1   0   32.45    3.08
   9   1   0   32.00    3.00
   9   1   0   31.99    3.03
  -9   1   0   30.56    3.03
   9   1   0   31.15    3.56
  10  -1   0    9.75    1.97
  10  -1   0    8.10    2.01
 -10  -1   0    6.03    2.04
 -10   1   0   11.28    1.96
  10   1   0    8.58    2.04
  11  -1   0   21.02    2.65
 -11  -1   0   21.63    2.91
  11   1   0   21.64    2.64
 -11   1   0   22.16    2.72
 -12  -1   0   38.28    3.89
  12  -1   0   37.79    3.54
 -12   1   0   34.94    3.90
  12   1   0   37.74    3.68
   0  -2   0   52.52    4.03
   0  -2   0   47.95    4.02
   0  -2   0   50.25    4.53
   0  -2   0   52.87    4.53
   0  -2   0   51.13    3.85
   0   2   0   53.07    4.53
   0   2   0   49.80    4.02
   0   2   0   46.75    4.52
   0   2   0   52.26    3.85
   0   2   0   48.82    4.03
  -1  -2   0  302.77   17.59
   1  -2   0  304.33   15.02
   1  -2   0  297.84   17.64
  -1  -2   0  292.06   15.60
   1  -2   0  307.27   17.61
   1  -2   0  291.39   15.02
  -1  -2   0  299.55   15.63
   1  -2   0  292.06   15.64
  -1   2   0  259.91   17.63
   1   2   0  258.14   15.61
  -1   2   0  264.53   17.59
  -1   2   0  261.67   15.63
   1   2   0  261.99   15.59
  -1   2   0  272.91   15.03
  -1   2   0  264.10   15.02
   1   2   0  267.38   17.61
  -1   2   0  265.15   15.02
  -2  -2   0  213.17   11.60
  -2  -2   0  204.35   11.57
   2  -2   0  191.02   11.59
   2  -2   0  206.58   11.11
   2  -2   0  218.89   13.05
   2  -2   0  213.26   13.07
   2   2   0  204.52   11.55
  -2   2   0  193.51   13.04
  -2   2   0  205.41   11.11
  -2   2   0  208.89   13.07
   2   2   0  205.64   11.55
  -3  -2   0   67.61    4.86
   3  -2   0   67.11    5.47
  -3  -2   0   70.27    4.87
   3   2   0   92.91    5.51
   3   2   0   88.86    4.91
  -3   2   0   88.20    5.00
  -3   2   0   92.34    5.54
  -3   2   0   88.49    5.54
  -3   2   0   87.88    4.66
   3   2   0   88.39    4.53
   3   2   0   86.60    4.53
   4  -2   0   64.51    3.30
   4  -2   0   65.02    3.50
   4  -2   0   64.87    3.90
  -4  -2   0   66.53    3.51
  -4   2   0   51.53    3.45
   4   2   0   50.85    3.81
   4   2   0   50.50    3.10
  -4   2   0   47.85    3.41
  -4   2   0   52.62    3.22
   4   2   0   54.53    3.13
  -4   2   0   47.18    3.83
   4   2   0   51.26    3.40
   4   2   0   53.35    3.60
   5  -2   0   30.29    2.61
   5  -2   0   32.56    2.73
   5  -2   0   32.12    2.26
  -5  -2   0   31.85    2.42
   5  -2   0   32.80    2.40
  -5   2   0   32.34    2.31
   5   2   0   32.27    2.48
  -5   2   0   32.78    2.15
  -5   2   0   33.91    2.69
  -5   2   0   34.35    2.41
   5   2   0   34.12    2.15
   5   2   0   30.88    2.34
   6  -2   0   85.83    4.86
   6  -2   0   83.57    5.72
   6  -2   0   82.94    5.18
   6  -2   0   84.74    5.79
  -6  -2   0   85.19    5.15
  -6   2   0   84.01    5.76
   6   2   0   79.22    4.78
  -6   2   0   80.07    5.12
  -6   2   0   78.48    5.09
  -6   2   0   83.98    4.64
   6   2   0   75.74    5.33
   6   2   0   80.04    5.06
   6   2   0   74.82    5.62
   7  -2   0   58.27    4.49
   7  -2   0   58.18    3.84
  -7  -2   0   55.91    4.12
   7  -2   0   55.74    4.12
   7  -2   0   57.07    4.49
  -7   2   0   58.61    4.18
  -7   2   0   63.44    3.56
  -7   2   0   61.30    4.02
   7   2   0   59.64    4.00
   7   2   0   60.10    3.78
   7   2   0   59.66    4.19
   7   2   0   59.09    4.46
  -7   2   0   60.22    4.56
   8  -2   0   13.33    1.82
  -8  -2   0    9.36    1.88
   8  -2   0   12.68    1.97
   8   2   0   16.51    1.86
  -8   2   0   18.10    1.43
  -8   2   0   18.29    1.84
   8   2   0   18.40    2.04
   8   2   0   16.69    2.13
  -8   2   0   17.11    1.99
  -8   2   0   19.31    2.27
   8   2   0   17.63    2.08
   9  -2   0   55.18    4.07
  -9  -2   0   57.16    4.28
   9  -2   0   57.47    4.07
  -9   2   0   52.54    4.01
   9   2   0   53.30    4.04
  -9   2   0   50.15    4.08
   9   2   0   55.76    4.56
   9   2   0   54.28    3.85
  10  -2   0   32.54    3.10
 -10  -2   0   30.35    3.06
  10  -2   0   31.02    2.85
 -10   2   0   24.92    2.88
  10   2   0   28.32    2.81
  11  -2   0   20.59    2.73
  11  -2   0   15.83    2.69
 -11  -2   0   15.40    2.62
  11   2   0   22.16    2.50
 -11   2   0   14.19    2.72
 -12  -2   0   14.00    2.75
  12  -2   0   19.19    2.96
  12   2   0   11.67    2.49
 -12   2   0   16.16    2.97
   0  -3   0    0.09    0.31
   0  -3   0    0.44    0.29
   0  -3   0    0.13    0.28
   0  -3   0    0.18    0.30
   0  -3   0    0.24    0.28
   0   3   0    0.49    0.36
   0   3   0    0.04    0.20
   0   3   0    0.36    0.31
   0   3   0   -0.22    0.29
   0   3   0    0.01    0.19
   0   3   0    0.09    0.29
   0   3   0    0.13    0.32
   1  -3   0   20.97    1.41
   1  -3   0   20.34    1.28
  -1  -3   0   21.16    1.34
   1  -3   0   21.24    1.58
   1  -3   0   20.28    1.27
   1  -3   0   20.96    1.61
  -1  -3   0   20.89    1.49
  -1  -3   0   19.54    1.38
   1  -3   0   21.48    1.40
   1  -3   0   20.17    1.29
  -1   3   0   21.29    1.32
  -1   3   0   21.68    1.34
   1   3   0   21.49    1.37
   1   3   0   21.21    1.34
   1   3   0   23.46    1.54
  -1   3   0   22.14    1.41
  -1   3   0   21.97    1.62
  -1   3   0   22.35    1.57
   2  -3   0  112.86    6.86
   2  -3   0  110.92    5.80
  -2  -3   0  109.05    6.03
   2  -3   0  114.29    6.86
   2  -3   0  108.99    5.79
  -2  -3   0  112.86    6.08
   2  -3   0  111.14    6.10
   2   3   0  100.40    6.79
  -2   3   0   98.89    5.81
  -2   3   0   96.51    6.83
  -2   3   0   98.12    5.79
   2   3   0   98.58    5.99
  -2   3   0  101.87    6.85
  -3  -3   0  319.54   17.32
  -3  -3   0  313.67   17.28
   3  -3   0  314.24   19.52
   3  -3   0  339.82   19.51
  -3   3   0  301.01   17.31
   3   3   0  286.84   19.44
   3   3   0  293.75   17.23
  -3   3   0  300.12   19.51
  -3   3   0  300.17   19.48
   4  -3   0    0.74    0.68
  -4  -3   0    0.28    0.64
   4  -3   0    0.64    0.70
   4  -3   0    1.01    0.67
  -4  -3   0    1.10    0.71
   4   3   0    3.04    0.95
  -4   3   0    2.22    0.55
  -4   3   0    2.63    0.78
   4   3   0    3.58    0.69
  -4   3   0    1.88    0.85
   4   3   0    3.06    0.41
   4   3   0    3.61    0.46
  -4   3   0    2.93    0.82
  -4   3   0    2.23    0.76
   5  -3   0  160.51    9.53
  -5  -3   0  155.48    9.51
   5  -3   0  164.91   10.71
   5  -3   0  151.15   10.71
   5  -3   0  158.96    9.07
   5   3   0  165.67    8.95
   5   3   0  169.21    9.47
  -5   3   0  160.54    9.72
   5   3   0  169.96    9.96
  -5   3   0  162.05   10.75
  -5   3   0  168.75    9.05
  -5   3   0  174.17    9.58
   5   3   0  168.36   10.64
  -6  -3   0   27.81    2.15
   6  -3   0   26.48    2.11
   6  -3   0   27.20    2.22
   6   3   0   18.26    1.95
  -6   3   0   19.88    1.75
  -6   3   0   19.74    2.20
   6   3   0   17.47    1.88
  -6   3   0   19.86    1.80
  -6   3   0   18.52    1.89
   6   3   0   17.84    2.10
   6   3   0   15.49    1.66
   7  -3   0  193.10   11.44
   7  -3   0  192.07   12.85
  -7  -3   0  191.35   11.45
   7  -3   0  203.52   12.90
  -7   3   0  187.94   12.92
   7   3   0  191.83   11.37
  -7   3   0  200.04   11.67
   7   3   0  194.03   12.74
   7   3   0  207.70   11.94
  -7   3   0  192.98   10.72
  -7   3   0  192.37   11.47
   7   3   0  192.48   10.82
   8  -3   0   34.63    3.08
   8  -3   0   33.97    2.73
  -8  -3   0   32.73    2.97
   8  -3   0   29.69    3.25
   8   3   0   31.59    2.69
   8   3   0   29.57    2.61
   8   3   0   28.71    3.09
  -8   3   0   31.13    3.17
  -8   3   0   28.24    2.59
  -8   3   0   32.13    2.25
   8   3   0   32.69    3.03
  -8   3   0   25.39    2.78
  -9  -3   0   15.33    2.14
   9  -3   0   14.98    2.22
   9  -3   0   13.39    1.98
   9   3   0   14.29    1.97
  -9   3   0   14.19    1.67
  -9   3   0   10.94    2.21
  10  -3   0   33.77    3.31
  10  -3   0   34.80    3.64
 -10  -3   0   29.67    3.24
  10   3   0   41.06    3.25
 -10   3   0   38.46    3.48
  11  -3   0    4.87    1.91
 -11  -3   0    4.99    2.12
  11  -3   0    4.39    2.11
 -11   3   0    6.47    2.03
  11   3   0    5.38    2.13
 -12  -3   0    6.77    2.42
  12  -3   0    4.93    2.31
  12   3   0   10.09    2.30
 -12   3   0   10.64    2.82
   0  -4   0  351.83   24.56
   0  -4   0  400.85   21.85
   0  -4   0  393.71   24.61
   0  -4   0  385.86   21.83
   0  -4   0  383.71   20.86
   0   4   0  410.13   24.58
   0   4   0  391.69   20.94
   0   4   0  405.46   20.87
   0   4   0  390.99   24.63
   0   4   0  398.07   20.94
   0   4   0  393.10   21.83
   1  -4   0  161.44    8.73
   1  -4   0  171.14    8.76
   1  -4   0  157.66    9.19
   1  -4   0  181.24    9.23
  -1  -4   0  152.43    9.14
  -1  -4   0  159.79    9.16
   1  -4   0  159.24    8.73
  -1  -4   0  164.55   10.29
   1  -4   0  155.16   10.34
  -1   4   0  155.95    8.78
   1   4   0  162.97    9.13
  -1   4   0  166.12    8.80
  -1   4   0  164.74    9.21
   1   4   0  162.23    8.78
   1   4   0  159.45   10.28
  -1   4   0  167.03   10.35
  -1   4   0  158.77   10.36
   1   4   0  161.07   10.32
   2  -4   0   57.44    3.36
  -2  -4   0   59.78    3.56
   2  -4   0   56.03    3.34
   2  -4   0   60.95    4.02
  -2  -4   0   59.42    3.49
   2  -4   0   62.92    3.60
   2  -4   0   60.87    4.03
  -2   4   0   57.44    3.40
   2   4   0   60.55    3.97
  -2   4   0   58.37    4.02
   2   4   0   58.34    3.46
  -2   4   0   59.41    4.01
  -2   4   0   60.76    3.59
   3  -4   0   15.75    1.59
  -3  -4   0   13.96    1.54
   3  -4   0   15.10    1.47
  -3  -4   0   16.30    1.40
   3  -4   0   17.12    1.67
   3  -4   0   15.47    1.39
   3   4   0   21.78    1.64
  -3   4   0   21.35    1.68
  -3   4   0   19.34    1.45
   3   4   0   19.50    1.32
  -3   4   0   18.03    1.61
  -3   4   0   21.39    1.72
   4  -4   0   33.63    2.53
  -4  -4   0   36.18    2.47
   4  -4   0   35.07    2.35
  -4  -4   0   33.63    2.53
   4  -4   0   34.06    2.76
   4  -4   0   35.12    2.80
   4   4   0   35.89    2.72
  -4   4   0   38.40    2.85
   4   4   0   38.14    2.06
  -4   4   0   36.68    2.87
  -4   4   0   39.29    2.38
   4   4   0   35.76    2.05
   4   4   0   36.33    2.41
  -4   4   0   37.66    2.57
   5  -4   0   18.65    2.02
   5  -4   0   19.96    2.05
   5  -4   0   19.15    1.73
   5  -4   0   18.47    2.11
  -5  -4   0   19.94    1.91
   5   4   0   17.93    1.98
  -5   4   0   22.95    2.12
  -5   4   0   22.23    1.72
  -5   4   0   22.14    2.06
  -5   4   0   21.05    1.92
  -5   4   0   20.76    1.83
   5   4   0   21.47    1.72
   5   4   0   19.22    1.46
   5   4   0   18.07    1.93
   5   4   0   21.79    1.97
   6  -4   0    7.92    1.45
   6  -4   0    8.94    1.45
  -6  -4   0    8.27    1.38
   6  -4   0    8.42    1.39
   6   4   0   11.26    1.28
   6   4   0   11.05    1.42
   6   4   0    9.43    1.31
  -6   4   0   11.12    1.27
   6   4   0   10.80    1.53
  -6   4   0   11.78    1.50
  -6   4   0   11.64    1.33
  -6   4   0    9.83    1.54
   6   4   0   12.75    1.17
   7  -4   0   14.00    1.83
  -7  -4   0    8.34    1.57
   7  -4   0   10.76    1.80
   7  -4   0    9.73    1.67
   7  -4   0    9.56    1.50
   7   4   0   12.06    1.70
   7   4   0   12.87    1.44
   7   4   0   12.47    1.93
   7   4   0   10.80    1.60
  -7   4   0   11.83    1.42
  -7   4   0   10.15    1.34
   7   4   0   14.21    1.61
  -7   4   0   13.55    1.86
  -7   4   0   10.08    1.83
   8  -4   0    5.44    1.55
  -8  -4   0    8.06    1.67
   8  -4   0    5.55    1.68
  -8   4   0    9.60    1.42
   8   4   0   10.06    1.48
  -8   4   0    7.87    1.33
   8   4   0    7.02    1.53
  -8   4   0    8.41    1.66
   8   4   0    8.90    1.55
   9  -4   0    6.78    1.78
   9  -4   0    9.05    1.80
  -9  -4   0    7.57    2.02
  -9   4   0    7.33    1.48
   9   4   0    7.04    1.67
  -9   4   0    7.75    1.82
  -9   4   0    6.68    1.27
  10  -4   0    5.45    1.91
 -10  -4   0    3.11    1.86
  10  -4   0    4.58    1.80
 -10   4   0    1.25    1.70
  10   4   0    3.07    1.85
 -11  -4   0    2.37    2.02
  11  -4   0    1.57    1.93
  11  -4   0    0.23    1.83
  11   4   0    0.19    2.01
 -11   4   0   -1.21    2.24
  12  -4   0   13.85    2.73
 -12  -4   0    9.97    2.53
 -12   4   0    3.92    2.71
  12   4   0   10.55    2.30
   0  -5   0    0.16    0.52
   0  -5   0   -0.21    0.47
   0  -5   0   -0.12    0.40
   0  -5   0    0.09    0.46
   0  -5   0    0.63    0.48
   0   5   0    0.76    0.41
   0   5   0    0.07    0.52
   0   5   0    0.36    0.35
   0   5   0   -0.01    0.41
   0   5   0   -0.10    0.49
   0   5   0   -0.16    0.34
   1  -5   0    4.27    0.71
  -1  -5   0    3.60    0.69
   1  -5   0    3.94    0.65
  -1  -5   0    4.71    0.63
  -1  -5   0    3.91    0.58
   1  -5   0    4.03    0.71
   1  -5   0    4.12    0.61
   1   5   0    4.72    0.63
   1   5   0    4.89    0.69
  -1   5   0    4.95    0.59
  -1   5   0    5.57    0.74
  -1   5   0    4.99    0.63
  -1   5   0    4.14    0.71
  -1   5   0    5.08    0.80
   1   5   0    5.60    0.69
   1   5   0    4.82    0.57
   2  -5   0   13.43    1.05
   2  -5   0   13.95    1.04
  -2  -5   0   12.73    1.24
   2  -5   0   10.97    1.31
   2  -5   0   14.25    1.03
   2  -5   0   15.10    1.38
  -2  -5   0   13.38    1.09
   2  -5   0   12.36    1.22
   2   5   0   13.40    1.26
  -2   5   0   11.85    1.20
  -2   5   0   13.94    1.31
  -2   5   0   12.93    1.18
  -2   5   0   12.60    1.46
   2   5   0   12.77    1.07
   3  -5   0   10.98    0.92
  -3  -5   0   10.48    1.07
   3  -5   0   11.11    1.21
   3  -5   0   11.31    1.20
  -3  -5   0   12.01    1.08
   3  -5   0   10.25    1.08
  -3   5   0    7.19    1.11
  -3   5   0    7.36    1.07
   3   5   0    6.86    1.02
   3   5   0    7.17    0.82
  -3   5   0    7.60    1.01
  -3   5   0    7.56    0.97
   4  -5   0   30.59    2.36
   4  -5   0   29.46    2.10
   4  -5   0   31.43    1.94
  -4  -5   0   27.72    2.03
  -4  -5   0   29.86    2.06
   4  -5   0   31.07    2.29
  -4   5   0   22.22    2.16
   4   5   0   21.43    1.79
  -4   5   0   20.94    2.20
  -4   5   0   18.20    1.98
   4   5   0   19.91    2.08
   5  -5   0   41.84    2.76
   5  -5   0   43.67    3.31
   5  -5   0   44.91    3.04
   5  -5   0   42.96    3.37
  -5  -5   0   43.39    3.07
   5  -5   0   40.91    2.78
   5   5   0   39.92    2.46
   5   5   0   37.86    3.15
   5   5   0   43.67    2.79
   5   5   0   42.49    3.23
  -5   5   0   37.78    3.34
  -5   5   0   41.07    3.32
   5   5   0   39.37    3.18
  -5   5   0   40.91    2.87
  -5   5   0   43.35    3.04
   6  -5   0   46.56    3.38
   6  -5   0   45.09    3.24
  -6  -5   0   43.63    3.08
   6  -5   0   48.43    2.86
   6  -5   0   49.31    3.58
   6   5   0   36.84    3.14
  -6   5   0   34.91    3.44
   6   5   0   37.24    2.82
  -6   5   0   37.32    2.77
   6   5   0   37.92    2.54
   6   5   0   37.46    3.22
   6   5   0   34.99    3.34
  -6   5   0   40.68    3.09
  -6   5   0   31.93    3.29
  -6   5   0   38.61    2.77
   7  -5   0   36.76    3.57
  -7  -5   0   40.79    3.13
   7  -5   0   36.21    2.83
   7  -5   0   36.68    3.33
   7  -5   0   40.85    3.57
   7   5   0   35.47    3.27
   7   5   0   37.43    2.67
  -7   5   0   36.59    3.17
  -7   5   0   42.67    3.52
  -7   5   0   37.67    2.85
  -7   5   0   36.41    2.77
   7   5   0   34.33    3.19
   7   5   0   38.03    2.89
  -8  -5   0   40.63    3.22
   8  -5   0   40.87    3.20
   8  -5   0   41.41    2.96
  -8   5   0   30.01    2.74
  -8   5   0   31.90    3.39
   8   5   0   30.79    2.69
  -8   5   0   31.44    2.78
   8   5   0   34.15    3.15
   9  -5   0   26.66    3.01
   9  -5   0   29.89    2.76
  -9  -5   0   32.65    3.09
  -9   5   0   25.51    2.81
   9   5   0   28.45    2.72
  -9   5   0   26.80    2.47
  10  -5   0    1.55    1.75
  10  -5   0    3.93    2.18
 -10  -5   0    3.28    1.86
 -10   5   0    7.50    2.38
  10   5   0    5.68    1.82
  11  -5   0   18.96    2.59
  11  -5   0   16.93    2.96
 -11  -5   0   16.09    2.59
  11   5   0   21.13    2.65
 -11   5   0   20.39    2.79
 -12  -5   0    6.38    2.33
  12  -5   0    7.70    2.76
  12  -5   0   11.37    2.68
  12   5   0    4.84    2.38
 -12   5   0    3.38    2.31
   0   6   0   17.90    1.29
   0   6   0   18.16    1.45
   0   6   0   20.31    1.64
   0   6   0   20.15    1.47
   0   6   0   17.65    1.62
   0   6   0   19.39    1.29
  -1  -6   0  165.59    8.65
  -1  -6   0  170.76    9.65
   1  -6   0  170.58    8.26
   1  -6   0  162.07    9.72
   1  -6   0  174.65    9.77
   1  -6   0  177.18    8.73
  -1  -6   0  154.87    8.60
  -1   6   0  137.27    9.73
   1   6   0  139.80    8.56
   1   6   0  140.50    8.11
  -1   6   0  140.07    8.63
  -1   6   0  142.10    9.72
   1   6   0  140.99    8.12
   1   6   0  128.55    9.62
   1   6   0  144.02    8.27
   1   6   0  145.62    9.69
  -1   6   0  138.78    8.24
   2  -6   0   53.61    2.87
   2  -6   0   53.36    2.75
  -2  -6   0   54.55    3.08
   2  -6   0   50.03    3.11
   2  -6   0   53.62    3.46
   2  -6   0   54.63    2.75
   2  -6   0   49.81    3.53
  -2  -6   0   51.97    2.99
  -2   6   0   42.01    3.41
  -2   6   0   43.42    3.06
   2   6   0   40.99    2.91
   2   6   0   40.68    3.28
  -2   6   0   42.97    2.90
   2   6   0   43.49    3.35
   3  -6   0  110.42    6.43
   3  -6   0  108.49    5.99
   3  -6   0  111.20    7.21
  -3  -6   0  107.60    6.29
  -3  -6   0  110.05    6.34
   3  -6   0  103.76    7.17
  -3   6   0  103.72    6.09
  -3   6   0  112.90    7.27
  -3   6   0  110.34    6.42
   3   6   0  103.97    7.12
   3   6   0  103.67    6.22
  -3   6   0  109.14    7.19
  -4  -6   0   50.51    3.47
   4  -6   0   52.97    3.87
   4  -6   0   49.96    3.50
   4  -6   0   50.48    3.87
   4  -6   0   52.57    3.18
  -4  -6   0   47.12    3.36
  -4   6   0   50.64    3.26
  -4   6   0   48.40    3.86
  -4   6   0   53.34    3.48
  -4   6   0   53.20    3.85
   4   6   0   53.41    3.21
   4   6   0   57.96    3.86
   5  -6   0   10.28    1.30
   5  -6   0    8.44    1.58
   5  -6   0   10.60    1.64
   5  -6   0   10.90    1.56
  -5  -6   0   11.12    1.51
   5   6   0   13.32    1.10
   5   6   0   14.08    1.57
  -5   6   0   10.27    1.63
   5   6   0   14.32    1.37
  -5   6   0   13.40    1.81
  -5   6   0   14.23    1.63
   6  -6   0   65.71    5.00
   6  -6   0   71.84    4.24
  -6  -6   0   72.41    4.52
   6  -6   0   73.63    4.57
   6  -6   0   67.78    5.09
   6   6   0   66.95    4.92
  -6   6   0   64.94    4.20
   6   6   0   66.25    3.90
  -6   6   0   62.78    4.53
  -6   6   0   67.28    5.05
   6   6   0   65.54    4.20
  -6   6   0   65.74    4.38
  -6   6   0   62.62    4.96
   6   6   0   67.53    4.90
   7  -6   0   44.50    3.08
  -7  -6   0   41.25    3.29
   7  -6   0   44.60    3.06
   7  -6   0   40.21    3.35
  -7   6   0   42.24    3.09
   7   6   0   41.80    2.84
  -7   6   0   40.05    3.62
   7   6   0   38.63    3.54
  -7   6   0   41.61    3.10
   8  -6   0   42.92    3.52
   8  -6   0   45.26    3.26
  -8  -6   0   42.51    3.57
   8  -6   0   46.41    3.22
  -8   6   0   39.44    3.51
   8   6   0   36.83    3.03
  -8   6   0   34.83    3.10
  -8   6   0   39.02    3.05
   8   6   0   41.70    3.71
   9  -6   0   32.57    2.75
   9  -6   0   26.82    2.53
  -9  -6   0   25.77    2.62
   9  -6   0   28.41    2.84
  -9   6   0   21.53    2.66
   9   6   0   23.14    2.41
  -9   6   0   19.71    2.27
 -10  -6   0   -0.54    1.66
  10  -6   0    2.01    2.02
  10  -6   0   -0.32    1.76
  10  -6   0    0.12    1.93
  10   6   0   -1.20    1.79
 -10   6   0    0.14    1.79
  11  -6   0   11.55    2.44
  11  -6   0   12.06    2.34
 -11  -6   0    9.19    2.21
  11  -6   0   14.45    2.60
  11   6   0   11.91    2.34
 -11   6   0   12.10    2.88
 -12  -6   0   19.78    2.85
  12  -6   0   18.47    3.03
  12  -6   0   19.48    3.05
  12  -6   0   18.80    3.01
 -12   6   0   21.22    3.17
  12   6   0   25.85    3.00
   0  -7   0    0.15    0.59
   0  -7   0   -0.05    0.65
   0   7   0    0.05    0.68
   0   7   0   -0.13    0.62
   0   7   0    0.03    0.55
   0   7   0   -0.08    0.69
   0   7   0   -0.13    0.70
   1  -7   0   46.87    3.18
  -1  -7   0   47.73    2.84
   1  -7   0   46.43    2.74
   1  -7   0   44.42    2.91
   1  -7   0   40.65    3.25
  -1  -7   0   44.85    2.92
  -1  -7   0   48.48    3.06
   1   7   0   42.61    3.18
  -1   7   0   42.83    3.27
  -1   7   0   43.29    2.92
  -1   7   0   43.63    3.26
   1   7   0   43.64    2.56
  -1   7   0   44.60    2.71
   1   7   0   42.68    2.81
   1   7   0   41.20    2.80
   1   7   0   45.43    2.54
   1   7   0   44.55    3.16
   2  -7   0   29.24    2.53
  -2  -7   0   27.62    2.12
   2  -7   0   30.14    2.05
   2  -7   0   32.99    2.36
   2  -7   0   32.00    2.37
  -2  -7   0   30.14    2.14
  -2   7   0   27.36    2.53
  -2   7   0   29.40    2.08
   2   7   0   31.33    2.30
  -2   7   0   28.79    2.42
   2   7   0   32.13    2.37
  -2   7   0   31.41    2.33
   2   7   0   29.78    2.11
   2   7   0   29.96    2.03
  -3  -7   0  186.97   10.37
   3  -7   0  179.68    9.80
   3  -7   0  176.80   11.70
   3  -7   0  185.31   10.50
  -3  -7   0  185.54   10.34
   3  -7   0  177.04    9.85
   3  -7   0  183.15    9.79
   3  -7   0  194.25   11.77
   3   7   0  171.40   11.64
  -3   7   0  174.71    9.95
  -3   7   0  170.09   11.73
   3   7   0  172.62   10.21
  -3   7   0  188.64   11.76
  -3   7   0  176.97   10.43
   4  -7   0   57.78    4.57
   4  -7   0   55.87    4.64
   4  -7   0   60.46    4.24
   4  -7   0   57.68    3.72
  -4  -7   0   59.52    4.05
   4   7   0   66.03    3.83
  -4   7   0   64.85    4.23
  -4   7   0   61.78    4.69
   4   7   0   72.01    4.58
  -4   7   0   69.74    4.71
  -4   7   0   65.55    3.90
  -5  -7   0  282.87   15.99
   5  -7   0  283.67   18.05
   5  -7   0  284.38   15.23
   5  -7   0  279.71   18.05
   5  -7   0  266.67   16.03
   5   7   0  274.39   15.02
   5   7   0  279.20   15.75
  -5   7   0  267.17   18.02
  -5   7   0  293.77   16.08
  -5   7   0  273.58   18.04
   5   7   0  283.31   17.98
   6  -7   0   42.76    3.41
   6  -7   0   41.61    3.08
   6  -7   0   44.57    3.70
  -6  -7   0   43.81    3.33
   6  -7   0   39.00    3.70
  -6   7   0   48.99    3.52
  -6   7   0   46.55    3.76
   6   7   0   45.85    2.78
   6   7   0   48.88    3.65
  -6   7   0   41.97    3.15
  -6   7   0   46.01    3.81
   7  -7   0   32.34    2.54
   7  -7   0   26.17    2.69
  -7  -7   0   26.26    2.53
  -7   7   0   25.73    2.21
   7   7   0   26.31    2.20
   7   7   0   28.18    2.81
  -7   7   0   24.07    2.58
  -7   7   0   23.49    2.43
   8  -7   0   13.43    2.08
  -8  -7   0   10.68    1.83
   8  -7   0   10.90    1.74
  -8   7   0   12.20    2.11
   8   7   0   13.50    1.66
  -8   7   0   13.47    1.82
  -8   7   0   13.41    1.70
   8   7   0   13.05    2.07
  -9  -7   0    5.10    1.70
   9  -7   0    2.33    1.76
   9  -7   0    4.57    1.84
  -9   7   0    7.21    1.97
   9   7   0    5.30    1.71
  -9   7   0    7.92    1.72
  10  -7   0   45.03    3.86
 -10  -7   0   37.20    3.54
  10  -7   0   35.90    3.59
 -10   7   0   29.84    3.47
  10   7   0   34.16    3.45
 -10   7   0   38.94    3.17
  11  -7   0    6.85    2.72
  11  -7   0    8.93    2.20
 -11  -7   0    8.83    2.18
  11   7   0   11.46    2.29
 -11   7   0   12.51    2.96
   0  -8   0   94.49    6.32
   0  -8   0   97.34    5.77
   0   8   0   96.38    6.46
   0   8   0   97.90    5.39
   0   8   0   96.59    5.50
   0   8   0   97.34    5.70
   0   8   0   93.66    6.38
  -1  -8   0  205.31   10.78
   1  -8   0  197.58   10.25
   1  -8   0  207.30   12.12
   1  -8   0  184.36   10.79
   1  -8   0  201.00   12.06
  -1  -8   0  199.12   11.94
  -1   8   0  180.61   10.24
  -1   8   0  176.42   12.07
   1   8   0  182.70   12.06
   1   8   0  181.75   10.27
  -1   8   0  167.57   12.08
   1   8   0  180.49   10.66
   1   8   0  185.32   10.14
   1   8   0  170.34   11.98
   2  -8   0  140.81    9.93
   2  -8   0  145.18    9.87
   2  -8   0  147.22    8.35
  -2  -8   0  149.74    8.77
   2  -8   0  138.72    8.86
   2   8   0  152.40    9.78
   2   8   0  156.73    8.22
   2   8   0  157.94    9.89
   2   8   0  156.35    8.20
  -2   8   0  168.82    9.98
  -2   8   0  152.57    8.44
  -2   8   0  150.94    9.98
   2   8   0  149.49    8.67
   3  -8   0   17.60    1.11
   3  -8   0   16.04    1.84
  -3  -8   0   19.23    1.61
   3  -8   0   17.19    1.63
   3  -8   0   19.47    1.53
   3  -8   0   17.58    1.85
   3  -8   0   17.47    1.16
  -3   8   0   13.33    1.63
   3   8   0   13.28    1.09
   3   8   0   14.38    1.36
  -3   8   0   11.88    1.48
   3   8   0   12.21    1.51
   3   8   0   12.14    1.05
  -3   8   0   13.56    1.43
   3   8   0   12.32    1.52
  -3   8   0   13.78    1.69
   4  -8   0   41.12    3.12
   4  -8   0   42.10    3.25
   4  -8   0   39.07    2.58
  -4  -8   0   38.95    2.75
   4  -8   0   39.79    3.23
   4  -8   0   40.89    2.45
   4   8   0   35.67    2.51
  -4   8   0   34.38    2.72
  -4   8   0   35.02    3.04
  -4   8   0   37.06    3.29
   4   8   0   33.89    3.02
  -4   8   0   37.26    3.22
   4   8   0   36.73    2.24
   5  -8   0   17.82    1.92
   5  -8   0   14.86    1.95
  -5  -8   0   16.61    1.76
   5  -8   0   14.27    1.80
   5  -8   0   15.26    1.45
  -5   8   0   14.18    1.89
  -5   8   0   14.71    1.97
  -5   8   0   14.11    2.13
   5   8   0   16.33    1.37
   5   8   0   14.23    1.87
  -5   8   0   14.27    1.66
  -6  -8   0    6.36    1.46
   6  -8   0    6.22    1.76
   6  -8   0    5.53    1.28
   6   8   0    3.61    1.33
  -6   8   0    3.94    1.71
  -6   8   0    2.93    1.49
   6   8   0    1.80    0.85
  -7  -8   0   49.63    3.71
   7  -8   0   48.25    3.42
   7  -8   0   45.85    4.01
  -7   8   0   50.63    3.92
  -7   8   0   47.82    3.50
   7   8   0   45.13    3.20
   7   8   0   49.45    4.05
  -7   8   0   50.43    3.57
   8  -8   0   45.91    3.48
   8  -8   0   47.48    3.92
  -8  -8   0   46.66    3.74
  -8   8   0   41.80    3.94
  -8   8   0   44.46    3.54
   8   8   0   50.85    4.16
   8   8   0   48.72    3.36
   9  -8   0   19.85    2.86
   9  -8   0   18.51    2.22
  -9  -8   0   18.25    2.47
  -9   8   0   17.00    2.52
  -9   8   0   14.63    2.31
 -10  -8   0   20.62    2.85
  10  -8   0   23.67    3.33
  10  -8   0   21.85    2.65
 -10   8   0   29.55    2.56
 -10   8   0   29.13    3.49
  11  -8   0    8.44    2.84
 -11  -8   0    8.95    2.43
  11  -8   0    7.18    2.25
 -11   8   0    8.82    2.55
   0  -9   0    1.12    0.92
   0  -9   0    0.04    0.71
   0   9   0    0.34    0.79
   0   9   0   -0.45    0.74
   0   9   0    1.02    0.89
   0   9   0   -0.41    0.90
   1  -9   0   11.38    1.44
   1  -9   0   12.13    1.34
   1  -9   0   11.30    1.34
  -1  -9   0   11.23    1.41
   1  -9   0   11.82    1.16
   1   9   0   12.34    1.27
   1   9   0   11.52    1.39
  -1   9   0   12.94    1.49
   1   9   0   12.70    1.48
  -1   9   0   13.35    1.27
  -1   9   0   13.27    1.41
   1   9   0   12.71    1.22
  -1   9   0   12.11    1.45
   2  -9   0  119.66    8.34
   2  -9   0  125.02    8.43
   2  -9   0  120.94    7.57
   2  -9   0  113.31    7.05
  -2  -9   0  123.68    7.46
  -2   9   0  131.34    8.47
  -2   9   0  132.03    7.56
  -2   9   0  131.28    7.14
   2   9   0  129.54    8.27
   2   9   0  129.36    8.38
   2   9   0  130.30    6.93
   2   9   0  126.89    7.33
   3  -9   0    5.90    1.26
   3  -9   0    7.50    1.06
   3  -9   0    6.70    1.31
   3  -9   0    3.47    1.37
  -3  -9   0    5.92    1.20
   3   9   0    5.49    1.19
   3   9   0    5.30    0.72
  -3   9   0    5.97    1.18
  -3   9   0    6.24    1.31
  -3   9   0    5.26    1.35
   3   9   0    5.02    0.93
  -3   9   0    5.10    1.29
   4  -9   0  253.65   14.75
  -4  -9   0  253.58   14.60
   4  -9   0  251.66   13.74
   4  -9   0  245.32   16.47
   4  -9   0  227.12   16.49
  -4   9   0  252.23   14.72
   4   9   0  261.67   16.49
   4   9   0  253.41   13.75
  -4   9   0  252.50   14.07
  -4   9   0  276.35   16.62
  -4   9   0  276.76   16.62
   5  -9   0   -0.95    1.15
   5  -9   0    0.60    1.32
  -5  -9   0    0.18    1.02
   5  -9   0    0.78    0.88
   5  -9   0   -0.16    0.98
  -5   9   0    0.51    1.45
   5   9   0    1.31    0.78
  -5   9   0   -0.15    1.38
   5   9   0    0.80    1.17
   6  -9   0   84.37    5.99
  -6  -9   0   85.96    5.68
   6  -9   0   93.10    5.26
   6   9   0   88.75    5.15
   6   9   0   93.49    6.48
  -6   9   0   87.14    5.59
  -6   9   0   89.19    6.06
   7  -9   0   10.70    1.89
  -7  -9   0    9.73    1.78
   7  -9   0    8.50    1.52
  -7   9   0    6.62    1.65
  -7   9   0    8.19    1.87
   7   9   0    3.84    1.57
   8  -9   0   18.99    2.14
   8  -9   0   16.65    2.50
  -8  -9   0   21.29    2.28
  -8   9   0   19.66    2.88
  -8   9   0   20.98    2.34
   9  -9   0    8.55    2.18
  -9  -9   0    9.35    1.90
   9  -9   0    8.42    1.80
  -9   9   0    5.93    2.00
  -9   9   0    3.98    2.06
  10  -9   0    7.04    2.10
 -10  -9   0    6.33    2.18
  10  -9   0    6.03    2.65
 -10   9   0    5.21    2.11
 -10   9   0    7.31    2.31
 -11  -9   0   21.04    3.04
  11  -9   0   28.81    3.75
  11  -9   0   26.07    2.77
 -11   9   0   21.44    3.64
   0 -10   0  123.22    7.89
   0  10   0  135.10    8.91
   0  10   0  136.51    8.83
   0  10   0  136.36    7.46
   0  10   0  133.52    7.84
  -1 -10   0   74.22    5.46
   1 -10   0   78.93    6.01
   1 -10   0   80.31    5.60
   1  10   0   94.30    5.44
  -1  10   0   96.31    6.26
   1  10   0   92.00    6.12
  -1  10   0   96.45    6.31
   1  10   0   92.99    6.15
  -1  10   0   94.29    5.56
   1  10   0   95.20    5.11
  -1  10   0   90.96    5.23
   2 -10   0  153.41   10.00
   2 -10   0  129.90   10.06
   2 -10   0  143.67    9.04
   2 -10   0  146.80    8.46
  -2 -10   0  142.88    8.89
   2  10   0  157.27    8.36
   2  10   0  158.34   10.05
  -2  10   0  164.98   10.14
   2  10   0  156.09    8.80
  -2  10   0  158.72    8.59
  -2  10   0  156.00   10.19
  -2  10   0  155.00    9.03
  -3 -10   0   12.18    1.49
   3 -10   0    9.79    1.26
   3 -10   0   10.76    1.55
   3 -10   0   11.59    1.65
   3 -10   0   10.84    1.72
  -3  10   0   10.83    1.64
  -3  10   0    9.19    1.78
   3  10   0    8.94    1.00
   3  10   0   10.01    1.53
  -3  10   0   10.62    1.84
  -3  10   0   10.10    1.46
   4 -10   0   16.18    2.15
  -4 -10   0   18.99    1.91
   4 -10   0   16.83    2.32
   4 -10   0   16.03    1.67
   4 -10   0   18.79    2.12
  -4  10   0   19.07    1.92
   4  10   0   19.25    2.20
   4  10   0   18.90    1.53
  -4  10   0   18.74    2.15
   5 -10   0   15.05    1.97
   5 -10   0   12.32    1.56
  -5 -10   0   14.81    1.79
  -5  10   0   14.01    1.90
  -5  10   0   14.53    1.82
   5  10   0   13.98    1.90
   6 -10   0    5.01    1.67
   6 -10   0    4.58    1.31
   6 -10   0    5.51    1.15
  -6 -10   0    3.87    1.50
  -6  10   0    7.43    1.69
  -6  10   0   12.31    2.14
   6  10   0    9.92    1.90
   7 -10   0   22.64    2.23
  -7 -10   0   23.03    2.44
   7 -10   0   18.69    2.76
  -7  10   0   22.70    2.66
   7  10   0   25.43    2.91
  -7  10   0   23.52    2.53
   8 -10   0   30.41    3.30
  -8 -10   0   33.14    3.16
   8 -10   0   35.67    2.96
  -8  10   0   35.63    3.15
  -8  10   0   36.06    3.67
  -9 -10   0   15.11    2.41
   9 -10   0   16.53    2.68
   9 -10   0   17.18    2.12
  -9  10   0   20.26    2.40
  -9  10   0   20.27    2.81
  10 -10   0   22.20    3.51
 -10 -10   0   26.55    2.97
 -10  10   0   28.41    2.90
 -10  10   0   26.11    3.31
   0 -11   0   -0.27    1.30
   0  11   0   -0.10    1.24
   0  11   0    0.12    1.05
   0  11   0    1.34    1.14
   1 -11   0   11.30    1.77
  -1 -11   0   13.67    1.65
   1  11   0   13.97    1.42
  -1  11   0   14.98    1.59
   1  11   0   14.41    1.57
  -1  11   0   15.94    1.93
  -1  11   0   16.92    2.04
  -1  11   0   16.63    1.72
   1  11   0   14.86    1.86
  -2 -11   0    4.33    1.33
   2 -11   0    4.20    1.44
   2 -11   0    5.59    1.56
   2 -11   0    5.81    0.98
   2  11   0    1.92    1.26
  -2  11   0    2.07    1.28
  -2  11   0    0.81    1.30
  -2  11   0    3.28    1.27
  -2  11   0    3.09    1.30
   2  11   0    3.89    0.98
   3 -11   0   40.61    3.35
   3 -11   0   36.57    2.96
  -3 -11   0   39.64    3.14
   3 -11   0   38.28    3.54
   3 -11   0   35.89    3.79
  -3  11   0   53.80    3.58
   3  11   0   51.09    2.90
   3  11   0   52.69    3.79
  -3  11   0   50.00    3.34
   4 -11   0   21.63    2.05
   4 -11   0   22.34    2.49
   4 -11   0   23.54    2.52
  -4 -11   0   22.66    2.14
  -4  11   0   17.44    2.32
   4  11   0   21.44    2.47
  -4  11   0   20.96    2.13
  -5 -11   0   54.05    4.22
   5 -11   0   53.34    3.92
   5 -11   0   55.49    4.58
  -5  11   0   65.97    4.25
  -5  11   0   68.88    4.72
   5  11   0   68.40    4.77
   6 -11   0   32.85    2.64
   6 -11   0   35.84    3.46
  -6 -11   0   33.75    2.92
  -6  11   0   25.57    2.66
   6  11   0   28.56    3.15
  -6  11   0   26.52    2.89
   7 -11   0   23.70    2.70
  -7 -11   0   21.11    2.40
   7 -11   0   19.86    2.14
  -7 -11   0   19.38    2.36
  -7  11   0   21.01    2.94
  -7  11   0   22.79    2.43
   8 -11   0   12.29    2.75
  -8 -11   0   11.69    2.12
  -8  11   0   16.98    2.28
  -8  11   0   14.60    2.88
  -9 -11   0   16.67    2.47
   9 -11   0   15.19    3.13
  -9  11   0   17.04    2.63
  -9  11   0   20.37    2.91
  10 -11   0    4.11    2.89
 -10 -11   0    8.25    2.22
 -10  11   0    8.24    2.28
 -10  11   0    9.04    2.57
   0 -12   0   42.60    3.00
   0  12   0   29.79    2.58
   0  12   0   30.94    3.20
   1 -12   0   36.44    3.10
  -1 -12   0   38.27    2.96
   1  12   0   37.63    3.30
  -1  12   0   34.59    2.79
  -1  12   0   36.46    2.94
  -1  12   0   35.48    3.41
   1  12   0   31.87    2.63
   2 -12   0   11.07    1.83
  -2 -12   0   10.16    1.68
  -2  12   0   10.38    1.67
   2  12   0    9.71    1.37
  -2  12   0   10.87    1.70
   2  12   0    9.43    1.74
   3 -12   0   45.90    3.25
   3 -12   0   46.35    3.86
  -3 -12   0   45.66    3.55
   3 -12   0   46.33    4.01
   3  12   0   48.66    3.92
  -3  12   0   51.82    3.50
   3  12   0   47.86    3.14
  -3  12   0   45.93    3.76
   4 -12   0    9.31    1.83
   4 -12   0   11.40    1.51
  -4 -12   0   11.87    1.72
  -4  12   0    7.93    1.94
   4  12   0    8.38    1.73
  -4  12   0    8.49    1.77
  -5 -12   0    1.55    1.47
   5 -12   0    3.05    1.62
   5 -12   0    2.81    1.26
   5  12   0    2.01    1.54
  -5  12   0    1.51    1.66
  -5  12   0    5.80    2.01
   6 -12   0    7.15    2.32
  -6 -12   0    8.89    1.86
  -6  12   0   11.98    2.15
  -6  12   0   11.53    2.02
  -7 -12   0    2.11    1.68
   7 -12   0   -0.72    1.74
  -7  12   0   -0.43    1.80
  -7  12   0   -0.16    1.92
  -8 -12   0    1.80    1.81
  -8 -12   0    2.72    1.77
   8 -12   0    1.03    1.97
  -8  12   0    0.72    2.11
  -8  12   0    2.18    2.05
  -9 -12   0    6.87    2.06
   9 -12   0    5.53    2.45
  -9 -12   0    7.39    2.09
  -9  12   0    8.46    2.49
  -9  12   0    7.03    2.87
   0 -13   0    0.11    1.40
   0  13   0   -0.26    1.25
   1 -13   0    0.93    1.53
  -1 -13   0    2.01    1.59
  -1  13   0    1.66    1.28
   1  13   0    2.37    1.32
   2 -13   0   27.09    2.66
  -2 -13   0   29.27    2.75
   2  13   0   21.68    2.62
   2  13   0   25.99    2.33
  -2  13   0   23.78    2.38
  -3 -13   0    3.23    1.54
   3 -13   0    4.61    1.29
   3 -13   0    3.04    1.79
   3  13   0    7.13    1.94
  -3  13   0    6.05    1.69
   4 -13   0   50.95    3.97
   4 -13   0   43.46    3.18
  -4 -13   0   45.60    3.52
  -4  13   0   38.44    3.67
  -4  13   0   36.83    3.78
  -5 -13   0    2.26    1.59
   5 -13   0    1.44    1.66
  -5  13   0    5.36    2.11
  -5  13   0    1.62    1.78
  -6 -13   0   16.93    2.36
   6 -13   0   18.05    2.83
  -6  13   0   20.19    2.89
  -6  13   0   16.18    2.35
   7 -13   0   12.87    2.47
  -7 -13   0   13.60    2.18
  -7  13   0   13.29    2.85
  -7  13   0   13.18    2.29
   8 -13   0    2.98    2.14
  -8 -13   0    0.88    1.84
  -8  13   0    1.36    2.11
  -8  13   0    1.43    2.07
   0 -14   0   11.68    2.26
   0  14   0   21.27    2.05
   1 -14   0   18.76    2.38
  -1 -14   0   20.14    2.44
   1  14   0   21.54    2.15
  -1  14   0   21.11    2.25
   2 -14   0    9.81    2.07
  -2 -14   0   11.59    1.79
  -2  14   0    8.51    1.97
   2  14   0   10.64    1.64
   3 -14   0    5.35    2.03
  -3 -14   0    5.65    1.73
  -3  14   0    7.74    2.04
   4 -14   0    5.37    2.17
  -4 -14   0    6.29    1.76
  -4  14   0    5.76    1.92
   5 -14   0   23.96    3.06
  -5 -14   0   22.14    2.47
  -5  14   0   20.82    2.57
  -6 -14   0   -0.20    1.68
   6 -14   0   -0.82    1.80
  -6  14   0   -0.12    1.89
   7 -14   0    9.61    2.38
  -7 -14   0    5.98    2.05
  -7  14   0    8.42    2.30
   0 -15   0   -1.50    1.60
   0  15   0    0.70    1.58
   1 -15   0    6.95    1.97
  -1 -15   0    9.83    2.14
   1  15   0    5.74    1.65
  -1  15   0    9.14    1.94
  -2 -15   0   10.19    2.12
   2 -15   0   11.88    2.27
  -2  15   0   12.28    2.18
   3 -15   0   15.89    2.58
  -3 -15   0   16.44    2.29
  -3  15   0   14.18    2.39
   4 -15   0   -0.58    2.11
  -4 -15   0    1.17    1.70
  -4  15   0    0.37    1.85
   5 -15   0   31.67    3.48
  -5 -15   0   30.73    2.87
  -5  15   0   22.92    2.91
   6 -15   0   14.08    3.00
  -6 -15   0   20.44    2.41
  -6  15   0   13.30    2.59
   0 -16   0    4.88    2.16
   0  16   0    4.69    1.84
  -1 -16   0   81.17    5.42
   1 -16   0   75.17    5.32
   1  16   0   65.30    4.84
  -1  16   0   68.02    4.99
   2 -16   0   13.36    2.45
  -2 -16   0   10.33    2.08
  -2  16   0   15.81    2.23
  -3 -16   0   19.79    2.54
   3 -16   0   19.10    2.84
  -3  16   0   16.02    2.61
   4 -16   0    4.06    2.41
  -4 -16   0    1.36    1.88
  -4  16   0    4.23    2.31
   5 -16   0   -0.59    2.37
  -5 -16   0   -0.96    1.78
  -5  16   0    2.97    2.47
   0 -17   0   -2.54    1.81
   0  17   0   -2.08    1.94
   1 -17   0   12.68    2.49
  -1 -17   0   13.51    2.55
  -1  17   0   13.58    2.44
  -2 -17   0   14.55    2.49
   2 -17   0    7.41    2.40
  -2  17   0   11.25    2.48
  -3 -17   0   33.65    3.29
   3 -17   0   30.24    3.54
  -3  17   0   31.18    3.37
 -13   0   1    3.11    2.22
  12   0  -1   18.82    2.90
 -12   0   1   17.01    3.04
 -11   0   1   17.51    2.55
  11   0  -1   19.60    2.69
  10   0  -1   11.04    2.02
 -10   0   1   11.43    2.31
  10   0  -1   13.04    2.19
   9   0  -1   40.28    3.33
   9   0  -1   42.22    3.80
   9   0  -1   39.17    3.24
  -9   0   1   39.89    3.68
   8   0  -1   12.65    1.90
   8   0  -1   13.01    1.86
   8   0  -1   13.44    1.70
  -8   0   1   11.39    1.90
   8   0  -1   12.41    1.63
  -7   0   1    4.66    0.64
   7   0  -1    3.41    1.08
  -7   0   1    3.22    1.34
  -7   0   1    1.43    0.48
   7   0  -1    2.20    0.85
   7   0  -1    4.17    1.27
   7   0  -1    4.00    1.28
   6   0  -1    1.26    0.94
   6   0  -1   -0.03    0.91
  -6   0   1   -0.41    0.61
  -6   0   1    1.00    0.55
   6   0  -1    0.83    0.84
   6   0  -1   -0.43    0.96
  -6   0   1    1.62    0.89
   5   0  -1  147.23    8.32
  -5   0   1  145.54    7.80
  -5   0   1  146.22    8.33
   5   0  -1  134.03    7.90
   5   0  -1  137.52    9.33
   4   0  -1   27.04    1.93
  -4   0   1   27.02    1.93
   4   0  -1   25.95    1.84
   4   0  -1   25.84    2.17
  -4   0   1   25.62    1.74
   4   0  -1   25.09    1.84
   3   0  -1   76.10    4.00
  -3   0   1   70.46    4.20
   3   0  -1   72.31    4.20
  -3   0   1   66.27    3.92
   3   0  -1   64.10    4.70
   3   0  -1   71.44    3.95
   3   0  -1   70.38    4.25
  -3   0   1   71.40    3.97
  -2   0   1   74.91    4.37
  -2   0   1   75.31    4.14
  -2   0   1   76.21    4.38
   2   0  -1   74.85    4.17
   2   0  -1   77.50    4.94
   2   0  -1   74.74    4.37
   2   0  -1   71.79    4.14
  -2   0   1   76.08    4.15
   2   0  -1   76.16    4.44
  -1   0   1  232.17   13.25
   1   0  -1  253.08   13.82
   1   0  -1  256.08   13.25
   1   0  -1  239.05   15.57
   1   0  -1  249.49   13.81
  -1   0   1  238.77   13.81
  -1   0   1  253.31   13.26
  -1   0   1  256.11   15.58
   0   0  -1    3.34    0.44
   0   0  -1    3.54    0.44
  -1   0  -1   72.93    4.08
  -1   0  -1   72.22    4.59
  -1   0  -1   74.83    4.28
   1   0   1   69.75    4.08
   1   0   1   69.77    4.59
   2   0   1  197.86   11.47
   2   0   1  198.29   10.54
   2   0   1  193.74   12.40
  -2   0  -1  193.84   11.02
  -2   0  -1  211.01   12.41
   2   0   1  187.55   11.02
   2   0   1  197.65   12.44
   2   0   1  196.77   11.01
   2   0   1  193.32   10.55
  -2   0  -1  193.60   11.46
  -3   0  -1  134.23    8.60
   3   0   1  133.82    7.28
  -3   0  -1  129.79    7.95
   3   0   1  137.90    7.63
   3   0   1  131.34    7.25
  -3   0  -1  131.62    7.62
  -3   0  -1  128.14    7.61
   3   0   1  137.89    8.62
   3   0   1  140.69    8.59
   4   0   1   92.96    5.36
  -4   0  -1   87.32    6.00
  -4   0  -1   91.11    5.57
   4   0   1   91.82    6.02
   4   0   1   89.71    5.08
  -4   0  -1   91.37    5.37
   4   0   1   88.20    5.98
   4   0   1   95.28    5.63
   5   0   1   88.86    5.50
  -5   0  -1   86.12    5.47
  -5   0  -1   87.61    5.31
   5   0   1   88.40    5.28
   5   0   1   84.99    5.01
  -5   0  -1   90.00    5.97
   6   0   1   88.96    5.40
   6   0   1   84.14    6.08
  -6   0  -1   89.28    5.45
   6   0   1   90.00    5.62
  -6   0  -1   87.47    5.57
   6   0   1   85.44    5.14
  -6   0  -1   88.83    6.12
   7   0   1    1.82    1.01
   7   0   1    2.33    0.95
  -7   0  -1    2.20    1.19
  -7   0  -1    2.13    1.35
   7   0   1    1.73    1.30
  -7   0  -1    0.08    1.13
   7   0   1    1.27    1.24
   7   0   1    1.68    1.05
  -8   0  -1   56.85    4.08
   8   0   1   54.49    3.70
   8   0   1   52.85    3.92
   8   0   1   51.22    4.32
  -8   0  -1   53.12    3.96
  -8   0  -1   60.10    4.63
   8   0   1   56.35    4.26
   9   0   1    1.79    1.46
   9   0   1    2.58    1.82
  -9   0  -1    2.58    1.41
   9   0   1    3.43    1.54
 -10   0  -1    5.51    1.95
  10   0   1    3.83    1.74
  11   0   1   -1.27    1.85
 -11   0  -1    0.78    2.04
 -12   0  -1   -2.67    2.16
  12   0   1   -0.39    2.07
 -13  -1   1    6.62    2.69
 -13   1   1    4.52    2.79
  12  -1  -1   10.01    2.40
 -12  -1   1    7.99    2.60
  12   1  -1    8.60    2.35
 -12   1   1    7.65    2.29
 -11  -1   1    0.10    1.71
  11  -1  -1   -0.40    1.57
  11  -1  -1    1.02    1.87
 -11   1   1    0.38    1.76
  11   1  -1    0.56    2.07
  10  -1  -1    4.32    1.98
 -10  -1   1    4.85    1.74
  10  -1  -1    7.60    1.73
 -10   1   1    7.12    2.13
  10   1  -1   10.94    1.99
  10   1  -1    4.28    1.77
   9  -1  -1   12.92    1.99
   9  -1  -1   10.53    1.95
  -9  -1   1   13.22    1.90
   9   1  -1    9.78    1.76
   9   1  -1   10.39    1.90
   9   1  -1    8.91    2.18
  -9   1   1   10.84    1.85
   9   1  -1    9.66    1.67
  -8  -1   1   41.31    3.39
   8  -1  -1   38.90    2.97
   8  -1  -1   26.38    3.22
   8  -1  -1   40.61    3.26
   8   1  -1   37.02    2.99
  -8   1   1   37.91    2.42
  -8   1   1   37.57    3.14
   8   1  -1   39.01    3.36
   8   1  -1   40.37    3.09
   8   1  -1   42.33    3.22
   7  -1  -1   22.74    2.62
   7  -1  -1   22.59    2.17
   7  -1  -1   20.94    2.20
   7  -1  -1   24.05    2.47
  -7  -1   1   23.11    2.27
   7   1  -1   27.28    2.39
   7   1  -1   24.78    2.28
  -7   1   1   22.92    2.29
  -7   1   1   23.27    1.77
   7   1  -1   21.87    2.24
   6  -1  -1   52.31    4.09
   6  -1  -1   53.74    3.56
   6  -1  -1   49.11    4.16
  -6  -1   1   54.65    3.80
   6  -1  -1   50.30    3.46
   6  -1  -1   56.34    3.69
   6   1  -1   54.68    3.47
  -6   1   1   56.05    4.17
   6   1  -1   56.68    3.73
   6   1  -1   57.13    3.76
  -6   1   1   58.43    3.61
  -6   1   1   55.79    3.30
  -6   1   1   56.67    3.81
   5  -1  -1   56.36    3.62
  -5  -1   1   53.50    3.81
  -5  -1   1   54.73    3.35
   5  -1  -1   54.66    4.27
   5  -1  -1   55.74    3.82
  -5  -1   1   56.88    3.36
   5  -1  -1   50.39    4.33
  -5   1   1   64.14    3.81
  -5   1   1   62.11    4.36
   5   1  -1   66.75    4.39
   5   1  -1   68.89    3.93
  -5   1   1   66.39    3.54
   5   1  -1   66.96    3.97
   5   1  -1   67.42    3.64
  -5   1   1   66.17    3.88
   4  -1  -1  202.91   12.10
   4  -1  -1  191.22   10.71
  -4  -1   1  191.14   10.11
   4  -1  -1  194.18   10.24
   4  -1  -1  198.02   12.07
   4  -1  -1  197.68   10.96
  -4  -1   1  192.87   10.76
  -4  -1   1  190.53   10.10
   4   1  -1  177.27   11.03
   4   1  -1  180.01   10.69
   4   1  -1  180.23   10.22
  -4   1   1  180.61   10.93
  -4   1   1  179.64   12.04
  -4   1   1  172.01   10.69
   4   1  -1  181.94   12.06
  -4   1   1  183.28   10.19
   3  -1  -1  139.90    8.37
  -3  -1   1  142.35    7.78
  -3  -1   1  139.84    8.24
   3  -1  -1  136.84    8.21
   3  -1  -1  140.62    9.26
  -3  -1   1  133.61    8.23
  -3  -1   1  141.70    7.77
   3  -1  -1  152.90    9.28
  -3   1   1  146.41    8.37
  -3   1   1  143.14    9.27
  -3   1   1  151.20    8.23
   3   1  -1  145.44    8.49
   3   1  -1  139.20    7.80
   3   1  -1  140.02    7.84
   3   1  -1  140.21    9.29
   3   1  -1  148.99    8.24
  -3   1   1  156.34    7.85
  -2  -1   1  172.40    9.69
  -2  -1   1  166.24    9.20
   2  -1  -1  170.83   10.87
   2  -1  -1  150.74    9.22
   2  -1  -1  167.77   10.86
   2  -1  -1  166.31    9.64
  -2  -1   1  159.15    9.19
   2  -1  -1  162.26    9.64
  -2  -1   1  158.44    9.66
  -2   1   1  177.81    9.66
   2   1  -1  182.88   10.90
   2   1  -1  180.38    9.68
  -2   1   1  150.50    9.22
  -2   1   1  181.51    9.24
   2   1  -1  172.56    9.22
  -2   1   1  185.15   10.87
  -2   1   1  178.92    9.86
   2   1  -1  178.98    9.24
  -2   1   1  180.72    9.65
  -1  -1   1   20.40    1.21
   1  -1  -1   19.61    1.07
   1  -1  -1   18.94    1.31
  -1  -1   1   21.06    1.11
   1  -1  -1   20.52    1.34
   1  -1  -1   20.63    1.18
  -1  -1   1   19.59    1.12
   1  -1  -1   19.98    1.08
  -1  -1   1   19.36    1.35
   1  -1  -1   19.61    1.34
   1  -1  -1   20.43    1.21
  -1  -1   1   20.91    1.25
   1   1  -1   13.37    1.17
   1   1  -1   13.63    1.32
  -1   1   1   14.21    1.31
  -1   1   1   14.65    1.34
  -1   1   1   13.19    1.18
   1   1  -1   13.95    1.11
   0  -1  -1   33.48    2.11
   0  -1  -1   32.76    2.10
   0  -1  -1   34.43    2.22
   0  -1   1   31.68    2.15
   0  -1   1   35.78    2.43
   0  -1  -1   31.47    2.05
   0  -1   1   31.77    2.06
   0   1  -1   43.21    2.45
   0   1  -1   42.76    2.17
   0   1   1   42.95    2.10
   0   1   1   42.99    2.11
   1  -1   1   42.40    3.06
  -1  -1  -1   40.25    2.65
  -1  -1  -1   41.96    2.98
   1  -1   1   41.27    2.60
  -1  -1  -1   41.56    2.86
   1  -1   1   39.23    3.06
   1  -1   1   39.89    2.59
  -1  -1  -1   39.19    2.65
   1   1   1   53.36    2.98
  -1   1  -1   53.11    2.61
   1   1   1   43.42    2.85
  -1   1  -1   53.21    3.09
   1   1   1   53.32    2.65
  -1   1  -1   54.23    2.75
  -1   1  -1   54.15    2.75
  -1   1  -1   52.62    2.60
   1   1   1   51.53    2.64
  -1   1  -1   53.63    3.09
   2  -1   1    1.66    0.44
  -2  -1  -1    1.42    0.51
   2  -1   1    2.13    0.42
  -2  -1  -1    2.06    0.39
   2  -1   1    2.07    0.53
   2  -1   1    2.33    0.50
   2  -1   1    2.00    0.46
  -2   1  -1    3.64    0.53
  -2   1  -1    3.75    0.40
   2   1   1    4.15    0.43
  -2   1  -1    3.71    0.46
  -2   1  -1    3.68    0.53
   2   1   1    4.26    0.39
  -2   1  -1    3.40    0.55
  -2   1  -1    4.13    0.42
  -2   1  -1    3.45    0.52
   2   1   1    3.73    0.43
   3  -1   1  157.45    8.30
   3  -1   1  157.82    9.77
   3  -1   1  158.11    8.69
  -3  -1  -1  157.01    9.06
  -3  -1  -1  163.60    9.74
   3  -1   1  158.41    9.81
  -3  -1  -1  159.96    8.65
  -3  -1  -1  161.26    8.66
   3  -1   1  159.42    8.33
  -3   1  -1  145.16    8.25
  -3   1  -1  142.69    8.25
   3   1   1  146.09    9.71
   3   1   1  142.97    8.64
  -3   1  -1  138.79    9.76
  -3   1  -1  139.61    8.99
   4  -1   1   52.73    2.84
   4  -1   1   49.63    3.31
  -4  -1  -1   52.41    2.96
  -4  -1  -1   54.47    3.20
   4  -1   1   49.37    2.95
  -4  -1  -1   50.73    3.33
  -4  -1  -1   50.94    2.93
   4  -1   1   49.04    3.29
  -4   1  -1   43.76    3.29
  -4   1  -1   43.45    2.65
   4   1   1   43.72    2.90
  -4   1  -1   41.02    3.01
  -4   1  -1   43.50    2.62
   4   1   1   42.68    2.68
   4   1   1   44.25    2.63
   4   1   1   40.16    3.13
  -4   1  -1   41.03    2.91
   5  -1   1   51.46    3.41
  -5  -1  -1   56.59    3.48
  -5  -1  -1   53.04    3.21
   5  -1   1   54.06    2.94
   5  -1   1   55.86    3.07
  -5  -1  -1   54.90    3.08
   5  -1   1   52.17    3.45
  -5   1  -1   40.50    2.55
   5   1   1   38.05    3.00
  -5   1  -1   40.16    2.57
  -5   1  -1   41.12    3.35
  -5   1  -1   40.89    3.06
   5   1   1   39.51    3.14
   5   1   1   39.88    2.78
  -5   1  -1   40.03    3.08
  -6  -1  -1   68.62    4.75
  -6  -1  -1   67.17    4.23
   6  -1   1   69.17    3.98
  -6  -1  -1   65.91    4.36
   6  -1   1   64.35    4.24
  -6   1  -1   67.84    4.80
   6   1   1   61.55    4.60
  -6   1  -1   65.69    4.27
   6   1   1   64.78    4.38
   6   1   1   63.34    3.92
   6   1   1   62.66    4.13
   6   1   1   63.22    4.64
  -6   1  -1   61.23    4.18
   7  -1   1   16.92    1.65
   7  -1   1   15.24    1.84
  -7  -1  -1   15.51    1.54
   7  -1   1   17.10    1.57
   7   1   1    9.24    1.42
  -7   1  -1    8.20    1.56
   7   1   1   10.30    1.43
   7   1   1   10.07    1.53
  -7   1  -1    9.43    1.58
   7   1   1    8.94    1.66
  -7   1  -1    7.92    1.34
   7   1   1    8.98    1.48
   8  -1   1    6.48    1.48
   8  -1   1    6.53    1.54
   8  -1   1    7.76    1.43
   8  -1   1    7.25    1.73
  -8  -1  -1    7.37    1.43
  -8   1  -1   12.13    1.52
  -8   1  -1    9.05    1.93
   8   1   1   10.12    1.58
  -8   1  -1    8.30    1.50
   8   1   1    7.90    1.62
   8   1   1    8.12    1.43
   8   1   1    9.00    1.79
   8   1   1    8.98    1.50
   9  -1   1   32.98    3.41
   9  -1   1   36.31    3.25
  -9  -1  -1   32.95    3.27
   9  -1   1   28.95    2.99
   9   1   1   40.16    3.14
   9   1   1   35.78    3.10
  -9   1  -1   38.08    3.07
  -9   1  -1   32.51    3.12
   9   1   1   38.12    3.66
  10  -1   1   13.67    2.15
  10  -1   1   12.34    2.08
 -10  -1  -1   13.14    2.22
  10   1   1   11.67    1.98
 -10   1  -1    8.62    2.20
  11  -1   1   36.45    3.61
 -11  -1  -1   39.51    3.89
 -11   1  -1   38.82    3.97
  11   1   1   37.94    3.57
 -12  -1  -1    6.87    2.41
  12  -1   1    2.60    2.45
 -12   1  -1    3.62    2.07
  12   1   1    8.00    2.54
 -12  -2   1   16.87    2.89
  12  -2  -1   16.82    2.62
 -12   2   1    8.72    2.79
  12   2  -1   14.98    2.74
  11  -2  -1   15.11    2.38
  11  -2  -1   12.18    2.51
 -11  -2   1    9.84    2.46
 -11   2   1   15.15    2.71
  11   2  -1   16.93    2.52
  10  -2  -1   71.05    5.26
  10  -2  -1   68.69    4.97
 -10  -2   1   73.91    5.35
 -10   2   1   71.15    5.19
  10   2  -1   72.14    4.96
   9  -2  -1    9.45    1.79
  -9  -2   1    9.34    2.03
   9  -2  -1   11.04    1.83
  -9   2   1   10.65    2.12
   9   2  -1   11.63    1.90
   9   2  -1   12.85    1.77
  -9   2   1   11.62    1.23
   9   2  -1   13.45    1.84
   8  -2  -1   94.31    6.17
   8  -2  -1   92.28    7.02
  -8  -2   1   91.35    6.18
   8  -2  -1   87.36    5.80
   8  -2  -1   95.09    6.91
  -8   2   1  101.01    5.53
   8   2  -1   96.89    6.82
   8   2  -1   92.39    6.14
   8   2  -1  101.72    6.32
   8   2  -1   99.26    6.86
  -8   2   1   98.38    6.25
   8   2  -1  103.53    5.84
   7  -2  -1   13.61    1.80
  -7  -2   1   11.48    1.74
   7  -2  -1   12.01    1.86
   7  -2  -1   14.42    1.65
   7   2  -1   13.77    1.83
  -7   2   1   12.03    1.35
   7   2  -1   12.10    1.54
   7   2  -1   11.62    1.53
  -7   2   1   13.43    1.29
   7   2  -1   12.41    1.62
  -7   2   1   13.86    1.86
  -7   2   1   10.55    1.59
   6  -2  -1   72.13    4.80
  -6  -2   1   79.44    4.93
   6  -2  -1   77.66    5.41
   6  -2  -1   76.03    5.45
  -6   2   1   75.32    4.44
  -6   2   1   70.88    4.81
  -6   2   1   75.21    5.42
   6   2  -1   72.30    4.52
   6   2  -1   78.70    4.84
   6   2  -1   79.49    4.96
  -6   2   1   76.78    4.74
   5  -2  -1   14.40    1.43
   5  -2  -1   13.22    1.56
   5  -2  -1   14.05    1.66
   5  -2  -1   13.80    1.41
  -5  -2   1   16.96    1.58
  -5   2   1   17.56    1.94
   5   2  -1   16.27    1.49
   5   2  -1   14.79    1.53
  -5   2   1   14.52    1.28
  -5   2   1   15.55    1.38
  -5   2   1   13.81    1.42
   5   2  -1   14.89    1.65
   5   2  -1   13.51    1.45
   4  -2  -1    1.62    0.73
   4  -2  -1    1.01    0.67
   4  -2  -1    1.34    0.66
  -4  -2   1    2.22    0.71
   4   2  -1    0.51    0.72
  -4   2   1    1.07    0.62
   4   2  -1    1.43    0.86
   4   2  -1    1.26    0.73
  -4   2   1    0.53    0.68
  -4   2   1    0.75    0.64
   4   2  -1    1.32    0.65
   4   2  -1    0.61    0.61
  -4   2   1    0.37    0.42
  -3  -2   1   31.92    2.11
   3  -2  -1   32.83    1.86
  -3  -2   1   32.03    2.01
   3  -2  -1   33.18    2.01
   3  -2  -1   32.60    2.24
   3  -2  -1   32.99    2.26
   3   2  -1   27.50    1.80
  -3   2   1   26.11    1.84
  -3   2   1   28.16    2.22
  -3   2   1   25.30    1.83
   3   2  -1   29.34    2.19
   3   2  -1   24.93    1.76
   3   2  -1   25.81    2.01
  -3   2   1   28.44    1.99
   2  -2  -1  217.41   11.31
  -2  -2   1  200.29   10.75
   2  -2  -1  206.15   12.74
  -2  -2   1  217.41   11.37
  -2  -2   1  185.34   10.75
   2  -2  -1  223.58   12.75
  -2  -2   1  205.44   11.32
   2  -2  -1  202.73   10.82
  -2  -2   1  213.52   12.76
   2  -2  -1  209.86   10.82
   2  -2  -1  207.96   11.31
  -2   2   1  189.74   10.82
   2   2  -1  191.03   10.80
  -2   2   1  182.29   12.70
  -2   2   1  186.83   10.83
  -2   2   1  191.75   11.30
   2   2  -1  186.08   12.76
   2   2  -1  192.42   10.80
   2   2  -1  194.28   11.31
  -2   2   1  211.13   12.75
   1  -2  -1  105.27    6.72
  -1  -2   1  107.08    5.69
  -1  -2   1  107.79    5.99
  -1  -2   1  108.13    6.01
  -1  -2   1  109.26    5.69
   1  -2  -1  107.51    6.71
  -1  -2   1  109.32    6.76
  -1   2   1  105.73    5.69
  -1   2   1   96.99    6.71
  -1   2   1  103.90    5.97
  -1   2   1  101.73    5.95
  -1   2   1  100.84    6.70
   1   2  -1  107.41    5.72
   1   2  -1   97.78    5.97
  -1   2   1  101.01    5.68
   1   2  -1  105.75    5.70
   1   2  -1  116.93    6.78
   0  -2  -1  249.51   13.42
   0  -2  -1  240.30   13.98
   0  -2   1  247.79   14.05
   0  -2   1  260.49   15.85
   0  -2   1  241.48   13.49
   0  -2  -1  243.46   15.73
   0  -2   1  246.29   13.49
   0  -2   1  255.99   14.06
   0  -2  -1  254.19   13.99
   0   2   1  251.69   15.76
   0   2   1  252.63   15.74
   0   2   1  264.52   13.43
   0   2   1  256.58   13.99
   0   2  -1  247.33   15.81
   0   2  -1  250.40   13.49
   0   2  -1  254.77   14.05
   0   2   1  252.62   13.98
   0   2  -1  263.45   15.85
   0   2  -1  250.97   13.35
   0   2  -1  244.29   13.50
   1  -2   1  100.66    5.77
  -1  -2  -1  105.75    5.67
   1  -2   1  104.74    5.53
  -1  -2  -1  102.57    5.66
   1  -2   1   96.80    5.78
   1  -2   1   96.81    6.49
   1  -2   1  109.00    6.52
  -1   2  -1   90.05    5.77
  -1   2  -1  105.04    6.51
  -1   2  -1  100.65    5.53
  -1   2  -1  103.17    5.78
  -1   2  -1  103.19    6.51
   2  -2   1  397.88   24.93
   2  -2   1  352.00   22.14
   2  -2   1  373.77   21.28
   2  -2   1  374.99   24.98
  -2  -2  -1  383.84   22.07
   2  -2   1  373.75   21.28
  -2  -2  -1  384.00   22.08
  -2   2  -1  415.30   22.17
  -2   2  -1  387.76   24.98
   2   2   1  412.10   22.06
   2   2   1  412.37   22.04
  -2   2  -1  403.20   21.28
   2   2   1  429.73   24.83
  -2   2  -1  414.82   21.28
  -2   2  -1  434.12   24.95
   3  -2   1   30.66    2.16
  -3  -2  -1   31.42    2.06
   3  -2   1   32.57    2.40
  -3  -2  -1   31.24    2.06
   3  -2   1   33.52    2.41
   3  -2   1   32.97    2.06
  -3   2  -1   31.32    1.97
  -3   2  -1   41.88    2.22
   4  -2   1  236.01   13.16
   4  -2   1  242.46   12.61
   4  -2   1  243.86   14.84
  -4  -2  -1  247.21   13.10
   4  -2   1  250.45   14.82
  -4  -2  -1  249.04   13.11
   4   2   1  222.50   13.08
  -4   2  -1  219.81   13.57
  -4   2  -1  221.51   12.54
  -4   2  -1  220.83   13.15
  -4   2  -1  212.68   14.78
   4   2   1  229.94   13.70
  -4   2  -1  215.34   14.80
   5  -2   1  103.05    6.37
  -5  -2  -1  108.51    6.33
   5  -2   1  107.05    7.13
   5  -2   1   97.18    7.10
   5  -2   1  103.42    6.03
   5   2   1  113.44    5.90
  -5   2  -1  104.02    7.12
  -5   2  -1  109.43    5.89
  -5   2  -1  107.25    5.91
   5   2   1  105.79    7.01
   5   2   1  110.04    6.29
  -5   2  -1  104.84    6.50
  -5   2  -1  108.29    6.36
   5   2   1  103.76    6.68
  -6  -2  -1    2.12    0.97
   6  -2   1    2.30    0.95
   6  -2   1    2.71    1.01
   6  -2   1    2.97    1.01
   6  -2   1    3.34    1.21
  -6   2  -1    2.70    0.98
   6   2   1    2.94    1.23
   6   2   1    2.74    0.87
  -6   2  -1    2.59    1.02
   6   2   1    1.75    0.95
  -6   2  -1    2.66    1.28
   6   2   1    3.28    0.91
  -6   2  -1    3.12    0.63
  -6   2  -1    1.88    0.68
  -7  -2  -1  106.51    6.05
   7  -2   1  105.22    6.03
   7  -2   1   98.37    5.72
   7   2   1   89.29    6.26
  -7   2  -1   89.69    6.06
  -7   2  -1   98.05    6.04
   7   2   1   95.25    6.55
   7   2   1   92.24    5.62
  -7   2  -1   95.92    6.76
   7   2   1   92.71    5.94
  -7   2  -1   94.36    5.25
   8  -2   1    4.16    1.42
   8  -2   1    4.40    1.53
  -8  -2  -1    2.41    1.38
   8  -2   1    1.32    1.50
   8   2   1    5.97    1.31
  -8   2  -1    2.42    1.11
   8   2   1    3.63    1.38
  -8   2  -1    3.44    1.45
  -8   2  -1    2.57    1.27
   8   2   1    2.48    1.14
   8   2   1    4.64    1.34
   8   2   1    5.99    1.42
  -9  -2  -1   47.76    3.63
   9  -2   1   43.15    3.47
   9  -2   1   41.02    3.56
  -9   2  -1   34.04    3.36
  -9   2  -1   41.65    3.29
   9   2   1   38.81    3.68
   9   2   1   40.46    3.30
  10  -2   1    7.63    2.04
  10  -2   1   10.04    2.00
 -10  -2  -1    7.56    2.01
  10   2   1    6.22    1.94
 -10   2  -1    5.46    1.79
 -10   2  -1    6.16    2.11
 -11  -2  -1    5.96    2.19
  11  -2   1   11.30    2.51
  11   2   1   10.57    2.12
 -11   2  -1   10.78    2.18
  12  -2   1   -1.17    2.40
 -12  -2  -1    2.08    2.23
 -12   2  -1    1.50    2.40
  12   2   1    0.62    2.04
 -12  -3   1   27.56    3.45
  12  -3  -1   35.20    3.30
  12  -3  -1   28.34    3.51
 -12   3   1   26.34    3.61
  12   3  -1   27.68    3.26
  11  -3  -1   35.03    3.42
 -11  -3   1   32.67    3.41
  11  -3  -1   35.17    3.33
 -11   3   1   26.61    3.47
  11   3  -1   30.18    3.03
  10  -3  -1    0.31    1.58
  10  -3  -1    2.53    1.90
 -10  -3   1    3.10    1.88
 -10   3   1    2.69    1.72
  10   3  -1    2.93    1.71
   9  -3  -1    6.89    1.70
  -9  -3   1    8.84    1.96
   9  -3  -1    6.43    1.95
   9   3  -1    6.29    1.63
   9   3  -1    5.93    1.59
  -9   3   1    2.80    1.62
  -9   3   1    7.23    1.28
   8  -3  -1   14.00    2.21
   8  -3  -1   13.67    1.79
   8  -3  -1   14.09    1.91
  -8  -3   1   12.52    1.83
   8   3  -1   14.78    1.86
  -8   3   1   15.18    1.60
   8   3  -1   17.54    2.01
  -8   3   1   15.97    1.52
   8   3  -1   15.73    1.74
  -8   3   1   14.87    2.18
   8   3  -1   17.12    2.02
   8   3  -1   15.64    1.89
  -8   3   1   17.56    2.03
  -7  -3   1   71.28    5.05
   7  -3  -1   71.87    5.67
   7  -3  -1   72.81    5.06
   7  -3  -1   64.15    5.66
   7   3  -1   80.69    5.04
   7   3  -1   81.49    4.76
  -7   3   1   78.11    4.93
   7   3  -1   78.71    5.69
  -7   3   1   83.80    5.15
   7   3  -1   82.40    5.62
   7   3  -1   82.48    5.36
  -7   3   1   84.92    5.79
  -7   3   1   80.50    4.65
   6  -3  -1  111.22    5.83
   6  -3  -1  109.19    6.47
  -6   3   1   87.57    5.72
   6   3  -1   85.17    6.29
  -6   3   1   82.21    5.22
   6   3  -1   88.53    5.28
   6   3  -1   86.35    6.23
  -6   3   1   90.30    5.56
  -6   3   1   90.60    6.43
   6   3  -1   87.03    5.83
   6   3  -1   85.83    5.59
   5  -3  -1  274.95   17.10
   5  -3  -1  257.87   15.20
   5  -3  -1  269.79   17.10
   5  -3  -1  258.44   14.50
  -5  -3   1  247.45   15.19
  -5   3   1  278.32   15.51
  -5   3   1  276.46   14.50
  -5   3   1  273.68   17.12
   5   3  -1  264.51   15.74
  -5   3   1  263.65   15.19
   5   3  -1  270.77   14.45
   5   3  -1  263.78   15.15
   5   3  -1  256.08   17.07
   4  -3  -1  292.39   15.94
   4  -3  -1  285.97   15.23
   4  -3  -1  284.74   17.93
   4  -3  -1  294.33   17.93
  -4  -3   1  270.09   15.94
   4   3  -1  275.63   17.91
   4   3  -1  274.34   15.16
  -4   3   1  269.62   15.92
   4   3  -1  276.26   15.89
  -4   3   1  278.68   16.29
  -4   3   1  287.86   17.92
   3  -3  -1  382.23   24.10
   3  -3  -1  394.46   21.39
  -3  -3   1  388.01   21.40
  -3  -3   1  389.80   21.44
   3  -3  -1  381.33   20.49
   3  -3  -1  383.03   24.06
   3   3  -1  370.22   24.11
   3   3  -1  379.95   20.44
   3   3  -1  352.39   20.43
  -3   3   1  382.81   20.52
  -3   3   1  406.32   24.08
  -3   3   1  367.31   24.09
   3   3  -1  377.99   21.36
   2  -3  -1  365.50   23.94
   2  -3  -1  372.77   23.97
   2  -3  -1  385.70   21.28
   2  -3  -1  377.94   20.39
  -2  -3   1  377.72   21.28
  -2  -3   1  389.21   21.33
   2  -3  -1  378.85   20.39
  -2  -3   1  413.23   24.01
   2   3  -1  400.19   24.04
   2   3  -1  365.59   20.38
  -2   3   1  386.61   24.00
  -2   3   1  374.04   20.42
   2   3  -1  372.25   20.38
  -2   3   1  373.04   20.43
  -2   3   1  385.09   21.28
   2   3  -1  369.53   21.26
  -2   3   1  380.16   23.95
  -1  -3   1  138.17    7.27
   1  -3  -1  141.97    7.67
  -1  -3   1  143.71    8.67
  -1  -3   1  145.32    7.27
   1  -3  -1  137.51    8.61
  -1  -3   1  136.47    7.71
  -1  -3   1  133.95    7.68
   1  -3  -1  142.66    8.62
   1  -3  -1  144.00    7.67
   1  -3  -1  145.07    7.35
  -1   3   1  129.72    8.62
  -1   3   1  125.94    7.30
   1   3  -1  129.18    7.33
   1   3  -1  142.26    8.68
  -1   3   1  122.70    7.29
   1   3  -1  121.78    7.66
  -1   3   1  126.07    8.60
   1   3  -1  131.23    7.32
   0  -3  -1  144.01    8.29
   0  -3  -1  146.76    8.00
   0  -3   1  153.97    8.38
   0  -3  -1  148.09    9.29
   0  -3   1  140.36    8.35
   0  -3  -1  145.44    9.30
   0  -3   1  144.68    7.99
   0  -3   1  151.16    9.43
   0  -3  -1  140.73    8.29
   0  -3   1  143.44    7.98
   0  -3  -1  146.70    9.33
   0   3  -1  149.98    8.36
   0   3  -1  146.15    8.00
   0   3  -1  146.41    8.00
   0   3  -1  142.52    9.43
   0   3   1  156.41    8.00
   0   3   1  145.90    8.28
   0   3   1  151.58    9.34
   0   3  -1  150.79    7.92
   0   3   1  147.18    8.28
   0   3  -1  167.85    9.43
   1  -3   1  414.38   23.67
   1  -3   1  427.61   22.51
   1  -3   1  425.30   22.73
   1  -3   1  420.16   22.73
  -1  -3  -1  420.77   23.56
   1  -3   1  438.02   26.64
   1  -3   1  420.57   26.69
  -1  -3  -1  418.65   23.55
   1   3   1  432.50   22.61
  -1   3  -1  414.02   22.73
   1   3   1  422.21   23.54
  -1   3  -1  442.33   26.70
   1   3   1  432.43   26.49
  -1   3  -1  421.10   26.63
  -1   3  -1  418.68   23.66
   1   3   1  417.29   23.52
  -1   3  -1  423.99   22.75
  -2  -3  -1  151.07    8.18
   2  -3   1  141.94    8.27
   2  -3   1  149.66    7.91
  -2  -3  -1  142.76    8.15
   2  -3   1  147.23    9.30
   2  -3   1  142.61    9.30
  -2   3  -1  144.68    7.91
  -2   3  -1  148.43    9.32
  -2   3  -1  144.42    9.30
  -2   3  -1  139.84    8.26
   2   3   1  147.68    8.11
   2   3   1  139.33    8.10
   3  -3   1  289.85   18.65
  -3  -3  -1  314.27   16.51
  -3  -3  -1  312.88   16.51
   3  -3   1  296.71   18.69
  -3   3  -1  284.57   16.58
   3   3   1  297.38   16.45
  -3   3  -1  275.70   18.65
  -3   3  -1  281.18   18.68
  -4  -3  -1  160.66    9.48
   4  -3   1  164.56   10.73
   4  -3   1  159.66   10.76
   4  -3   1  162.56    9.58
   4  -3   1  163.03    9.14
  -4  -3  -1  157.55    9.44
   4   3   1  168.04   10.00
  -4   3  -1  173.28   10.80
   4   3   1  170.73    9.44
   4   3   1  173.65   10.61
  -4   3  -1  170.02    9.09
  -4   3  -1  168.59    9.57
  -4   3  -1  162.97   10.76
  -5  -3  -1   19.38    1.95
  -5  -3  -1   22.73    2.04
   5  -3   1   21.76    2.14
   5  -3   1   19.22    1.93
   5  -3   1   19.33    2.14
   5  -3   1   19.57    2.28
   5   3   1   25.14    2.37
  -5   3  -1   25.97    2.27
   5   3   1   27.20    1.55
   5   3   1   28.44    1.96
  -5   3  -1   26.89    2.07
  -5   3  -1   27.99    2.38
   5   3   1   26.30    2.07
  -5   3  -1   29.18    2.09
  -5   3  -1   27.80    1.85
   5   3   1   25.60    1.52
   6  -3   1   54.81    3.46
   6  -3   1   55.79    3.70
   6  -3   1   51.75    3.93
  -6  -3  -1   53.34    3.52
   6  -3   1   53.09    4.05
  -6   3  -1   51.70    3.19
  -6   3  -1   50.09    3.57
   6   3   1   51.68    3.15
  -6   3  -1   51.60    3.98
   6   3   1   50.46    3.78
  -6   3  -1   48.58    3.50
   6   3   1   54.58    3.80
   6   3   1   48.95    3.43
  -7  -3  -1   68.09    4.69
   7  -3   1   74.89    4.86
   7  -3   1   69.58    4.50
   7  -3   1   75.32    5.31
   7  -3   1   69.41    5.24
  -7   3  -1   67.87    4.77
  -7   3  -1   72.66    5.33
  -7   3  -1   74.02    4.20
   7   3   1   69.96    5.00
  -7   3  -1   77.38    4.94
   7   3   1   69.93    5.10
   7   3   1   70.29    4.62
   7   3   1   73.17    4.34
  -8  -3  -1    4.33    1.42
   8  -3   1    4.81    1.61
   8  -3   1    4.12    1.45
   8  -3   1   -0.35    0.46
   8   3   1    2.35    1.22
   8   3   1    1.82    1.10
  -8   3  -1    1.69    1.42
  -8   3  -1    2.09    1.36
  -8   3  -1    1.86    1.25
   9  -3   1   21.34    2.54
   9  -3   1   25.52    2.44
  -9  -3  -1   22.83    2.62
   9   3   1   22.10    2.75
   9   3   1   22.31    2.26
  -9   3  -1   24.29    2.37
  -9   3  -1   15.91    2.50
  10  -3   1   30.66    3.06
 -10  -3  -1   25.44    2.89
  10  -3   1   29.23    3.05
  10   3   1   32.06    3.10
  10   3   1   29.18    3.30
 -10   3  -1   28.34    3.18
  11  -3   1   31.01    3.20
 -11  -3  -1   25.44    3.15
 -11   3  -1   37.88    3.54
  11   3   1   34.93    3.27
  12  -3   1   20.92    2.90
 -12  -3  -1   17.88    3.10
  12   3   1   17.46    2.77
 -12   3  -1   13.59    2.97
  12  -4  -1    2.44    2.50
 -12  -4   1    4.42    2.32
  12  -4  -1    3.56    2.11
  12   4  -1    2.52    2.32
 -12   4   1    1.38    2.60
  11  -4  -1   28.42    3.40
  11  -4  -1   27.42    2.94
 -11  -4   1   32.85    3.31
 -11   4   1   26.30    3.17
  10  -4  -1   21.12    2.59
  10  -4  -1   20.76    2.62
 -10  -4   1   19.96    2.65
 -10   4   1   19.68    2.61
  10   4  -1   20.95    2.35
   9  -4  -1  157.88    9.29
   9  -4  -1  155.53    9.74
  -9   4   1  150.62    9.76
  -9   4   1  160.89    8.96
   9   4  -1  166.75    9.17
   8  -4  -1   16.65    1.96
  -8  -4   1   13.73    1.97
   8  -4  -1   17.38    2.15
  -8   4   1   11.48    1.52
   8   4  -1   11.26    1.66
   8   4  -1   12.91    1.90
  -8   4   1   10.26    1.81
   8   4  -1    7.15    1.86
   8   4  -1    8.40    1.66
   8   4  -1   12.80    1.71
  -8   4   1   10.62    1.37
   7  -4  -1  118.33    8.71
   7  -4  -1  108.30    8.69
  -7  -4   1  112.00    7.69
   7  -4  -1  119.07    7.82
   7  -4  -1  117.27    7.29
  -7   4   1  133.03    7.27
   7   4  -1  130.20    8.69
  -7   4   1  140.10    8.81
   7   4  -1  139.39    7.75
   7   4  -1  133.20    7.28
  -7   4   1  133.35    7.81
   7   4  -1  126.61    8.04
  -7   4   1  133.84    7.71
   7   4  -1  128.50    8.63
   6  -4  -1    1.12    1.20
   6  -4  -1    0.40    1.26
   6  -4  -1    0.87    1.01
   6  -4  -1    0.89    1.04
  -6  -4   1   -0.12    1.09
   6   4  -1    0.43    0.95
   6   4  -1    1.13    0.89
   6   4  -1   -0.81    1.07
  -6   4   1    1.11    1.26
  -6   4   1    0.42    0.98
   6   4  -1    0.52    0.90
  -6   4   1    1.46    0.91
   6   4  -1    0.31    1.09
  -6   4   1    0.81    0.68
   5  -4  -1   69.45    5.22
   5  -4  -1   67.63    4.64
  -5  -4   1   73.21    4.72
   5  -4  -1   66.26    4.35
   5  -4  -1   74.08    5.22
   5   4  -1   75.89    4.28
  -5   4   1   75.83    4.71
  -5   4   1   77.55    4.57
  -5   4   1   76.07    5.25
  -5   4   1   77.81    4.39
   5   4  -1   77.27    4.61
   5   4  -1   75.03    5.22
   4  -4  -1   60.96    4.52
   4  -4  -1   58.41    3.97
   4  -4  -1   66.41    4.45
   4  -4  -1   64.51    3.75
  -4  -4   1   56.51    4.03
   4   4  -1   65.84    3.64
   4   4  -1   71.75    4.54
  -4   4   1   68.24    4.04
  -4   4   1   64.39    3.79
  -4   4   1   62.24    4.45
  -4   4   1   61.15    4.47
   4   4  -1   62.65    3.93
   3  -4  -1   74.19    4.60
   3  -4  -1   72.05    3.81
  -3  -4   1   71.82    4.13
  -3  -4   1   71.51    4.09
   3  -4  -1   71.68    4.13
   3  -4  -1   72.05    4.58
   3   4  -1   65.39    4.01
  -3   4   1   62.15    4.55
   3   4  -1   64.16    4.59
  -3   4   1   62.30    4.57
   3   4  -1   62.91    3.74
  -3   4   1   63.10    4.06
   3   4  -1   62.89    3.73
  -3   4   1   63.40    3.85
   2  -4  -1  230.87   12.05
   2  -4  -1  220.92   14.24
   2  -4  -1  227.22   12.68
   2  -4  -1  219.89   12.04
  -2  -4   1  227.57   12.70
   2  -4  -1  226.10   14.24
  -2  -4   1  225.93   14.25
  -2  -4   1  222.68   12.65
   2   4  -1  232.36   12.07
  -2   4   1  217.24   12.11
  -2   4   1  223.34   12.11
  -2   4   1  217.69   14.26
  -2   4   1  220.43   14.25
   2   4  -1  224.54   12.63
   2   4  -1  219.89   12.06
  -2   4   1  231.44   12.66
   2   4  -1  219.25   14.29
  -2   4   1  227.83   12.13
   1  -4  -1  467.25   29.65
   1  -4  -1  479.70   26.36
  -1  -4   1  462.17   29.74
   1  -4  -1  478.17   25.21
   1  -4  -1  470.72   29.70
  -1  -4   1  464.79   26.40
   1  -4  -1  462.21   26.35
  -1  -4   1  444.25   26.36
  -1   4   1  463.40   29.65
  -1   4   1  477.42   26.36
  -1   4   1  471.55   25.29
   1   4  -1  482.38   25.31
  -1   4   1  499.11   29.73
   1   4  -1  488.75   25.33
   1   4  -1  458.41   29.76
  -1   4   1  483.52   25.30
   1   4  -1  481.38   26.37
   0  -4   1  307.23   15.64
   0  -4  -1  305.47   15.63
   0  -4   1  310.06   16.36
   0  -4  -1  300.83   16.28
   0  -4   1  308.41   18.44
   0  -4   1  310.54   15.63
   0  -4  -1  298.59   16.29
   0  -4  -1  318.78   18.31
   0  -4  -1  293.62   18.32
   0  -4   1  335.26   16.40
   0   4   1  276.47   16.26
   0   4  -1  266.60   16.33
   0   4  -1  286.00   18.44
   0   4  -1  264.21   15.67
   0   4  -1  276.11   15.68
   0   4  -1  275.13   15.54
   0   4   1  280.27   18.31
   0   4  -1  270.76   18.39
   0   4   1  269.03   18.34
   0   4   1  278.21   15.62
  -1  -4  -1  724.56   42.24
   1  -4   1  711.74   40.70
   1  -4   1  745.29   40.37
   1  -4   1  692.50   47.76
   1  -4   1  693.95   42.36
  -1  -4  -1  734.55   42.26
   1  -4   1  738.00   40.71
  -1   4  -1  818.64   47.81
   1   4   1  778.70   47.53
  -1   4  -1  794.57   42.38
   1   4   1  796.00   47.67
  -1   4  -1  845.25   47.70
   1   4   1  759.35   42.25
   1   4   1  782.17   40.48
  -1   4  -1  760.94   40.73
   1   4   1  767.04   42.22
  -1   4  -1  796.50   40.75
  -2  -4  -1   76.26    4.73
   2  -4   1   74.60    4.63
   2  -4   1   77.99    5.50
   2  -4   1   76.19    4.90
   2  -4   1   75.94    5.50
  -2  -4  -1   79.03    4.78
   2   4   1   92.09    5.34
   2   4   1   86.69    4.71
  -2   4  -1   88.20    5.52
   2   4   1   87.06    4.68
  -2   4  -1   89.94    4.93
  -2   4  -1   92.71    5.54
   3  -4   1  233.88   15.70
  -3  -4  -1  243.65   13.86
   3  -4   1  237.70   13.95
   3  -4   1  220.97   15.66
   3  -4   1  242.24   13.34
  -3  -4  -1  238.92   13.82
  -3   4  -1  262.62   15.74
  -3   4  -1  254.68   13.96
  -3   4  -1  257.11   15.72
   3   4   1  246.49   13.74
  -3   4  -1  262.16   13.36
   3   4   1  248.99   15.52
   4  -4   1  160.41   11.05
   4  -4   1  166.29   11.08
  -4  -4  -1  158.09    9.73
   4  -4   1  144.99    9.82
  -4  -4  -1  162.01    9.76
   4   4   1  179.18   10.90
   4   4   1  178.87   10.34
  -4   4  -1  184.76    9.90
  -4   4  -1  171.74   11.10
  -4   4  -1  180.35    9.39
  -4   4  -1  179.77   11.12
   4   4   1  180.18    9.67
  -5  -4  -1   21.02    1.91
  -5  -4  -1   20.30    1.78
   5  -4   1   20.39    2.03
   5  -4   1   18.69    2.00
   5  -4   1   21.22    2.08
   5   4   1   21.15    1.81
  -5   4  -1   20.05    1.84
  -5   4  -1   19.43    2.06
  -5   4  -1   19.96    1.66
   5   4   1   19.61    1.64
  -5   4  -1   19.10    2.01
  -5   4  -1   22.56    1.95
   5   4   1   20.26    2.07
   6  -4   1  217.07   13.86
   6  -4   1  219.94   13.90
  -6  -4  -1  236.73   12.32
  -6   4  -1  199.40   12.62
   6   4   1  207.13   12.93
   6   4   1  207.66   11.53
  -6   4  -1  208.31   13.92
   6   4   1  198.45   13.65
  -6   4  -1  220.53   12.39
  -6   4  -1  212.43   11.68
   7  -4   1   45.55    3.44
   7  -4   1   38.16    3.07
   7  -4   1   35.39    2.88
  -7  -4  -1   38.26    3.03
   7  -4   1   39.55    3.54
  -7   4  -1   38.42    2.90
  -7   4  -1   36.01    3.60
  -7   4  -1   37.37    3.30
   7   4   1   37.51    2.63
  -7   4  -1   38.92    2.66
   7   4   1   35.85    3.25
   7   4   1   39.62    2.87
   8  -4   1  105.61    6.06
   8  -4   1   95.08    6.34
  -8  -4  -1   92.42    6.27
   8   4   1  100.66    5.85
  -8   4  -1  101.93    5.66
  -8   4  -1   97.79    6.39
  -8   4  -1   94.19    6.39
   9  -4   1   40.13    3.67
   9  -4   1   40.06    3.42
  -9  -4  -1   37.98    3.38
  -9   4  -1   36.58    3.36
   9   4   1   33.99    3.02
  -9   4  -1   39.55    3.28
  10  -4   1   20.57    2.75
 -10  -4  -1   21.11    2.73
  10  -4   1   23.70    2.71
  10   4   1   19.26    2.33
  10   4   1   17.42    2.77
 -10   4  -1   16.98    2.74
 -11  -4  -1   16.07    2.79
  11  -4   1   17.64    2.62
  11  -4   1   25.41    2.83
  11   4   1   18.32    2.56
 -11   4  -1   18.78    2.71
 -12  -4  -1    8.09    2.35
  12  -4   1   11.54    2.52
  12   4   1    5.28    2.35
 -12   4  -1    9.76    2.46
 -12  -5   1    7.87    2.76
  12  -5  -1   12.16    2.94
  12  -5  -1   13.21    2.68
 -12   5   1   10.34    2.63
  12   5  -1   14.63    2.47
 -11  -5   1   34.73    3.53
  11  -5  -1   33.12    3.31
  11  -5  -1   41.40    3.94
  11   5  -1   36.90    3.62
 -11   5   1   29.96    3.49
 -10  -5   1    4.96    1.95
  10  -5  -1    3.89    1.82
  10  -5  -1    3.51    1.93
 -10   5   1    4.84    1.91
 -10   5   1    4.15    1.58
  10   5  -1    3.07    1.85
  -9  -5   1    2.53    1.65
   9  -5  -1    2.53    1.62
   9  -5  -1    1.59    1.66
   9   5  -1    3.32    1.63
  -9   5   1    3.87    1.37
  -9   5   1    3.22    1.67
  -8  -5   1    2.36    1.50
   8  -5  -1    2.17    1.70
   8  -5  -1    3.45    1.40
  -8   5   1    2.46    1.01
  -8   5   1    2.24    1.45
  -8   5   1    3.61    1.39
   8   5  -1    3.99    1.48
   8   5  -1    4.90    1.44
   8   5  -1    4.23    1.62
   7  -5  -1   25.77    2.59
   7  -5  -1   22.15    2.64
   7  -5  -1   23.64    2.73
   7  -5  -1   21.66    2.17
  -7  -5   1   17.47    2.30
   7   5  -1   30.75    2.41
  -7   5   1   27.61    2.13
  -7   5   1   28.93    2.32
  -7   5   1   29.66    3.17
   7   5  -1   28.26    2.76
   7   5  -1   26.83    2.66
  -7   5   1   30.99    2.65
   7   5  -1   27.53    2.26
   7   5  -1   30.09    2.85
   6  -5  -1   14.10    1.83
   6  -5  -1   10.54    1.36
   6  -5  -1   13.19    1.65
   6  -5  -1   12.81    1.74
  -6  -5   1   11.85    1.61
  -6   5   1   12.86    1.51
   6   5  -1   12.89    1.62
   6   5  -1   11.57    1.32
   6   5  -1   14.76    1.58
   6   5  -1   14.34    1.73
  -6   5   1   12.08    1.26
  -6   5   1   14.64    1.82
  -6   5   1   14.14    1.68
   6   5  -1   11.93    1.69
   5  -5  -1  242.85   15.47
  -5  -5   1  243.07   13.81
   5  -5  -1  247.84   13.09
   5  -5  -1  233.33   13.75
   5  -5  -1  246.55   13.08
   5  -5  -1  234.46   15.46
  -5   5   1  226.93   15.48
  -5   5   1  245.70   15.50
   5   5  -1  234.38   12.99
   5   5  -1  230.40   15.47
  -5   5   1  246.61   13.80
   5   5  -1  237.16   13.64
   4  -5  -1    4.17    0.93
   4  -5  -1    4.01    0.80
   4  -5  -1    4.06    1.00
   4  -5  -1    4.33    0.95
  -4  -5   1    3.80    1.00
  -4   5   1    5.71    0.96
  -4   5   1    6.39    1.00
   4   5  -1    6.83    0.98
   4   5  -1    5.64    0.73
  -4   5   1    5.75    1.09
   4   5  -1    5.22    1.09
  -4   5   1    5.40    1.01
  -3  -5   1  523.79   30.21
   3  -5  -1  536.33   34.02
   3  -5  -1  563.28   28.91
   3  -5  -1  569.97   30.23
   3   5  -1  534.75   28.88
  -3   5   1  532.11   28.99
  -3   5   1  536.35   33.98
   3   5  -1  515.08   34.05
  -3   5   1  505.44   30.19
   3   5  -1  546.32   30.12
   3   5  -1  563.94   28.89
  -3   5   1  541.49   34.05
  -2  -5   1   21.18    1.88
   2  -5  -1   20.96    1.98
   2  -5  -1   20.21    1.97
  -2  -5   1   22.93    1.97
   2  -5  -1   20.96    1.88
  -2  -5   1   21.38    1.81
   2  -5  -1   20.64    1.78
  -2   5   1   29.79    2.09
  -2   5   1   31.59    2.12
  -2   5   1   31.21    1.74
   2   5  -1   32.24    2.10
  -2   5   1   31.31    1.94
   2   5  -1   29.69    1.62
   2   5  -1   28.15    1.82
   2   5  -1   29.96    1.66
   1  -5  -1  342.69   22.27
   1  -5  -1  349.94   19.79
  -1  -5   1  341.58   22.32
  -1  -5   1  365.99   19.85
   1  -5  -1  352.55   18.94
   1  -5  -1  329.76   22.26
   1  -5  -1  359.41   19.81
  -1   5   1  377.50   22.28
   1   5  -1  369.76   18.99
   1   5  -1  354.30   19.80
  -1   5   1  350.31   22.31
   1   5  -1  350.51   18.90
  -1   5   1  346.66   18.95
   1   5  -1  353.74   22.37
  -1   5   1  351.17   19.79
   1   5  -1  355.66   22.29
  -1   5   1  357.14   18.96
   1   5  -1  355.01   18.99
   0  -5  -1   84.61    5.71
   0  -5   1   87.34    5.79
   0  -5  -1   90.23    5.65
   0  -5  -1   87.67    4.96
   0  -5   1   85.30    5.20
   0  -5  -1   86.98    5.07
   0  -5   1   89.85    4.78
   0  -5  -1   88.27    5.10
   0   5  -1   87.43    5.82
   0   5  -1   91.80    5.81
   0   5  -1   87.28    4.90
   0   5  -1   87.91    5.17
   0   5  -1   88.14    4.89
   0   5   1   92.87    5.72
   0   5   1   84.48    4.94
   0   5  -1   87.80    4.86
   0   5   1   91.49    5.73
   1  -5   1   24.00    1.47
   1  -5   1   24.12    1.47
   1  -5   1   24.83    1.42
   1  -5   1   26.21    1.82
   1  -5   1   22.37    1.68
  -1  -5  -1   23.97    1.48
   1  -5   1   26.16    1.94
  -1  -5  -1   23.72    1.50
   1   5   1   19.88    1.61
  -1   5  -1   21.82    1.61
   1   5   1   19.20    1.43
   1   5   1   21.01    1.63
  -1   5  -1   21.29    1.90
  -1   5  -1   19.79    1.70
  -1   5  -1   20.59    1.80
   1   5   1   22.17    1.59
   2  -5   1   99.44    5.45
   2  -5   1  103.43    5.54
   2  -5   1   95.36    5.87
   2  -5   1   85.92    6.54
  -2  -5  -1  100.87    5.71
   2  -5   1  100.52    6.57
  -2  -5  -1   95.12    5.67
  -2   5  -1  103.72    5.59
   2   5   1   99.84    6.35
   2   5   1  102.14    5.61
   2   5   1  100.74    5.62
  -2   5  -1   98.54    6.58
  -2   5  -1  101.16    6.59
   2   5   1  105.93    6.44
   3  -5   1  150.09    9.19
   3  -5   1  141.18    8.18
   3  -5   1  151.42    9.20
   3  -5   1  144.00    7.74
  -3  -5  -1  141.69    8.01
  -3  -5  -1  150.36    8.05
  -3   5  -1  141.14    9.18
   3   5   1  128.29    8.99
  -3   5  -1  129.97    9.15
   3   5   1  132.27    7.89
  -3   5  -1  135.11    8.19
   4  -5   1  108.69    7.36
   4  -5   1  115.39    6.63
   4  -5   1  107.89    6.18
   4  -5   1  109.27    7.35
  -4  -5  -1  112.80    6.40
  -4  -5  -1  113.90    6.45
  -4   5  -1  105.84    7.31
  -4   5  -1  101.71    7.33
  -4   5  -1  111.58    6.22
   4   5   1  110.91    6.92
  -4   5  -1  111.52    6.57
   4   5   1  105.93    6.25
   4   5   1  105.79    7.11
   4   5   1  112.10    7.15
  -5  -5  -1  297.51   17.11
   5  -5   1  281.28   19.31
   5  -5   1  299.77   16.45
  -5  -5  -1  294.79   17.05
   5  -5   1  291.57   19.35
   5  -5   1  309.66   16.46
  -5   5  -1  306.63   19.38
  -5   5  -1  320.29   19.40
   5   5   1  307.05   17.95
  -5   5  -1  292.00   16.41
   5   5   1  306.80   19.11
   5   5   1  309.05   16.94
   6  -5   1   30.56    3.10
   6  -5   1   34.16    3.20
   6  -5   1   34.93    2.97
  -6  -5  -1   30.79    2.65
   6   5   1   35.40    2.13
  -6   5  -1   36.44    2.61
   6   5   1   32.29    2.96
  -6   5  -1   34.84    3.25
  -6   5  -1   35.10    2.55
  -6   5  -1   33.55    3.01
   6   5   1   36.22    2.41
  -6   5  -1   33.69    3.00
   7  -5   1   79.30    5.90
   7  -5   1   81.39    5.89
   7  -5   1   78.81    5.30
  -7  -5  -1   86.72    5.31
   7  -5   1   76.73    5.01
  -7   5  -1   78.87    5.23
   7   5   1   81.85    5.72
   7   5   1   77.18    5.58
  -7   5  -1   77.05    5.33
  -7   5  -1   85.49    6.11
   7   5   1   82.53    4.69
  -7   5  -1   79.37    4.84
   8  -5   1   37.58    3.16
   8  -5   1   34.63    2.92
  -8  -5  -1   33.59    3.22
  -8   5  -1   37.84    2.66
  -8   5  -1   32.56    3.17
  -8   5  -1   34.09    3.00
   8   5   1   33.97    3.08
   8   5   1   32.73    2.76
   9  -5   1   64.48    4.93
   9  -5   1   60.24    4.39
  -9  -5  -1   56.50    4.57
  -9   5  -1   63.13    4.47
  -9   5  -1   70.15    4.81
   9   5   1   64.52    4.21
  -9   5  -1   64.70    3.92
  10  -5   1   59.62    4.43
  10  -5   1   56.41    4.64
 -10  -5  -1   51.84    4.52
  10   5   1   67.44    4.31
 -10   5  -1   61.65    4.71
  11  -5   1   -0.38    2.15
  11  -5   1   -0.14    2.24
 -11  -5  -1   -0.95    2.10
  11   5   1    2.02    1.99
 -11   5  -1    2.33    2.02
 -12  -5  -1   30.20    3.32
  12  -5   1   31.26    3.30
  12   5   1   28.61    3.23
 -12   5  -1   25.65    3.72
  12  -6  -1    1.91    2.33
  12  -6  -1    6.31    2.39
 -12  -6   1    8.58    2.40
  12  -6  -1    3.85    2.42
 -12   6   1    7.43    2.51
  12   6  -1    8.47    2.51
  11  -6  -1   31.31    3.09
 -11  -6   1   23.77    3.02
  11  -6  -1   28.61    3.06
  11  -6  -1   24.52    3.44
  11   6  -1   28.26    2.96
 -11   6   1   20.33    3.10
  10  -6  -1   27.14    3.00
  10  -6  -1   25.53    2.67
  10  -6  -1   24.82    2.67
 -10  -6   1   24.52    3.03
  10   6  -1   29.98    2.66
 -10   6   1   26.66    3.06
 -10   6   1   26.18    2.49
   9  -6  -1   33.30    3.06
  -9  -6   1   32.92    3.21
   9  -6  -1   36.29    3.30
   9  -6  -1   32.00    2.95
   9   6  -1   28.40    2.89
  -9   6   1   28.41    2.73
  -9   6   1   24.49    2.94
   8  -6  -1  114.14    6.94
   8  -6  -1  117.44    7.45
   8  -6  -1  115.48    6.96
  -8  -6   1  112.56    7.51
  -8   6   1  111.18    7.42
  -8   6   1  118.92    6.95
  -8   6   1  121.88    7.24
   8   6  -1  117.80    8.28
   8   6  -1  119.58    6.88
   7  -6  -1   66.90    4.89
   7  -6  -1   68.04    4.43
   7  -6  -1   70.21    5.44
   7  -6  -1   69.85    4.52
  -7  -6   1   69.91    4.92
   7   6  -1   72.96    4.44
  -7   6   1   71.49    4.61
   7   6  -1   74.30    5.44
   7   6  -1   77.82    4.74
  -7   6   1   79.35    4.65
  -7   6   1   69.95    4.92
   7   6  -1   67.28    5.24
   6  -6  -1   33.49    3.03
   6  -6  -1   31.28    2.42
   6  -6  -1   32.92    2.79
   6  -6  -1   31.33    3.11
  -6  -6   1   30.23    3.00
   6   6  -1   34.92    2.64
  -6   6   1   31.71    2.64
  -6   6   1   36.56    3.08
   6   6  -1   32.59    3.04
   6   6  -1   33.02    2.33
  -6   6   1   34.07    3.13
   6   6  -1   34.81    3.04
  -6   6   1   35.53    3.04
  -6   6   1   32.11    2.40
   6   6  -1   31.70    3.15
   5  -6  -1   32.98    2.37
   5  -6  -1   33.75    2.85
   5  -6  -1   36.45    3.03
   5  -6  -1   34.19    3.07
  -5  -6   1   34.88    2.77
  -5   6   1   35.33    3.18
  -5   6   1   38.00    2.76
   5   6  -1   33.40    2.24
  -5   6   1   30.62    3.00
   5   6  -1   33.24    2.96
   5   6  -1   33.81    2.55
   4  -6  -1   14.82    1.76
   4  -6  -1   13.81    1.51
  -4  -6   1   16.01    1.59
   4  -6  -1   13.95    1.64
   4  -6  -1   16.29    1.42
  -4   6   1   18.77    1.71
   4   6  -1   15.01    1.70
   4   6  -1   15.48    1.31
  -4   6   1   15.78    1.51
   4   6  -1   15.18    1.58
  -4   6   1   17.98    1.83
  -4   6   1   16.57    1.76
  -3  -6   1    9.41    1.28
   3  -6  -1    8.89    1.26
   3  -6  -1    9.60    1.24
   3  -6  -1    9.25    0.92
   3  -6  -1   11.26    0.98
   3  -6  -1    9.00    1.23
   3   6  -1   12.16    1.15
   3   6  -1   12.79    1.03
  -3   6   1   11.86    1.44
  -3   6   1   12.51    1.20
  -3   6   1   10.79    1.10
  -3   6   1   13.22    1.41
   3   6  -1   11.45    1.35
   2  -6  -1   39.60    3.20
  -2  -6   1   37.13    3.04
  -2  -6   1   39.81    2.96
   2  -6  -1   38.06    2.75
   2  -6  -1   40.99    3.25
  -2  -6   1   42.93    3.23
   2  -6  -1   41.25    2.98
   2   6  -1   51.00    3.35
   2   6  -1   50.82    2.71
  -2   6   1   49.47    3.28
  -2   6   1   51.58    2.79
  -2   6   1   50.12    3.01
  -2   6   1   54.67    3.35
   2   6  -1   49.27    2.67
   2   6  -1   49.71    2.91
   1  -6  -1   29.01    2.21
  -1  -6   1   30.54    2.19
   1  -6  -1   30.74    2.12
   1  -6  -1   27.01    2.32
  -1  -6   1   30.81    2.31
   1  -6  -1   30.46    2.02
   1   6  -1   30.74    2.12
   1   6  -1   35.37    2.35
   1   6  -1   30.74    2.01
  -1   6   1   30.14    1.88
  -1   6   1   31.33    2.29
  -1   6   1   32.93    1.92
   1   6  -1   29.74    2.38
  -1   6   1   29.78    2.08
  -1   6   1   34.24    2.37
   1   6  -1   31.83    1.94
   0  -6   1  222.32   15.16
   0  -6  -1  226.92   13.40
   0  -6   1  247.30   13.52
   0  -6  -1  236.37   12.89
   0  -6  -1  238.83   15.03
   0  -6  -1  215.19   15.06
   0  -6  -1  239.12   13.42
   0   6  -1  246.25   15.19
   0   6   1  242.30   15.12
   0   6  -1  241.36   12.82
   0   6   1  243.19   12.90
   0   6   1  246.46   15.09
   0   6  -1  236.39   12.90
   0   6  -1  237.23   15.20
   0   6  -1  251.31   13.49
   0   6   1  243.57   13.39
   1  -6   1  342.64   18.65
   1  -6   1  344.45   19.66
   1  -6   1  341.27   18.73
   1  -6   1  342.93   22.11
  -1  -6  -1  348.77   19.51
  -1  -6  -1  347.06   19.53
   1  -6   1  346.73   18.73
   1   6   1  342.67   18.77
  -1   6  -1  339.52   19.64
  -1   6  -1  357.67   22.11
   1   6   1  352.69   22.02
   1   6   1  347.08   19.47
   1   6   1  355.32   21.94
  -1   6  -1  356.81   18.84
  -1   6  -1  370.47   22.17
   2  -6   1  203.19   13.32
  -2  -6  -1  192.30   11.68
  -2  -6  -1  195.50   11.70
   2  -6   1  199.25   11.18
   2  -6   1  193.88   13.32
   2  -6   1  198.64   11.26
   2  -6   1  196.79   11.89
   2   6   1  229.71   13.23
  -2   6  -1  218.57   11.91
  -2   6  -1  220.60   11.36
   2   6   1  215.61   11.62
   2   6   1  216.82   11.35
   2   6   1  218.57   13.12
  -2   6  -1  211.48   13.35
  -2   6  -1  203.44   13.36
  -3  -6  -1  153.46    8.80
   3  -6   1  152.88    8.50
   3  -6   1  160.23   10.12
  -3  -6  -1  156.97    8.83
   3  -6   1  165.92   10.14
  -3   6  -1  151.16    8.99
   3   6   1  154.64    9.94
  -3   6  -1  157.87   10.11
   3   6   1  148.82    8.68
  -3   6  -1  144.56   10.11
  -3   6  -1  151.94    8.57
   4  -6   1  114.27    7.90
  -4  -6  -1  114.38    6.93
   4  -6   1  114.32    7.93
   4  -6   1  112.74    7.13
   4  -6   1  119.78    6.66
  -4  -6  -1  115.33    6.89
  -4   6  -1  126.23    7.12
   4   6   1  118.17    7.69
   4   6   1  121.80    6.73
   4   6   1  124.24    7.78
  -4   6  -1  121.81    7.94
  -4   6  -1  113.86    7.94
  -5  -6  -1   47.10    3.30
   5  -6   1   52.47    3.33
   5  -6   1   51.25    3.88
  -5  -6  -1   48.55    3.42
   5  -6   1   46.23    3.89
   5  -6   1   45.48    3.51
   5   6   1   52.64    3.10
  -5   6  -1   51.19    3.28
  -5   6  -1   52.42    3.90
  -5   6  -1   51.55    3.96
  -5   6  -1   51.43    3.57
   5   6   1   52.07    3.74
   5   6   1   53.28    3.82
  -6  -6  -1   36.45    2.75
   6  -6   1   32.38    2.97
   6  -6   1   36.45    2.83
   6  -6   1   39.74    3.34
   6  -6   1   34.12    2.58
  -6   6  -1   29.71    3.16
   6   6   1   31.40    2.99
   6   6   1   33.65    2.90
   6   6   1   32.41    2.02
  -6   6  -1   27.72    2.96
  -6   6  -1   32.26    3.06
  -6   6  -1   30.06    2.55
   7  -6   1   35.00    3.17
   7  -6   1   40.51    2.99
   7  -6   1   38.19    2.98
  -7  -6  -1   33.34    3.14
  -7   6  -1   39.22    3.31
   7   6   1   42.98    3.37
  -7   6  -1   41.59    2.96
  -7   6  -1   42.39    3.14
   7   6   1   38.55    2.60
   8  -6   1   86.25    5.73
   8  -6   1   88.01    6.14
   8  -6   1   89.64    5.77
  -8  -6  -1   84.47    6.03
   8   6   1   93.49    5.52
  -8   6  -1  100.30    5.65
  -8   6  -1   93.61    6.21
  -8   6  -1   94.74    6.12
   8   6   1  102.85    6.72
   9  -6   1   18.89    2.31
  -9  -6  -1   17.34    2.24
   9  -6   1   17.01    2.65
   9  -6   1   17.58    2.28
   9   6   1   21.18    2.13
  -9   6  -1   19.50    2.52
  -9   6  -1   21.04    1.92
  10  -6   1   16.59    2.45
 -10  -6  -1   17.24    2.53
  10  -6   1   20.90    2.52
  10  -6   1   19.66    2.62
  10   6   1   20.89    2.26
 -10   6  -1   14.55    2.50
  11  -6   1    1.18    2.27
 -11  -6  -1    3.96    2.17
  11  -6   1    2.06    1.97
  11  -6   1    0.55    2.32
  11   6   1    2.68    1.99
 -11   6  -1    3.43    2.50
 -12  -6  -1    5.52    2.19
 -12   6  -1    7.05    2.51
  12   6   1    7.77    2.41
  11  -7  -1    0.53    2.02
 -11  -7   1    0.18    1.98
  11  -7  -1    2.19    2.51
 -11   7   1   -0.77    2.04
  11   7  -1    3.36    2.12
 -10  -7   1    6.68    1.98
  10  -7  -1    5.74    1.98
  10  -7  -1    3.51    2.00
 -10   7   1    4.67    1.73
 -10   7   1    5.90    2.11
  10   7  -1    8.93    2.02
  -9  -7   1    2.16    1.94
   9  -7  -1    2.53    1.63
   9  -7  -1    4.33    1.82
   9   7  -1    1.55    1.59
  -9   7   1    2.29    1.58
  -9   7   1    2.81    1.78
   8  -7  -1    3.27    1.34
   8  -7  -1    5.25    1.69
  -8  -7   1    3.08    1.59
  -8   7   1    4.37    1.66
  -8   7   1    3.06    1.62
   8   7  -1    4.92    1.44
   7  -7  -1   16.42    2.03
   7  -7  -1   17.04    1.68
  -7  -7   1   15.96    1.98
   7   7  -1   15.39    1.64
  -7   7   1   12.47    1.45
  -7   7   1   12.73    1.74
  -7   7   1   10.90    2.14
   7   7  -1   10.87    1.96
   6  -7  -1  109.74    8.78
   6  -7  -1  125.03    7.32
   6  -7  -1  119.91    7.89
   6  -7  -1  119.82    8.85
  -6  -7   1  124.79    7.93
   6   7  -1  141.19    7.73
   6   7  -1  137.22    8.88
  -6   7   1  138.14    7.50
  -6   7   1  136.13    8.98
  -6   7   1  133.66    8.93
  -6   7   1  131.95    8.06
   6   7  -1  136.14    7.31
   5  -7  -1   17.37    1.80
  -5  -7   1   16.79    1.74
   5  -7  -1   18.54    1.51
   5  -7  -1   16.67    1.74
   5  -7  -1   19.18    2.04
  -5   7   1   11.76    1.55
   5   7  -1   15.34    1.52
  -5   7   1   13.88    1.85
  -5   7   1   11.64    1.72
   5   7  -1   13.81    1.27
  -5   7   1   13.79    1.69
   5   7  -1   11.91    1.75
   4  -7  -1  148.24    7.97
   4  -7  -1  145.74    8.60
  -4  -7   1  145.25    8.58
   4  -7  -1  146.39    7.95
   4  -7  -1  150.50    9.58
   4  -7  -1  147.47    9.63
   4   7  -1  145.44    9.64
   4   7  -1  138.01    8.40
  -4   7   1  145.77    9.63
  -4   7   1  142.31    9.63
   4   7  -1  141.07    7.97
  -4   7   1  149.41    8.64
  -4   7   1  142.67    8.16
  -3  -7   1   60.82    3.88
  -3  -7   1   61.79    3.87
   3  -7  -1   61.83    3.95
   3  -7  -1   58.28    4.25
   3  -7  -1   59.31    3.60
   3  -7  -1   62.18    4.32
  -3   7   1   58.90    3.83
  -3   7   1   59.11    4.34
  -3   7   1   62.19    4.40
   3   7  -1   56.98    3.43
   3   7  -1   57.91    4.32
  -3   7   1   62.24    3.70
   3   7  -1   59.89    3.71
  -2  -7   1  134.65    9.00
  -2  -7   1  115.99    8.06
   2  -7  -1  132.34    7.69
   2  -7  -1  125.94    8.99
   2  -7  -1  122.11    8.06
   2  -7  -1  125.03    9.07
   2   7  -1  155.70    9.15
   2   7  -1  148.68    7.62
  -2   7   1  146.30    7.70
   2   7  -1  142.21    8.02
   2   7  -1  147.50    9.06
  -2   7   1  143.06    9.09
  -2   7   1  153.88    9.12
  -2   7   1  145.61    8.08
   2   7  -1  145.87    7.74
   1  -7  -1   83.92    5.12
  -1  -7   1   81.59    5.15
   1  -7  -1   84.36    5.71
   1  -7  -1   79.94    4.86
  -1  -7   1   80.44    5.67
   1  -7  -1   82.18    5.61
   1   7  -1   92.03    4.82
   1   7  -1   88.26    4.88
   1   7  -1   88.48    5.10
   1   7  -1   86.17    5.74
  -1   7   1   84.88    5.07
  -1   7   1   87.73    5.73
   1   7  -1   90.02    5.72
  -1   7   1   86.51    4.78
  -1   7   1   85.81    5.69
   0  -7  -1  141.46    7.78
   0  -7   1  133.06    7.84
   0  -7  -1  128.42    7.48
   0  -7   1  129.95    8.75
   0  -7  -1  136.99    8.59
   0  -7  -1  133.99    7.74
   0  -7  -1  142.96    8.71
   0   7   1  134.97    7.28
   0   7   1  136.74    7.48
   0   7   1  132.75    8.72
   0   7  -1  133.89    7.43
   0   7  -1  137.21    8.79
   0   7   1  134.12    7.72
   0   7  -1  133.58    7.40
   0   7  -1  129.83    7.81
   0   7   1  130.33    7.27
   0   7  -1  140.56    8.82
   0   7   1  133.71    8.68
  -1  -7  -1  173.46   10.17
   1  -7   1  167.48    9.70
  -1  -7  -1  165.76   10.14
   1  -7   1  171.79   11.54
   1  -7   1  171.33   11.58
   1  -7   1  168.86   10.32
  -1   7  -1  194.87   11.63
   1   7   1  188.74    9.89
  -1   7  -1  178.99   11.60
   1   7   1  186.09   10.12
   1   7   1  181.84   11.46
   1   7   1  180.09   11.40
  -1   7  -1  185.12    9.83
  -1   7  -1  194.96   10.33
   2  -7   1   15.41    1.75
   2  -7   1   14.75    1.28
  -2  -7  -1   17.27    1.36
   2  -7   1   17.77    1.66
  -2  -7  -1   17.37    1.41
   2  -7   1   16.87    1.76
   2  -7   1   16.58    1.35
   2  -7   1   16.53    1.28
  -2   7  -1   17.70    1.80
  -2   7  -1   16.54    1.73
   2   7   1   16.05    1.46
  -2   7  -1   17.79    1.93
   2   7   1   17.61    1.44
  -2   7  -1   14.19    1.38
   2   7   1   16.31    1.23
   3  -7   1   15.36    1.36
   3  -7   1   13.93    1.74
  -3  -7  -1   15.26    1.43
   3  -7   1   13.95    1.71
   3  -7   1   14.08    1.58
  -3  -7  -1   15.23    1.48
  -3  -7  -1   13.89    1.45
   3  -7   1   15.77    1.46
   3   7   1   21.14    1.28
  -3   7  -1   20.58    2.06
   3   7   1   18.67    1.48
   3   7   1   19.48    1.69
  -3   7  -1   19.38    2.10
  -3   7  -1   21.52    1.82
  -3   7  -1   20.27    1.75
   4  -7   1   91.37    6.85
   4  -7   1   98.00    5.72
   4  -7   1   91.62    6.84
  -4  -7  -1   99.96    5.97
   4  -7   1  102.39    6.18
  -4  -7  -1   96.38    5.92
  -4   7  -1   96.47    6.90
  -4   7  -1  112.87    6.97
   4   7   1  103.38    6.71
  -4   7  -1  102.33    6.17
   4   7   1  104.29    5.73
   5  -7   1    3.01    1.37
   5  -7   1    5.23    1.50
   5  -7   1    3.78    1.50
   5  -7   1    3.71    1.02
  -5  -7  -1    3.57    1.06
  -5   7  -1    3.11    1.26
  -5   7  -1    3.88    1.22
  -5   7  -1    2.88    1.41
   5   7   1    3.11    1.11
  -5   7  -1    4.48    1.34
   5   7   1    3.76    0.69
   6  -7   1   25.54    2.81
   6  -7   1   24.36    2.42
   6  -7   1   23.96    2.60
   6  -7   1   27.46    2.80
  -6  -7  -1   25.80    2.52
  -6   7  -1   29.78    2.49
  -6   7  -1   36.00    2.78
   6   7   1   31.90    2.76
  -7  -7  -1    5.36    1.37
   7  -7   1   10.93    1.66
   7  -7   1    8.37    1.68
  -7   7  -1    9.04    1.51
   7   7   1    8.27    1.55
  -7   7  -1    7.96    1.51
  -7   7  -1    8.53    1.76
  -8  -7  -1   21.40    2.35
   8  -7   1   21.38    2.49
   8  -7   1   22.17    2.33
  -8   7  -1   21.51    2.28
  -8   7  -1   22.36    2.17
   8   7   1   22.41    2.45
  -8   7  -1   19.99    2.52
   9  -7   1   33.77    3.20
   9  -7   1   30.48    3.29
  -9  -7  -1   29.58    2.97
  -9   7  -1   30.08    2.78
  -9   7  -1   24.44    2.99
  10  -7   1    3.13    1.96
  10  -7   1    3.65    1.90
 -10  -7  -1    4.02    1.92
 -10   7  -1    3.01    2.00
  11  -7   1   28.41    3.64
 -11  -7  -1   26.02    3.19
  11  -7   1   30.49    3.10
 -11   7  -1   35.56    3.87
  11  -8  -1    4.08    2.01
  11  -8  -1    3.94    2.24
 -11  -8   1    5.02    2.10
  11   8  -1    4.09    2.17
 -11   8   1    3.54    2.26
  10  -8  -1   35.36    3.58
  10  -8  -1   30.27    2.96
 -10  -8   1   31.97    3.48
 -10   8   1   41.08    3.49
  10   8  -1   42.99    3.48
 -10   8   1   31.96    3.56
   9  -8  -1   14.17    2.30
   9  -8  -1   15.35    1.92
  -9  -8   1   11.87    2.14
  -9   8   1    9.35    2.21
  -9   8   1    7.65    1.96
   9   8  -1   11.70    1.94
   8  -8  -1   28.43    2.75
   8  -8  -1   28.17    2.95
  -8  -8   1   28.68    2.86
  -8   8   1   27.35    2.80
   8   8  -1   30.59    2.75
  -8   8   1   34.14    3.19
   7  -8  -1   30.99    2.88
   7  -8  -1   31.77    2.45
  -7  -8   1   27.16    2.82
  -7   8   1   24.73    2.36
  -7   8   1   28.44    2.88
   7   8  -1   23.87    2.36
  -7   8   1   24.72    2.49
   7   8  -1   24.22    2.94
  -6  -8   1   31.99    3.06
   6  -8  -1   35.39    3.28
   6  -8  -1   37.17    2.59
   6  -8  -1   38.85    3.64
  -6   8   1   41.35    3.19
   6   8  -1   35.18    3.30
  -6   8   1   36.26    2.88
   6   8  -1   35.85    2.65
  -5  -8   1    1.75    1.17
   5  -8  -1    2.08    1.29
   5  -8  -1    1.60    1.37
   5  -8  -1    1.40    0.80
   5  -8  -1    2.55    1.14
  -5   8   1    3.28    1.45
  -5   8   1    4.37    1.37
   5   8  -1    5.20    1.08
   5   8  -1    4.41    1.38
  -5   8   1    2.98    1.23
   5   8  -1    3.31    0.91
  -5   8   1    4.20    1.30
  -4  -8   1   16.17    1.64
   4  -8  -1   14.10    1.06
   4  -8  -1   14.89    1.50
   4  -8  -1   14.17    1.77
   4  -8  -1   15.94    1.75
   4  -8  -1   14.11    1.12
   4  -8  -1   10.55    1.57
   4   8  -1   15.83    1.71
   4   8  -1   14.55    1.43
  -4   8   1   14.18    1.77
  -4   8   1   14.77    1.54
  -4   8   1   14.22    1.61
  -4   8   1   14.59    1.75
   4   8  -1   15.89    1.47
   3  -8  -1    1.66    1.15
   3  -8  -1    0.87    0.92
   3  -8  -1    0.69    0.73
  -3  -8   1    0.21    0.90
   3  -8  -1    1.21    0.86
  -3   8   1    1.26    0.90
  -3   8   1    1.98    1.15
   3   8  -1   -0.04    0.68
  -3   8   1    0.89    1.10
  -3   8   1    0.86    1.01
   3   8  -1    1.64    1.02
   3   8  -1    2.00    0.77
   2  -8  -1   62.05    3.91
   2  -8  -1   61.48    4.53
  -2  -8   1   64.69    4.21
  -2  -8   1   66.04    4.49
   2  -8  -1   67.56    4.24
   2  -8  -1   60.10    4.60
  -2   8   1   69.14    4.65
  -2   8   1   67.50    3.94
   2   8  -1   66.94    4.01
   2   8  -1   66.12    3.81
  -2   8   1   68.23    4.65
   2   8  -1   68.83    4.66
  -2   8   1   68.29    4.19
   2   8  -1   68.84    4.09
   2   8  -1   66.35    4.61
  -1  -8   1   55.81    3.62
   1  -8  -1   52.53    3.35
  -1  -8   1   50.19    3.83
   1  -8  -1   55.08    3.56
   1  -8  -1   54.66    3.94
   1  -8  -1   56.27    3.80
   1   8  -1   58.54    3.99
  -1   8   1   54.49    3.95
  -1   8   1   54.36    3.54
   1   8  -1   55.58    3.94
   1   8  -1   57.16    3.53
  -1   8   1   56.14    3.95
   1   8  -1   54.47    3.30
   1   8  -1   56.27    3.33
  -1   8   1   57.01    3.27
   0  -8  -1   19.68    1.86
   0  -8   1   18.25    2.03
   0  -8  -1   19.51    1.77
   0  -8   1   17.94    2.01
   0   8  -1   27.74    2.30
   0   8   1   24.49    2.03
   0   8  -1   25.92    2.02
   0   8  -1   29.86    2.31
   0   8   1   27.97    1.60
   0   8   1   25.16    1.59
   0   8  -1   27.60    1.85
   0   8   1   26.52    2.08
   0   8  -1   27.39    1.81
   0   8   1   25.93    1.86
  -1  -8  -1   53.71    3.34
   1  -8   1   64.51    3.59
   1  -8   1   60.11    3.94
  -1  -8  -1   60.13    3.41
   1  -8   1   59.90    3.90
   1  -8   1   52.98    3.17
  -1   8  -1   48.52    3.53
   1   8   1   50.55    3.27
   1   8   1   50.24    3.71
  -1   8  -1   51.64    3.95
  -1   8  -1   49.08    3.27
  -1   8  -1   50.03    3.88
   1   8   1   48.81    3.68
  -2  -8  -1   65.30    4.06
  -2  -8  -1   63.22    4.02
   2  -8   1   63.14    3.73
   2  -8   1   63.10    4.73
   2  -8   1   66.49    4.71
   2  -8   1   64.63    3.84
   2  -8   1   64.13    3.71
   2  -8   1   69.50    4.39
   2   8   1   67.68    3.94
  -2   8  -1   70.03    4.84
  -2   8  -1   71.79    4.05
  -2   8  -1   66.06    4.82
   2   8   1   69.12    4.47
  -2   8  -1   72.24    4.29
   2   8   1   67.06    4.54
   3  -8   1   73.54    4.86
   3  -8   1   68.02    3.85
   3  -8   1   70.60    4.35
   3  -8   1   66.42    4.78
   3  -8   1   65.55    3.87
  -3  -8  -1   70.73    4.10
  -3  -8  -1   67.69    4.08
  -3   8  -1   65.04    4.40
  -3   8  -1   62.92    4.80
   3   8   1   63.98    4.56
  -3   8  -1   65.29    4.09
   3   8   1   61.17    3.86
  -3   8  -1   63.26    4.78
   4  -8   1   21.79    2.31
  -4  -8  -1   19.89    1.94
   4  -8   1   22.07    1.71
   4  -8   1   16.41    2.12
   4  -8   1   23.22    1.85
   4  -8   1   20.74    2.16
  -4   8  -1   21.23    2.28
   4   8   1   22.36    2.11
  -4   8  -1   24.04    2.43
   4   8   1   21.43    1.52
  -4   8  -1   19.59    2.34
   5  -8   1   15.68    1.44
  -5  -8  -1   15.24    1.47
   5  -8   1   13.37    1.90
   5  -8   1   13.45    2.03
   5  -8   1   15.71    1.99
  -5   8  -1    6.22    1.51
  -5   8  -1   10.39    1.89
  -5   8  -1    8.46    1.57
  -5   8  -1    8.38    1.72
   5   8   1    9.18    1.41
   6  -8   1   23.99    2.29
   6  -8   1   26.39    2.61
  -6  -8  -1   28.35    2.56
  -6   8  -1   23.42    2.30
   6   8   1   22.02    2.37
  -6   8  -1   21.06    2.36
  -7  -8  -1   42.09    3.46
   7  -8   1   49.06    3.69
   7  -8   1   44.01    3.32
  -7   8  -1   40.77    3.31
  -7   8  -1   47.90    3.73
  -7   8  -1   42.45    3.39
   7   8   1   44.11    3.67
   8  -8   1    7.75    1.85
   8  -8   1    4.80    1.70
  -8  -8  -1    6.71    1.70
  -8   8  -1    5.56    1.71
  -8   8  -1    4.69    1.84
   8   8   1    6.83    1.65
   9  -8   1    4.31    1.91
   9  -8   1    3.10    1.82
  -9  -8  -1    1.92    1.74
  -9   8  -1    4.01    1.97
  -9   8  -1    3.61    1.76
 -10  -8  -1    3.29    1.95
  10  -8   1    6.94    2.14
  10  -8   1    1.83    2.43
 -10   8  -1    5.31    2.58
  11  -8   1    8.57    2.40
  11  -8   1    8.13    2.87
 -11  -8  -1    8.12    2.26
 -11   8  -1    6.01    2.44
  11  -9  -1    3.67    2.83
 -11  -9   1    9.74    2.57
 -11   9   1    5.67    2.05
 -11   9   1    6.22    2.51
  11   9  -1   11.14    2.40
  10  -9  -1    4.30    2.16
 -10  -9   1    3.67    1.94
  10  -9  -1    3.18    1.66
 -10   9   1    5.06    2.66
  10   9  -1    1.89    1.96
 -10   9   1    4.03    1.99
  -9  -9   1    2.52    1.76
   9  -9  -1   -0.10    1.55
   9  -9  -1   -1.62    1.76
  -9   9   1   -0.31    2.20
  -9   9   1   -2.74    1.54
   9   9  -1    0.92    1.79
   8  -9  -1   14.19    1.75
   8  -9  -1   13.11    2.27
  -8  -9   1   11.28    2.03
  -8   9   1   12.38    2.20
   8   9  -1   17.99    2.01
  -8   9   1   16.74    2.63
   7  -9  -1   18.63    1.71
  -7  -9   1   18.88    2.31
   7  -9  -1   19.21    2.28
   7   9  -1   17.45    2.32
  -7   9   1   14.73    2.14
   7   9  -1   14.33    1.77
  -7   9   1   12.94    2.43
  -6  -9   1   28.76    3.08
   6  -9  -1   31.56    2.30
   6  -9  -1   32.60    2.98
  -6   9   1   31.01    2.80
   6   9  -1   33.20    3.24
  -6   9   1   31.98    3.23
   6   9  -1   32.09    2.46
   5  -9  -1  150.52    9.81
   5  -9  -1  152.87    8.34
   5  -9  -1  149.60    8.94
   5  -9  -1  161.96    9.98
  -5  -9   1  144.47    8.78
   5   9  -1  139.06    9.86
  -5   9   1  131.37    8.35
  -5   9   1  149.91    8.95
   5   9  -1  139.23    8.15
   4  -9  -1   15.63    1.94
   4  -9  -1   14.35    1.94
   4  -9  -1   15.56    1.62
  -4  -9   1   16.96    1.89
   4  -9  -1   16.61    1.90
  -4  -9   1   16.44    1.80
   4   9  -1   18.01    1.99
  -4   9   1   15.73    1.77
   4   9  -1   15.86    1.55
  -4   9   1   16.21    2.12
  -4   9   1   16.12    1.69
  -4   9   1   16.96    1.97
   4   9  -1   17.63    1.62
   3  -9  -1   50.19    3.96
   3  -9  -1   53.01    4.19
   3  -9  -1   53.16    4.28
   3  -9  -1   53.12    3.66
  -3  -9   1   52.80    3.96
   3   9  -1   58.41    3.46
  -3   9   1   61.24    3.97
  -3   9   1   63.53    3.74
   3   9  -1   58.84    4.35
   3   9  -1   62.32    3.77
  -3   9   1   61.78    4.47
  -3   9   1   57.33    4.41
   3   9  -1   66.87    4.26
   2  -9  -1   29.85    2.29
  -2  -9   1   30.87    2.45
   2  -9  -1   31.25    2.57
   2  -9  -1   28.58    2.23
  -2  -9   1   33.07    2.25
   2  -9  -1   31.43    2.06
   2   9  -1   23.97    2.36
   2   9  -1   26.02    2.19
  -2   9   1   20.98    2.46
  -2   9   1   23.22    2.22
  -2   9   1   23.42    2.35
  -2   9   1   24.95    2.10
   2   9  -1   24.49    1.94
   2   9  -1   26.57    2.40
   1  -9  -1   55.14    3.96
  -1  -9   1   58.02    3.87
  -1  -9   1   54.42    3.57
   1  -9  -1   61.63    3.80
   1  -9  -1   57.15    3.46
   1  -9  -1   55.58    3.60
  -1   9   1   51.95    3.49
   1   9  -1   51.99    4.03
  -1   9   1   52.26    3.28
  -1   9   1   52.52    3.88
  -1   9   1   51.85    3.97
   1   9  -1   52.18    3.99
   1   9  -1   54.27    3.30
   1   9  -1   52.15    3.33
   1   9  -1   49.37    3.50
   0  -9   1   28.72    2.43
   0  -9   1   27.67    2.29
   0  -9  -1   26.82    2.23
   0   9   1   29.99    2.49
   0   9  -1   28.78    2.36
   0   9   1   30.52    1.94
   0   9  -1   31.50    2.13
   0   9   1   28.37    2.40
   0   9  -1   32.06    2.69
   0   9  -1   29.28    2.62
   0   9   1   28.98    2.18
   0   9  -1   31.04    2.19
   1  -9   1    8.63    1.40
   1  -9   1    7.24    1.22
  -1  -9  -1    7.91    1.05
   1   9   1    7.99    1.14
   1   9   1    7.23    1.02
   1   9   1    7.44    0.97
  -1   9  -1    6.20    1.26
   1   9   1    7.90    0.72
  -1   9  -1    7.32    1.39
  -1   9  -1    8.57    1.33
  -1   9  -1    7.60    1.18
   1   9   1    8.06    0.69
  -2  -9  -1   48.29    3.04
   2  -9   1   46.59    3.28
  -2  -9  -1   48.14    3.00
   2  -9   1   48.92    2.85
   2  -9   1   51.96    3.73
   2  -9   1   48.13    3.46
  -2   9  -1   43.54    3.33
  -2   9  -1   39.22    3.09
  -2   9  -1   44.61    3.69
  -2   9  -1   44.56    3.56
   2   9   1   42.29    3.31
   2   9   1   40.87    2.81
   3  -9   1   34.99    3.03
   3  -9   1   31.24    2.83
   3  -9   1   33.44    2.15
   3  -9   1   31.96    2.61
   3  -9   1   33.82    2.02
   3  -9   1   33.35    1.99
  -3  -9  -1   34.09    2.40
  -3   9  -1   29.41    2.97
   3   9   1   27.51    2.48
  -3   9  -1   25.68    2.71
  -3   9  -1   21.20    2.74
  -3   9  -1   29.22    2.47
  -4  -9  -1    0.99    0.91
   4  -9   1   -0.38    1.27
   4  -9   1    0.13    0.80
   4  -9   1   -0.14    1.46
   4  -9   1    0.34    1.11
   4  -9   1   -0.43    0.89
  -4   9  -1   -0.32    1.10
   4   9   1    0.95    0.92
  -4   9  -1    1.37    1.23
  -4   9  -1   -0.37    1.17
  -4   9  -1   -0.48    1.36
   5  -9   1    2.78    1.70
  -5  -9  -1    1.81    1.06
   5  -9   1    4.25    1.42
   5  -9   1    3.89    1.12
   5  -9   1    3.08    0.95
  -5   9  -1    3.97    1.33
   5   9   1    2.15    1.10
  -5   9  -1    3.11    1.61
  -6  -9  -1    1.88    1.34
   6  -9   1    2.27    1.20
   6  -9   1    2.42    1.49
   6   9   1    1.83    1.23
  -6   9  -1    2.19    1.47
  -6   9  -1    1.76    1.50
   7  -9   1   12.51    2.07
  -7  -9  -1   11.73    1.77
   7  -9   1   14.61    1.77
  -7   9  -1   15.71    2.18
  -7   9  -1   11.60    2.00
   7   9   1   12.47    2.02
   8  -9   1   22.49    2.75
   8  -9   1   24.92    2.40
  -8  -9  -1   21.97    2.45
  -8   9  -1   25.12    2.43
   8   9   1   26.33    2.83
  -8   9  -1   24.96    2.84
  -9  -9  -1   10.01    2.04
   9  -9   1   10.84    2.03
   9  -9   1   12.27    2.35
  -9   9  -1   10.54    2.01
  -9   9  -1   11.49    2.77
 -10  -9  -1   43.87    4.10
  10  -9   1   47.84    4.40
  10  -9   1   48.37    3.98
 -10   9  -1   45.90    4.44
 -11   9  -1    3.75    2.85
 -10 -10   1   34.34    3.56
  10 -10  -1   34.59    3.78
 -10  10   1   41.06    3.66
 -10  10   1   32.41    4.01
   9 -10  -1   11.50    2.37
  -9 -10   1    8.21    2.00
  -9  10   1   10.56    2.68
  -9  10   1    6.33    2.15
   8 -10  -1   63.13    4.92
  -8 -10   1   64.56    4.88
  -8  10   1   54.53    5.12
  -8  10   1   64.67    4.71
   8  10  -1   69.19    4.42
   7 -10  -1   21.31    2.49
  -7 -10   1   24.50    2.55
  -7  10   1   16.98    2.70
   7  10  -1   19.90    1.98
  -7  10   1   20.33    2.31
  -6 -10   1   39.78    3.17
   6 -10  -1   36.30    2.95
   6 -10  -1   39.15    3.55
   6  10  -1   35.71    3.57
  -6  10   1   33.30    3.26
  -6  10   1   35.79    3.58
   6  10  -1   37.64    2.80
  -5 -10   1   15.11    2.00
   5 -10  -1   13.44    2.29
  -5 -10   1   15.19    2.04
   5 -10  -1   15.04    1.61
   5 -10  -1   14.40    1.94
   5  10  -1   14.69    2.08
   5  10  -1   17.45    1.55
  -5  10   1   15.42    1.88
  -5  10   1   15.56    2.13
   4 -10  -1    2.67    0.98
  -4 -10   1    1.94    1.24
   4 -10  -1    0.46    1.18
   4 -10  -1    1.80    1.30
   4 -10  -1    0.20    1.16
  -4  10   1    2.35    1.30
  -4  10   1    1.22    1.51
  -4  10   1    3.38    1.30
   4  10  -1    1.95    0.98
   4  10  -1    3.56    1.39
  -4  10   1    1.54    1.39
   3 -10  -1    5.49    1.21
  -3 -10   1    5.16    1.31
   3 -10  -1    5.93    1.21
   3 -10  -1    6.69    1.51
   3 -10  -1    6.49    1.37
  -3  10   1    6.24    1.41
   3  10  -1    4.10    1.42
  -3  10   1    6.98    1.37
  -3  10   1    7.91    1.62
  -3  10   1    7.18    1.61
   3  10  -1    7.83    1.15
   3  10  -1    6.51    1.19
  -2 -10   1   96.42    5.83
   2 -10  -1   94.54    5.45
   2 -10  -1   91.55    6.49
   2 -10  -1   96.09    5.86
   2  10  -1   93.03    6.50
  -2  10   1   93.35    5.77
  -2  10   1   91.78    6.49
   2  10  -1   93.45    5.36
   2  10  -1   84.81    6.37
   2  10  -1   96.26    5.71
  -2  10   1   92.46    6.52
  -2  10   1   95.87    5.48
   1 -10  -1   35.66    2.30
  -1 -10   1   37.06    2.61
   1 -10  -1   33.89    2.54
   1 -10  -1   36.78    2.74
   1  10  -1   24.73    2.54
  -1  10   1   26.85    2.43
  -1  10   1   32.03    2.27
   1  10  -1   27.81    2.78
  -1  10   1   28.16    2.72
   1  10  -1   29.77    2.41
   1  10  -1   26.85    2.20
  -1  10   1   27.94    2.54
   0 -10   1   80.98    5.27
   0 -10  -1   88.46    4.88
   0 -10   1   84.20    4.97
   0  10   1   67.92    4.63
   0  10   1   76.50    4.39
   0  10  -1   70.72    4.78
   0  10   1   74.09    5.32
   0  10  -1   75.81    5.39
   0  10  -1   74.47    4.53
   0  10  -1   67.84    5.37
   1 -10   1   63.81    4.78
   1 -10   1   67.91    5.26
  -1 -10  -1   71.00    4.72
   1  10   1   77.08    4.56
  -1  10  -1   77.92    5.45
   1  10   1   78.71    4.26
  -1  10  -1   77.03    4.88
  -1  10  -1   80.10    4.60
  -1  10  -1   79.29    5.52
   1  10   1   79.27    5.25
   2 -10   1  114.30    5.97
  -2 -10  -1  108.88    6.25
   2 -10   1  117.98    7.37
   2 -10   1  120.53    7.22
   2 -10   1  110.46    6.53
  -2  10  -1   95.44    6.09
  -2  10  -1   95.89    6.41
  -2  10  -1   95.45    7.21
   2  10   1   95.61    7.00
  -2  10  -1   95.04    7.18
  -3 -10  -1   41.09    2.74
   3 -10   1   43.06    2.63
   3 -10   1   38.67    3.01
   3 -10   1   46.19    3.34
   3 -10   1   38.23    3.46
  -3  10  -1   31.90    3.44
   3  10   1   31.87    3.03
  -3  10  -1   31.34    3.11
  -3  10  -1   34.59    2.82
  -3  10  -1   32.96    3.42
   4 -10   1   21.14    2.25
  -4 -10  -1   21.00    2.05
   4 -10   1   20.09    1.69
   4 -10   1   20.35    1.85
   4 -10   1   21.72    2.59
  -4  10  -1   23.91    2.43
  -4  10  -1   28.15    2.34
   4  10   1   24.76    2.39
   5 -10   1   20.40    1.96
   5 -10   1   19.77    1.96
   5 -10   1   21.65    2.58
  -5 -10  -1   21.60    2.27
   5  10   1   25.91    2.58
  -5  10  -1   26.73    2.64
  -5  10  -1   24.22    2.20
  -6 -10  -1    7.49    1.42
  -6 -10  -1    9.99    1.47
   6 -10   1    8.59    1.38
   6 -10   1    8.47    1.32
   6 -10   1    9.50    1.85
   6  10   1    6.85    1.53
  -6  10  -1    5.69    1.75
  -6  10  -1    5.38    1.62
   7 -10   1   34.68    2.74
   7 -10   1   32.99    2.83
   7 -10   1   36.58    3.67
  -7 -10  -1   32.46    3.10
   7  10   1   34.99    3.25
  -7  10  -1   32.15    3.38
  -7  10  -1   34.19    3.09
   8 -10   1    3.76    1.92
   8 -10   1    4.79    1.69
  -8 -10  -1    4.99    1.66
  -8  10  -1    4.06    2.01
  -8  10  -1    6.87    1.87
   9 -10   1    3.21    1.70
   9 -10   1    4.73    2.16
  -9 -10  -1    6.72    1.80
  -9  10  -1    0.95    2.53
  -9  10  -1    2.56    1.90
  10 -10   1    2.09    2.25
  10 -10   1    2.90    1.89
 -10 -10  -1    5.48    2.09
 -10  10  -1    6.03    2.42
 -10 -11   1    3.07    2.28
  10 -11  -1   -0.28    2.19
 -10  11   1    0.24    2.69
 -10  11   1   -1.40    2.15
  -9 -11   1    9.35    2.29
   9 -11  -1    9.97    2.47
  -9  11   1    9.49    2.81
  -9  11   1    6.32    2.28
   8 -11  -1   11.70    1.96
  -8 -11   1   13.61    2.32
   8 -11  -1   10.54    2.32
  -8  11   1   11.02    2.17
  -8  11   1   13.25    2.73
   7 -11  -1    4.53    1.81
  -7 -11   1    3.34    1.61
   7 -11  -1    4.17    1.32
  -7 -11   1    3.08    1.60
  -7  11   1    2.31    2.15
  -7  11   1    3.61    1.97
   6 -11  -1   51.92    3.68
   6 -11  -1   50.73    4.05
  -6 -11   1   51.93    3.90
  -6  11   1   51.16    4.10
   6  11  -1   51.13    3.54
  -6  11   1   46.86    3.95
  -5 -11   1    3.50    1.63
   5 -11  -1    2.33    1.35
   5 -11  -1    0.65    1.68
  -5  11   1    2.88    1.46
  -5  11   1    3.02    1.72
   5  11  -1    1.36    1.25
   5  11  -1    1.59    1.53
   4 -11  -1  187.46    9.93
  -4 -11   1  180.17   10.51
   4 -11  -1  167.82   11.77
   4 -11  -1  179.48   10.63
   4  11  -1  178.15   11.80
   4  11  -1  172.39    9.80
  -4  11   1  169.66    9.99
  -4  11   1  175.03   10.55
  -3 -11   1    3.38    1.33
   3 -11  -1    5.11    1.28
   3 -11  -1    5.63    1.42
   3 -11  -1    3.80    1.53
   3  11  -1    7.48    1.62
  -3  11   1    6.42    1.49
  -3  11   1    5.82    1.49
  -3  11   1    6.07    1.68
   3  11  -1    7.54    1.23
  -3  11   1    6.31    1.73
   2 -11  -1   39.41    3.34
   2 -11  -1   45.01    3.53
  -2 -11   1   39.08    3.25
   2 -11  -1   41.84    2.96
   2  11  -1   45.89    3.19
   2  11  -1   49.36    3.74
  -2  11   1   46.33    3.61
  -2  11   1   42.78    3.24
  -2  11   1   43.69    3.09
   2  11  -1   43.79    2.96
   1 -11  -1    2.08    1.17
  -1 -11   1   -0.31    1.18
   1  11  -1    4.14    1.28
  -1  11   1    2.82    1.33
   1  11  -1    3.55    1.07
   1  11  -1    2.96    1.42
  -1  11   1    2.91    1.03
  -1  11   1    3.47    1.14
   0 -11   1   31.20    2.55
   0 -11  -1   34.26    2.69
   0  11  -1   28.51    2.73
   0  11   1   27.58    2.75
   0  11   1   30.27    2.21
   0  11  -1   29.75    2.86
   0  11  -1   29.36    2.42
   0  11  -1   28.45    2.97
  -1 -11  -1   56.08    3.54
   1 -11   1   54.25    3.63
  -1  11  -1   45.82    4.02
  -1  11  -1   46.64    3.94
   1  11   1   48.83    3.07
   1  11   1   50.57    3.84
  -1  11  -1   48.52    3.41
  -1  11  -1   48.27    3.65
   2 -11   1   24.41    2.53
   2 -11   1   29.84    2.67
  -2 -11  -1   27.17    2.31
   2  11   1   28.32    2.63
  -2  11  -1   25.89    2.39
  -2  11  -1   24.97    2.93
  -2  11  -1   23.27    2.72
   2  11   1   26.84    1.84
  -2  11  -1   26.55    2.48
   3 -11   1   22.50    1.91
   3 -11   1   21.50    2.62
  -3 -11  -1   21.06    2.11
   3 -11   1   20.53    2.41
  -3  11  -1   25.99    2.37
  -3  11  -1   23.40    2.39
   3  11   1   24.52    2.48
   4 -11   1   47.38    3.04
  -4 -11  -1   44.42    3.29
   4 -11   1   46.83    3.64
  -4  11  -1   45.93    3.40
   4  11   1   47.77    3.65
  -4  11  -1   40.31    3.55
  -5 -11  -1   22.90    2.21
   5 -11   1   22.40    2.15
   5 -11   1   22.21    2.69
  -5  11  -1   22.62    2.25
   5  11   1   20.07    2.41
  -5  11  -1   19.00    2.38
  -6 -11  -1   46.37    3.48
   6 -11   1   49.97    4.13
   6  11   1   43.73    3.81
  -6  11  -1   43.79    3.51
  -6  11  -1   38.80    3.76
  -7 -11  -1    3.37    1.58
  -7 -11  -1   -0.59    1.50
   7 -11   1    0.57    1.76
  -7  11  -1    3.57    2.00
   7  11   1    4.45    1.64
  -7  11  -1    6.61    2.33
   8 -11   1   24.35    2.90
  -8 -11  -1   23.65    2.50
  -8  11  -1   19.66    2.69
  -8  11  -1   20.22    2.90
  -9 -11  -1   24.26    2.64
   9 -11   1   21.50    3.04
  -9  11  -1   21.55    3.40
  -9  11  -1   15.68    2.60
   9 -12  -1    2.07    2.73
  -9 -12   1    6.44    2.25
  -9 -12   1    7.86    2.27
  -9  12   1    5.31    2.32
  -9  12   1    6.92    2.16
  -8 -12   1   34.17    3.38
  -8 -12   1   37.49    3.64
   8 -12  -1   34.53    3.60
  -8  12   1   36.20    3.59
  -8  12   1   31.28    3.29
   7 -12  -1   21.38    2.75
  -7 -12   1   23.58    2.55
  -7  12   1   22.86    3.07
  -7  12   1   22.42    2.63
   6 -12  -1   51.20    4.34
   6 -12  -1   49.18    3.70
  -6 -12   1   51.23    3.96
  -6  12   1   47.54    4.04
  -6  12   1   51.58    4.43
   5 -12  -1    7.21    2.04
   5 -12  -1    7.53    1.54
  -5 -12   1    8.54    1.70
   5  12  -1    5.96    1.45
  -5  12   1    5.20    1.96
  -5  12   1    4.41    1.75
   4 -12  -1    1.11    1.29
  -4 -12   1    1.92    1.58
   4 -12  -1   -0.08    1.36
   4  12  -1    0.58    1.15
  -4  12   1    1.73    1.50
   4  12  -1   -0.13    1.49
  -4  12   1    0.81    1.57
   3 -12  -1    4.88    1.32
  -3 -12   1    3.52    1.61
   3 -12  -1    4.03    1.68
   3 -12  -1    1.73    1.33
   3  12  -1    2.04    1.28
   3  12  -1    2.26    1.51
  -3  12   1    2.53    1.36
  -3  12   1    4.52    1.52
   2 -12  -1   30.15    2.76
  -2 -12   1   33.61    2.70
   2 -12  -1   29.67    2.29
   2  12  -1   23.39    2.70
   2  12  -1   23.29    2.27
  -2  12   1   24.68    2.48
  -1 -12   1   88.18    5.62
   1 -12  -1   81.41    5.53
   1  12  -1   85.66    6.32
   1  12  -1   86.97    5.19
  -1  12   1   89.54    6.18
  -1  12   1   87.39    5.24
   0 -12   1   96.51    6.43
   0 -12  -1   98.36    6.29
   0  12  -1   99.94    6.00
   0  12   1  101.87    5.88
   0  12  -1  108.06    6.45
   0  12  -1   98.88    7.24
   0  12   1  105.71    7.10
  -1 -12  -1   16.64    2.02
   1 -12   1   19.55    2.29
  -1  12  -1   22.25    2.36
  -1  12  -1   20.18    2.07
   1  12   1   26.31    2.50
   1  12   1   25.00    1.94
  -2 -12  -1  142.64    8.37
   2 -12   1  141.57    8.66
  -2  12  -1  140.72    8.11
  -2  12  -1  140.22    8.61
   2  12   1  136.49    9.38
  -3 -12  -1   39.60    3.14
   3 -12   1   40.71    3.44
   3 -12   1   45.66    2.94
  -3  12  -1   39.65    3.25
   3  12   1   44.31    3.53
  -3  12  -1   45.22    3.70
   4 -12   1   20.53    2.71
  -4 -12  -1   24.39    2.31
   4 -12   1   25.82    2.13
   4  12   1   25.53    2.58
  -4  12  -1   22.57    2.47
  -4  12  -1   23.52    2.68
  -5 -12  -1   36.00    2.95
   5 -12   1   36.31    3.76
   5  12   1   37.31    3.52
  -5  12  -1   36.59    3.22
  -5  12  -1   41.67    3.51
  -6 -12  -1   18.95    2.02
   6 -12   1   17.51    2.75
   6  12   1   17.40    2.23
  -6  12  -1   15.22    2.39
  -6  12  -1   15.99    2.70
   7 -12   1   48.17    4.28
  -7 -12  -1   54.31    3.79
  -7  12  -1   41.37    4.08
   8 -12   1   13.63    2.93
  -8 -12  -1   17.74    2.14
  -8  12  -1   13.44    3.07
  -8  12  -1   18.21    2.66
   9 -12   1   31.15    3.55
  -9  12  -1   30.17    3.16
  -9  12  -1   22.58    3.40
  -8 -13   1    5.44    2.16
   8 -13  -1    4.05    2.65
  -8  13   1    3.28    2.10
   7 -13  -1    9.75    2.28
  -7 -13   1    9.81    2.24
  -7  13   1   12.93    2.53
   6 -13  -1    7.25    2.29
  -6 -13   1    7.15    2.04
  -6  13   1    3.60    1.99
   5 -13  -1   65.64    5.06
   5 -13  -1   66.98    4.41
  -5 -13   1   64.44    4.78
  -5  13   1   64.18    4.77
  -4 -13   1   34.54    3.26
   4 -13  -1   33.21    3.43
   4 -13  -1   35.31    2.88
   4  13  -1   32.43    2.87
  -4  13   1   32.88    3.12
   3 -13  -1   73.89    5.02
   3 -13  -1   71.40    5.45
  -3 -13   1   72.69    5.30
   3  13  -1   92.53    5.00
  -3  13   1   87.49    5.26
  -2 -13   1   29.25    2.83
   2 -13  -1   29.61    2.96
   2  13  -1   29.31    2.56
  -2  13   1   28.28    2.73
  -1 -13   1   48.34    3.84
   1 -13  -1   50.81    3.81
   1  13  -1   52.28    3.52
  -1  13   1   49.32    3.49
   0 -13   1   11.21    1.77
   0 -13  -1   11.23    1.77
   0  13   1   15.59    1.66
   0  13   1   12.56    2.01
   0  13  -1   14.28    1.76
  -1 -13  -1   11.10    1.65
   1 -13   1   11.29    2.03
   1  13   1   11.61    1.51
   1  13   1   11.54    1.89
  -1  13  -1   12.62    1.80
   2 -13   1   50.26    3.98
  -2 -13  -1   56.58    3.86
  -2  13  -1   53.59    3.78
  -2  13  -1   52.09    4.12
   2  13   1   52.97    4.38
   3 -13   1    9.22    2.13
  -3 -13  -1    9.80    1.63
  -3  13  -1   12.01    1.87
   3  13   1   11.37    1.96
  -3  13  -1   12.03    2.11
  -4 -13  -1   50.67    3.53
   4 -13   1   43.98    4.13
   4  13   1   47.53    3.96
  -4  13  -1   44.92    3.84
  -4  13  -1   49.08    3.93
   5 -13   1   33.90    3.30
  -5 -13  -1   26.99    2.83
  -5  13  -1   25.76    3.17
  -5  13  -1   30.04    2.95
   5  13   1   31.92    3.13
   6 -13   1    5.23    2.02
  -6 -13  -1    5.32    1.49
  -6  13  -1    4.17    1.97
  -6  13  -1    3.04    2.32
   7 -13   1   18.98    2.89
  -7 -13  -1   24.12    2.40
  -7  13  -1   25.36    3.07
  -7  13  -1   22.72    2.77
   8 -13   1    5.55    2.81
  -8  13  -1    8.47    2.52
  -8  13  -1   12.23    3.03
  -7 -14   1   41.36    3.75
   7 -14  -1   36.53    3.70
  -7  14   1   32.94    3.54
   6 -14  -1    2.80    1.90
  -6 -14   1    1.36    1.90
  -6  14   1    1.40    2.03
  -5 -14   1    7.27    1.99
   5 -14  -1    1.62    1.74
  -5  14   1    7.62    2.29
   4 -14  -1   10.69    2.00
   4 -14  -1    9.26    1.74
  -4 -14   1    9.51    2.08
  -4  14   1    8.52    2.01
   3 -14  -1    8.69    1.68
   3 -14  -1    6.89    2.01
  -3 -14   1    6.45    1.76
   3  14  -1    9.72    1.81
  -3  14   1   10.25    1.88
  -2 -14   1    8.31    2.03
   2 -14  -1    6.07    1.88
   2  14  -1    9.11    1.72
  -2  14   1    9.55    1.87
  -1 -14   1   70.15    5.10
   1 -14  -1   70.85    5.03
   1  14  -1   71.36    4.74
  -1  14   1   78.49    4.78
   0 -14  -1    3.88    1.54
   0 -14   1    2.34    1.72
   0  14   1    4.09    1.43
   0  14  -1    5.00    1.48
   1 -14   1   67.86    5.20
  -1 -14  -1   77.16    4.95
  -1  14  -1   72.80    4.77
   2 -14   1    5.90    1.99
  -2 -14  -1    7.35    1.68
  -2  14  -1    8.44    1.93
  -3 -14  -1   32.37    2.91
   3 -14   1   29.02    3.21
  -3  14  -1   32.61    3.09
  -4 -14  -1   25.12    2.40
   4 -14   1   20.81    2.90
  -4  14  -1   18.43    2.62
   5 -14   1    6.05    2.04
  -5 -14  -1    5.34    1.54
  -5  14  -1    6.60    2.07
  -6 -14  -1   28.33    2.74
   6 -14   1   27.31    3.49
  -6  14  -1   34.65    3.34
   7 -14   1    1.09    2.59
  -7  14  -1    1.36    2.38
  -6 -15   1    4.28    2.04
   6 -15  -1    2.81    2.45
  -6  15   1    7.05    2.31
   5 -15  -1   17.90    2.95
  -5 -15   1   22.60    2.75
  -5  15   1   25.21    3.00
   4 -15  -1   19.55    2.89
  -4 -15   1   21.85    2.70
  -4  15   1   23.76    2.70
   3 -15  -1   35.05    3.67
  -3 -15   1   37.21    3.62
  -3  15   1   34.83    3.53
   3  15  -1   38.73    3.25
   2 -15  -1   16.75    2.43
  -2 -15   1   19.97    2.39
   2  15  -1   18.70    2.35
  -2  15   1   15.62    2.27
   1 -15  -1   19.02    2.40
  -1 -15   1   18.64    2.45
   1  15  -1   18.02    2.31
  -1  15   1   22.19    2.29
   0 -15  -1    8.04    1.96
   0 -15   1    7.36    2.29
   0  15   1    7.58    1.80
   0  15  -1    4.85    1.87
   1 -15   1    9.95    2.17
  -1 -15  -1    7.31    1.71
  -1  15  -1    5.92    1.98
  -2 -15  -1   24.52    2.53
   2 -15   1   20.51    2.79
  -2  15  -1   23.48    2.69
   3 -15   1    5.37    1.92
  -3 -15  -1    6.80    1.77
  -3  15  -1   11.08    2.33
   4 -15   1   13.47    2.66
  -4 -15  -1   10.46    1.88
  -4  15  -1   11.39    2.33
  -5 -15  -1   19.72    2.32
   5 -15   1   18.65    3.11
  -5  15  -1   17.03    2.87
   6 -15   1    6.77    2.32
  -6  15  -1    2.79    2.49
  -5 -16   1    1.52    2.07
   5 -16  -1    1.81    2.35
  -5  16   1    2.69    2.19
   4 -16  -1    2.13    2.23
  -4 -16   1    3.75    1.83
  -4  16   1    3.02    2.34
   3 -16  -1   -1.80    2.03
  -3 -16   1   -0.22    1.76
  -3  16   1    0.02    1.90
   2 -16  -1    5.63    2.09
  -2 -16   1    5.79    2.22
   2  16  -1    3.42    1.92
  -2  16   1    3.67    1.86
  -1 -16   1    1.05    1.89
   1 -16  -1    4.31    1.88
  -1  16   1    1.67    1.86
   1  16  -1    1.21    1.92
   0 -16  -1   14.19    2.19
   0 -16   1   15.26    2.47
   0  16  -1   13.17    2.35
   0  16   1   15.16    2.14
   1 -16   1    3.80    2.32
  -1 -16  -1    2.55    1.87
  -1  16  -1    2.20    2.08
   2 -16   1   17.30    2.78
  -2 -16  -1   15.56    2.36
  -2  16  -1   22.04    2.62
  -3 -16  -1   18.51    2.35
   3 -16   1   20.37    2.94
  -3  16  -1   14.71    2.54
   4 -16   1   11.66    2.79
  -4 -16  -1   13.79    2.07
  -4  16  -1   10.90    2.49
   5 -16   1   18.45    2.91
  -3 -17   1   10.70    2.28
   3 -17  -1   12.87    2.62
  -3  17   1    8.52    2.47
  -2 -17   1    3.24    2.04
   2 -17  -1    6.16    2.22
  -2  17   1    6.84    2.27
   2  17  -1    3.65    2.14
  -1 -17   1    5.51    2.21
   1 -17  -1    7.90    2.19
  -1  17   1    6.81    2.16
   1  17  -1   11.38    2.30
   0 -17  -1    3.55    2.21
   0 -17   1    5.28    2.17
   0  17  -1    5.20    2.28
  -1 -17  -1    1.27    1.98
   1 -17   1    3.91    2.24
  -1  17  -1    3.04    2.30
   2 -17   1   -0.43    2.21
  -2 -17  -1    1.21    1.86
  -2  17  -1    2.29    2.37
  -3 -17  -1    4.67    1.93
   3 -17   1   -0.14    2.38
 -13   0   2    2.13    2.64
 -12   0   2   13.47    2.86
  12   0  -2    9.08    2.60
  11   0  -2    0.35    1.98
 -11   0   2    1.12    2.15
  11   0  -2    1.16    1.87
  10   0  -2   36.67    3.26
  10   0  -2   35.01    3.27
 -10   0   2   34.32    3.46
   9   0  -2   11.57    1.77
  -9   0   2    9.01    1.82
   9   0  -2   10.16    1.56
   9   0  -2   11.51    1.83
   8   0  -2  181.83   11.87
  -8   0   2  182.30   10.65
   8   0  -2  173.28   11.83
  -8   0   2  177.36    9.60
   8   0  -2  169.17    9.96
   8   0  -2  171.54   10.46
   8   0  -2  174.42   10.63
   7   0  -2   -0.15    0.99
   7   0  -2   -1.42    1.30
   7   0  -2    1.88    0.90
  -7   0   2   -0.23    0.78
   7   0  -2    0.58    1.27
  -7   0   2   -0.03    1.24
   7   0  -2    0.30    1.08
   6   0  -2  155.97   10.43
  -6   0   2  154.86    8.64
   6   0  -2  160.99   10.45
   6   0  -2  156.02    8.81
  -6   0   2  159.15    9.31
   6   0  -2  157.84    9.39
   6   0  -2  155.48    9.26
  -5   0   2   47.56    3.15
   5   0  -2   42.33    2.89
  -5   0   2   46.05    2.80
   5   0  -2   44.74    3.41
   5   0  -2   45.98    3.20
   5   0  -2   49.33    2.99
   5   0  -2   41.46    3.54
   4   0  -2   36.09    2.92
  -4   0   2   37.54    2.35
   4   0  -2   38.52    2.61
   4   0  -2   39.64    2.46
  -4   0   2   37.63    2.65
   4   0  -2   38.80    2.96
   4   0  -2   38.57    2.46
   3   0  -2  710.81   44.50
   3   0  -2  762.07   44.47
   3   0  -2  686.27   37.88
   3   0  -2  706.79   39.46
  -3   0   2  681.12   37.89
  -3   0   2  698.11   39.48
   2   0  -2    0.35    0.46
   2   0  -2    1.60    0.53
   2   0  -2    0.97    0.38
  -2   0   2    1.26    0.52
  -2   0   2    0.94    0.51
  -2   0   2    0.85    0.37
  -2   0   2    0.77    0.44
   2   0  -2    1.00    0.49
  -1   0   2  117.00    8.54
   1   0  -2  119.68    9.07
   1   0  -2  119.64    8.97
   1   0  -2  119.63    8.54
  -1   0   2  119.06    9.07
   1   0  -2  117.46    8.52
  -1   0   2  119.16    8.55
  -1   0   2  117.45    8.97
   1   0  -2  117.60    8.95
   0   0  -2  128.49    4.85
   0   0  -2  127.03    4.60
   0   0   2  132.21    4.83
   0   0   2  134.02    4.84
   0   0  -2  128.70    5.43
   0   0   2  132.64    4.83
   0   0   2  127.30    4.59
   0   0   2  134.55    4.58
   0   0   2  131.13    5.43
   1   0   2  324.66   17.11
   1   0   2  324.11   20.19
  -1   0  -2  325.89   18.61
  -1   0  -2  320.83   20.15
  -1   0  -2  308.25   17.91
  -1   0  -2  332.94   17.91
   1   0   2  332.18   17.91
   1   0   2  302.90   17.90
  -1   0  -2  323.11   20.18
   2   0   2  322.91   18.51
  -2   0  -2  330.34   19.26
  -2   0  -2  337.61   20.83
  -2   0  -2  323.93   18.51
   2   0   2  322.48   20.82
  -2   0  -2  342.78   18.52
   2   0   2  341.77   20.88
   3   0   2   15.48    1.09
   3   0   2   15.12    1.21
   3   0   2   15.21    1.27
   3   0   2   16.25    1.04
   3   0   2   15.59    1.34
  -3   0  -2   15.26    1.39
  -3   0  -2   15.52    1.24
  -3   0  -2   17.09    1.40
  -3   0  -2   14.76    1.22
  -4   0  -2  207.48   13.28
   4   0   2  211.58   11.28
  -4   0  -2  204.34   12.31
   4   0   2  214.24   12.35
   4   0   2  199.04   11.23
  -4   0  -2  208.39   11.80
   4   0   2  210.48   11.80
  -5   0  -2  263.45   17.24
   5   0   2  275.19   14.68
  -5   0  -2  263.54   15.94
   5   0   2  274.87   15.98
   5   0   2  273.45   17.29
   6   0   2    0.26    0.84
   6   0   2   -0.62    0.87
   6   0   2   -0.74    0.99
  -6   0  -2    0.02    0.88
  -6   0  -2   -0.46    0.81
   6   0   2    1.29    0.95
  -6   0  -2    0.14    0.78
  -7   0  -2  194.73   11.46
  -7   0  -2  192.82   11.01
  -7   0  -2  187.26   12.34
   7   0   2  183.77   12.35
   7   0   2  186.34   12.23
   7   0   2  179.77   10.44
   8   0   2    1.24    1.30
  -8   0  -2   -0.17    1.12
  -8   0  -2   -0.14    1.28
   8   0   2    0.17    1.46
   8   0   2    0.25    1.35
   8   0   2   -0.50    1.18
  -8   0  -2    0.25    1.46
  -9   0  -2  142.63    9.90
  -9   0  -2  133.81    8.75
   9   0   2  141.11    8.64
   9   0   2  148.02    9.89
   9   0   2  142.79    8.35
  -9   0  -2  140.38    9.02
  10   0   2    8.04    2.07
 -10   0  -2    8.99    1.85
 -11   0  -2   14.03    2.57
  11   0   2   21.18    2.70
 -12   0  -2    1.14    2.22
  12   0   2    2.76    2.41
 -13  -1   2   16.25    3.23
 -13   1   2   22.71    3.45
 -12  -1   2   34.53    3.95
  12  -1  -2   37.16    3.72
  12   1  -2   37.78    3.78
 -12   1   2   42.44    4.04
  11  -1  -2   27.51    2.92
 -11  -1   2   22.13    3.20
  11  -1  -2   30.87    3.29
  11   1  -2   35.42    3.27
 -11   1   2   32.14    3.46
  10  -1  -2   32.03    3.09
 -10  -1   2   23.60    2.82
  10  -1  -2   31.20    2.96
  10   1  -2   28.16    2.96
  10   1  -2   32.07    2.99
 -10   1   2   24.78    3.09
   9  -1  -2   10.83    1.76
   9  -1  -2    9.92    1.74
  -9  -1   2   11.89    2.13
  -9   1   2    5.48    1.96
   9   1  -2    6.86    2.11
   9   1  -2    9.06    1.40
   9   1  -2    9.13    1.72
  -9   1   2    8.69    1.11
   9   1  -2    7.48    1.85
  -8  -1   2    4.10    1.62
   8  -1  -2    3.85    1.37
   8  -1  -2    4.70    1.72
   8  -1  -2    4.35    1.35
   8  -1  -2    4.87    1.52
   8   1  -2    1.32    1.45
  -8   1   2    1.88    1.28
   8   1  -2    2.50    1.00
   8   1  -2    2.90    1.49
  -8   1   2    2.65    0.96
   8   1  -2    3.33    1.35
   7  -1  -2   32.94    2.73
   7  -1  -2   35.20    3.26
  -7  -1   2   35.45    2.12
   7  -1  -2   33.95    3.05
  -7  -1   2   36.60    2.86
   7   1  -2   30.75    2.62
   7   1  -2   31.29    2.58
  -7   1   2   30.32    2.35
   7   1  -2   31.73    2.85
  -7   1   2   30.81    2.99
   7   1  -2   32.92    2.97
  -6  -1   2  136.60    7.28
  -6  -1   2  138.40    7.96
  -6  -1   2  127.31    7.25
   6  -1  -2  141.36    8.92
   6  -1  -2  125.91    7.87
   6  -1  -2  125.95    8.91
   6   1  -2  134.77    7.50
  -6   1   2  125.91    7.95
  -6   1   2  130.54    7.38
   6   1  -2  139.01    8.87
   6   1  -2  128.75    7.87
   6   1  -2  131.04    8.00
   6   1  -2  129.57    8.87
   5  -1  -2  123.33    7.50
  -5  -1   2  125.28    6.98
  -5  -1   2  125.21    6.99
  -5  -1   2  125.52    7.55
   5  -1  -2  126.11    8.44
   5  -1  -2  122.47    7.49
   5   1  -2  128.23    7.55
   5   1  -2  132.94    7.14
   5   1  -2  119.71    8.43
   5   1  -2  126.62    8.46
  -5   1   2  130.41    7.06
  -5   1   2  133.73    7.55
  -4  -1   2  319.83   17.13
   4  -1  -2  315.91   20.20
   4  -1  -2  324.40   18.36
  -4  -1   2  305.22   17.98
   4  -1  -2  305.16   17.94
   4   1  -2  316.63   20.25
  -4   1   2  313.74   17.15
  -4   1   2  312.99   17.96
   4   1  -2  311.37   17.18
   4   1  -2  332.34   20.25
   4   1  -2  320.06   17.96
   4   1  -2  330.38   18.49
  -3  -1   2    4.55    0.62
   3  -1  -2    3.08    0.75
   3  -1  -2    3.27    0.40
   3  -1  -2    3.96    0.69
  -3  -1   2    3.80    0.53
   3  -1  -2    3.35    0.57
  -3  -1   2    3.64    0.75
   3  -1  -2    4.10    0.73
   3   1  -2    4.10    0.67
   3   1  -2    5.03    0.74
   3   1  -2    4.71    0.77
  -3   1   2    3.52    0.69
  -3   1   2    5.50    0.64
  -2  -1   2  636.29   38.30
   2  -1  -2  621.46   32.58
   2  -1  -2  651.46   33.95
  -2  -1   2  615.87   32.61
   2  -1  -2  621.72   33.95
  -2  -1   2  661.61   34.01
   2  -1  -2  609.63   38.27
   2  -1  -2  600.64   32.57
   2  -1  -2  598.54   38.20
   2   1  -2  598.63   33.95
   2   1  -2  590.88   38.29
   2   1  -2  596.72   32.59
  -2   1   2  583.24   33.94
  -2   1   2  577.12   32.59
  -2   1   2  569.43   32.58
   1  -1  -2    2.64    0.47
  -1  -1   2    2.78    0.58
   1  -1  -2    2.72    0.31
  -1  -1   2    2.69    0.51
   1  -1  -2    2.73    0.48
  -1  -1   2    2.69    0.41
  -1  -1   2    2.76    0.45
   1  -1  -2    2.73    0.52
   1   1  -2    1.43    0.52
  -1   1   2    1.44    0.32
  -1   1   2    1.44    0.54
  -1   1   2    1.43    0.44
   1   1  -2    1.49    0.40
  -1   1   2    1.58    0.31
   1   1  -2    1.48    0.48
   1   1  -2    1.44    0.47
   1   1  -2    1.46    0.40
  -1   1   2    1.49    0.53
   0  -1   2  208.10   11.04
   0  -1  -2  205.56   12.84
   0  -1  -2  199.23   12.84
   0  -1  -2  206.31   11.45
   0  -1   2  192.62   12.94
   0  -1  -2  207.98   11.88
   0  -1   2  195.21   11.49
   0  -1  -2  204.11   11.44
   0  -1   2  208.04   11.02
   0  -1  -2  199.61   10.97
   0   1  -2  208.56   12.95
   0   1  -2  203.68   11.01
   0   1  -2  204.90   11.02
   0   1  -2  209.44   11.49
   0   1  -2  213.90   11.49
   0   1   2  205.66   11.44
   0   1  -2  208.13   11.50
   0   1   2  206.34   12.87
   0   1   2  202.91   11.43
   0   1   2  199.18   10.96
   0   1   2  213.01   11.87
  -1  -1  -2  467.63   25.93
   1  -1   2  469.21   25.00
   1  -1   2  451.88   26.00
   1  -1   2  461.78   25.00
   1  -1   2  481.20   29.27
   1  -1   2  469.75   26.02
  -1  -1  -2  483.28   26.97
  -1  -1  -2  482.56   29.18
  -1  -1  -2  451.09   25.93
   1  -1   2  505.34   29.35
  -1   1  -2  457.90   26.01
   1   1   2  480.77   24.85
   1   1   2  475.00   26.97
  -1   1  -2  444.03   24.97
  -1   1  -2  490.22   29.34
  -1   1  -2  456.10   24.98
   1   1   2  436.81   25.92
  -1   1  -2  462.85   29.27
  -1   1  -2  453.05   26.01
   1   1   2  458.52   25.92
   2  -1   2  199.84   10.69
   2  -1   2  195.57   10.69
   2  -1   2  195.31   11.16
  -2  -1  -2  207.18   12.48
  -2  -1  -2  202.94   11.64
  -2  -1  -2  208.98   11.09
   2  -1   2  200.50   12.59
  -2  -1  -2  196.17   11.09
   2   1   2  195.62   11.07
  -2   1  -2  205.56   11.17
  -2   1  -2  196.35   10.62
   2   1   2  199.12   12.47
  -2   1  -2  193.27   11.16
  -2   1  -2  193.13   10.62
   2   1   2  192.46   11.08
  -2   1  -2  192.06   12.56
  -2   1  -2  196.40   12.55
  -3  -1  -2  381.75   22.21
   3  -1   2  413.88   25.07
   3  -1   2  391.84   21.36
  -3  -1  -2  393.32   22.21
  -3  -1  -2  388.14   23.14
   3  -1   2  401.32   21.38
  -3  -1  -2  388.51   25.00
   3  -1   2  395.91   25.12
  -3   1  -2  403.86   25.11
  -3   1  -2  421.82   22.29
   3   1   2  413.76   22.21
  -3   1  -2  393.88   23.11
  -3   1  -2  386.90   25.06
   4  -1   2  204.64   11.90
  -4  -1  -2  210.19   11.86
   4  -1   2  206.10   13.42
  -4  -1  -2  200.96   11.84
   4  -1   2  199.57   13.35
  -4  -1  -2  204.07   13.33
   4  -1   2  198.90   11.38
  -4  -1  -2  200.96   12.41
  -4   1  -2  212.56   11.92
   4   1   2  209.36   13.38
   4   1   2  211.69   11.84
   4   1   2  218.98   11.26
  -4   1  -2  205.61   12.39
  -4   1  -2  232.84   13.43
   4   1   2  213.19   11.24
   4   1   2  218.70   12.45
  -5  -1  -2  124.78    7.77
  -5  -1  -2  128.38    8.74
   5  -1   2  133.75    7.46
   5  -1   2  132.82    7.82
  -5  -1  -2  127.17    8.17
   5   1   2  136.52    7.77
  -5   1  -2  129.68    8.16
   5   1   2  136.24    7.37
   5   1   2  136.57    8.22
  -5   1  -2  131.49    7.80
  -5   1  -2  138.35    8.79
   5   1   2  136.60    8.68
   5   1   2  144.28    8.80
  -6  -1  -2   88.12    5.97
   6  -1   2   92.60    6.39
   6  -1   2   84.39    5.69
  -6  -1  -2   91.62    6.38
  -6  -1  -2   87.93    5.67
   6  -1   2   82.86    5.38
  -6   1  -2   99.11    6.43
   6   1   2   98.17    5.38
   6   1   2   96.10    6.41
   6   1   2   99.40    6.07
  -6   1  -2   94.64    5.72
  -6   1  -2   94.32    6.00
   6   1   2   95.65    5.64
   6   1   2  100.31    6.29
  -7  -1  -2   25.86    2.48
   7  -1   2   25.31    2.44
   7  -1   2   24.91    2.25
  -7  -1  -2   25.63    2.70
   7  -1   2   26.07    2.63
  -7  -1  -2   24.06    2.42
   7  -1   2   24.80    2.70
  -7   1  -2   24.35    2.59
   7   1   2   26.90    2.22
  -7   1  -2   28.65    2.42
   7   1   2   27.19    2.42
  -7   1  -2   27.36    2.41
   7   1   2   29.55    2.69
   7   1   2   28.33    2.58
   7   1   2   29.34    2.55
   8  -1   2   23.65    2.69
   8  -1   2   22.45    2.22
  -8  -1  -2   19.82    2.25
   8  -1   2   21.59    2.23
   8  -1   2   21.90    2.57
  -8   1  -2   24.05    2.65
   8   1   2   24.14    2.53
  -8   1  -2   23.24    2.39
  -8   1  -2   23.16    2.42
   8   1   2   27.88    2.78
   8   1   2   23.53    2.28
   8   1   2   22.59    2.10
   8   1   2   22.80    2.41
   9  -1   2   44.12    3.51
   9  -1   2   40.96    3.54
  -9  -1  -2   42.69    3.62
   9  -1   2   46.32    3.89
   9   1   2   37.89    3.70
  -9   1  -2   43.02    3.48
  -9   1  -2   42.83    3.51
   9   1   2   42.48    3.39
 -10  -1  -2    7.00    1.96
  10  -1   2   11.27    2.17
  10   1   2    9.20    2.04
 -10   1  -2    7.03    1.80
  11  -1   2   55.48    4.40
 -11  -1  -2   52.75    4.61
 -11   1  -2   60.36    4.83
  11   1   2   55.84    4.49
 -12  -1  -2   10.24    2.48
  12  -1   2    8.97    2.45
 -12   1  -2   11.44    2.69
  12   1   2    8.33    2.34
 -13   2   2   -1.08    2.16
  12  -2  -2   -0.74    2.27
 -12  -2   2   -0.03    2.31
  12  -2  -2    0.97    2.01
 -12   2   2    1.58    2.50
  12   2  -2    1.26    2.10
 -11  -2   2    9.73    2.45
  11  -2  -2   10.06    2.20
  11  -2  -2   10.30    2.18
 -11   2   2   14.68    2.46
  11   2  -2   16.31    2.32
  10  -2  -2    3.46    1.91
 -10  -2   2    4.78    2.04
  10  -2  -2    4.20    1.67
 -10   2   2    1.04    1.61
  10   2  -2    3.35    1.80
  10   2  -2    1.98    1.69
  -9  -2   2  121.85    8.55
   9  -2  -2  133.34    8.02
   9  -2  -2  122.65    8.37
   9   2  -2  135.97    8.36
  -9   2   2  136.31    8.52
   9   2  -2  142.07    8.57
  -9   2   2  141.33    7.67
   9   2  -2  147.29    8.04
   8  -2  -2   56.18    4.10
   8  -2  -2   55.31    4.41
   8  -2  -2   53.03    3.65
  -8  -2   2   58.65    4.02
   8  -2  -2   52.04    4.32
   8   2  -2   51.41    3.91
   8   2  -2   50.57    4.26
  -8   2   2   53.93    3.98
   8   2  -2   48.67    3.74
   8   2  -2   51.35    4.41
  -8   2   2   50.46    3.42
   8   2  -2   50.73    3.79
   7  -2  -2  159.64    9.34
   7  -2  -2  161.75   10.57
   7  -2  -2  153.79   10.52
  -7  -2   2  155.65    9.38
  -7   2   2  153.28    8.69
   7   2  -2  153.73    8.82
   7   2  -2  148.98    9.52
   7   2  -2  158.50   10.50
   7   2  -2  153.37    9.30
  -7   2   2  158.95    9.36
  -6  -2   2  113.18    7.20
   6  -2  -2  121.27    7.18
  -6  -2   2  121.60    6.37
  -6  -2   2  116.69    6.37
   6  -2  -2  120.05    8.01
   6  -2  -2  120.83    7.98
  -6   2   2  114.78    6.65
   6   2  -2  112.58    7.06
   6   2  -2  115.35    8.03
   6   2  -2  118.91    7.29
   6   2  -2  118.43    6.74
  -6   2   2  112.73    7.17
   6   2  -2  115.27    7.94
  -5  -2   2  284.89   14.78
  -5  -2   2  258.48   13.79
   5  -2  -2  255.20   14.64
   5  -2  -2  266.21   13.98
   5  -2  -2  269.44   16.51
   5  -2  -2  261.29   16.49
  -5  -2   2  262.74   13.80
   5   2  -2  235.57   14.61
  -5   2   2  247.05   14.87
  -5   2   2  249.70   14.67
   5   2  -2  238.61   16.50
   5   2  -2  250.82   13.98
   5   2  -2  261.94   16.52
  -5   2   2  244.97   16.47
   5   2  -2  253.31   15.09
  -5   2   2  257.27   13.95
   4  -2  -2  198.93   11.51
   4  -2  -2  182.07   11.47
   4  -2  -2  184.97   10.19
  -4  -2   2  185.20    9.58
  -4  -2   2  180.69   10.27
  -4  -2   2  193.89    9.60
   4  -2  -2  186.13    9.69
   4   2  -2  159.98   11.45
  -4   2   2  185.47   11.48
   4   2  -2  166.56    9.71
  -4   2   2  160.58   10.16
  -4   2   2  161.23   10.25
   4   2  -2  152.92   10.14
  -3  -2   2   38.91    2.68
   3  -2  -2   42.10    2.94
  -3  -2   2   42.56    2.35
  -3  -2   2   44.53    2.98
  -3  -2   2   42.73    2.38
   3  -2  -2   42.44    2.41
   3  -2  -2   40.47    2.64
   3  -2  -2   43.82    2.93
  -3   2   2   38.53    2.93
  -3   2   2   36.72    2.64
   3   2  -2   37.57    2.43
   3   2  -2   37.49    2.91
   3   2  -2   36.93    2.60
  -3   2   2   38.80    2.44
  -3   2   2   37.41    2.37
   2  -2  -2  307.86   20.94
   2  -2  -2  312.48   17.76
   2  -2  -2  318.23   20.90
   2  -2  -2  322.87   17.77
  -2  -2   2  312.90   17.81
   2  -2  -2  308.71   18.57
  -2  -2   2  317.06   17.81
  -2  -2   2  322.59   18.65
   2  -2  -2  309.51   20.91
  -2  -2   2  300.77   20.98
   2  -2  -2  313.74   18.57
  -2   2   2  353.28   17.81
  -2   2   2  360.77   17.83
   2   2  -2  352.24   21.02
  -2   2   2  366.73   18.61
  -2   2   2  365.89   20.94
   2   2  -2  353.88   17.85
   2   2  -2  344.07   18.62
   2   2  -2  357.86   17.84
  -1  -2   2  457.18   27.36
  -1  -2   2  482.95   26.27
   1  -2  -2  504.39   30.74
   1  -2  -2  494.03   30.79
  -1  -2   2  482.89   26.27
   1  -2  -2  483.12   27.30
   1  -2  -2  494.59   30.76
  -1  -2   2  458.94   30.84
  -1  -2   2  455.38   27.33
   1  -2  -2  484.76   27.32
   1   2  -2  488.03   26.27
   1   2  -2  508.66   30.86
  -1   2   2  498.57   27.32
   1   2  -2  506.42   27.36
  -1   2   2  508.25   30.78
   1   2  -2  501.50   26.29
  -1   2   2  473.19   27.28
  -1   2   2  518.03   30.83
  -1   2   2  514.30   28.19
   0  -2   2  395.12   22.25
   0  -2  -2  411.16   25.96
   0  -2  -2  400.79   22.11
   0  -2  -2  404.49   23.08
   0  -2  -2  409.65   23.06
   0  -2   2  386.15   23.16
   0  -2   2  403.77   26.11
   0  -2   2  386.82   23.14
   0   2   2  433.48   23.06
   0   2  -2  435.30   23.16
   0   2  -2  440.20   26.12
   0   2   2  427.46   23.94
   0   2   2  435.44   23.04
   0   2  -2  413.98   23.16
   0   2   2  435.87   25.98
   0   2  -2  420.99   22.25
  -1  -2  -2  614.43   33.90
   1  -2   2  558.70   32.71
   1  -2   2  573.68   31.44
   1  -2   2  587.97   36.80
   1  -2   2  599.57   36.90
  -1  -2  -2  541.11   36.63
   1  -2   2  606.21   31.45
  -1   2  -2  592.05   31.45
  -1   2  -2  586.03   32.71
   1   2   2  598.80   33.89
  -1   2  -2  586.49   31.43
  -1   2  -2  601.91   36.81
  -1   2  -2  572.59   36.89
  -1   2  -2  605.42   32.72
   2  -2   2   63.05    3.55
   2  -2   2   63.66    4.20
  -2  -2  -2   65.03    4.04
   2  -2   2   60.59    3.55
   2  -2   2   64.71    3.78
  -2  -2  -2   64.11    3.99
   2  -2   2   64.39    4.23
  -2  -2  -2   61.21    3.58
  -2  -2  -2   63.53    3.58
  -2   2  -2   61.60    3.52
   2   2   2   61.34    3.53
  -2   2  -2   62.74    3.74
  -2   2  -2   66.20    4.20
  -2   2  -2   64.94    4.21
   2   2   2   61.62    3.55
  -2   2  -2   61.28    3.51
   3  -2   2  149.67    8.44
  -3  -2  -2  148.29    8.31
   3  -2   2  148.26    8.06
  -3  -2  -2  153.37    8.84
  -3  -2  -2  152.19    9.36
   3  -2   2  149.41    9.48
  -3  -2  -2  143.76    8.30
   3  -2   2  147.76    9.49
  -3   2  -2  148.97    9.48
  -3   2  -2  145.75    7.99
   3   2   2  144.10    8.30
  -3   2  -2  148.11    7.99
  -3   2  -2  138.37    9.47
  -3   2  -2  142.31    8.44
   4  -2   2  137.80    7.63
  -4  -2  -2  137.22    8.38
   4  -2   2  138.85    9.00
   4  -2   2  140.42    8.99
  -4  -2  -2  134.79    7.88
  -4  -2  -2  128.24    8.87
  -4  -2  -2  136.68    7.91
   4  -2   2  138.24    7.99
   4   2   2  138.17    8.40
  -4   2  -2  140.23    7.51
  -4   2  -2  137.17    8.30
  -4   2  -2  137.03    8.99
  -4   2  -2  142.34    7.51
  -4   2  -2  146.44    9.04
  -4   2  -2  138.21    8.02
   4   2   2  140.11    7.88
   4   2   2  133.63    8.82
  -5  -2  -2   23.10    1.72
  -5  -2  -2   21.47    1.93
   5  -2   2   21.22    1.90
  -5  -2  -2   20.48    2.14
   5  -2   2   22.68    1.82
   5  -2   2   23.06    1.97
  -5  -2  -2   19.40    1.73
   5  -2   2   23.66    2.08
  -5   2  -2   19.58    1.36
  -5   2  -2   19.71    1.34
  -5   2  -2   21.07    1.97
   5   2   2   20.05    1.36
   5   2   2   18.64    1.32
   5   2   2   21.61    2.00
   5   2   2   21.72    1.69
  -5   2  -2   18.65    1.76
   5   2   2   19.16    1.75
  -5   2  -2   19.78    1.96
  -6  -2  -2  156.77    9.71
  -6  -2  -2  155.92   10.90
   6  -2   2  158.59    9.36
   6  -2   2  162.94    9.78
   6   2   2  171.79    9.69
   6   2   2  173.45   10.31
  -6   2  -2  172.06   11.04
  -6   2  -2  173.63   10.20
  -6   2  -2  178.17    9.84
   6   2   2  175.70    9.22
   6   2   2  165.66   10.85
   7  -2   2   19.27    2.01
  -7  -2  -2   19.22    1.89
   7  -2   2   19.79    2.21
   7  -2   2   20.62    2.02
   7   2   2   18.57    1.69
   7   2   2   15.96    2.03
  -7   2  -2   17.77    2.24
   7   2   2   18.98    1.87
  -7   2  -2   21.77    2.18
  -7   2  -2   20.55    2.03
   7   2   2   20.22    2.06
   7   2   2   16.63    2.05
   8  -2   2   98.96    6.88
   8  -2   2  102.47    7.76
   8  -2   2  101.47    6.52
  -8  -2  -2  101.68    6.83
  -8   2  -2  115.08    7.08
   8   2   2  112.31    6.46
   8   2   2  117.40    6.79
   8   2   2  115.83    7.73
  -8   2  -2  119.68    7.80
  -8   2  -2  112.95    6.94
   9  -2   2   22.57    2.47
  -9  -2  -2   22.52    2.39
   9  -2   2   25.33    2.36
   9   2   2   23.33    2.27
   9   2   2   19.03    2.56
  -9   2  -2   18.11    2.28
  -9   2  -2   20.79    2.31
 -10  -2  -2   46.22    3.94
  10  -2   2   43.16    3.78
  10   2   2   50.84    3.80
 -10   2  -2   43.40    4.09
  10   2   2   46.63    4.39
  11  -2   2    6.50    2.20
 -11  -2  -2    7.12    2.13
 -11   2  -2    4.29    2.28
  11   2   2    5.76    2.15
  12  -2   2    7.01    2.45
 -12  -2  -2    3.80    2.25
 -12   2  -2    3.44    2.06
  12   2   2   -1.10    2.25
 -12  -3   2    4.02    2.39
  12  -3  -2    2.76    2.12
  12  -3  -2    3.51    2.49
  12   3  -2    0.92    2.09
 -12   3   2    2.97    2.61
 -11  -3   2   22.53    3.04
  11  -3  -2   21.38    2.85
  11  -3  -2   21.16    3.04
  11   3  -2   25.80    2.89
 -11   3   2   24.56    2.97
  10  -3  -2    5.09    1.97
 -10  -3   2    3.24    2.01
  10  -3  -2    5.23    2.12
 -10   3   2    3.78    1.81
  10   3  -2    4.20    1.79
 -10   3   2    4.99    1.32
  -9  -3   2   19.13    2.50
   9  -3  -2   21.51    2.21
   9  -3  -2   18.14    2.51
   9   3  -2   17.08    2.24
  -9   3   2   20.00    1.93
  -9   3   2   19.08    2.59
   9   3  -2   20.04    2.29
   9   3  -2   17.95    2.14
   8  -3  -2    8.15    1.85
  -8  -3   2    7.54    1.81
   8  -3  -2    7.52    1.87
   8  -3  -2    6.45    1.52
   8   3  -2    8.56    1.45
  -8   3   2    7.49    1.38
   8   3  -2    8.11    1.63
   8   3  -2    7.64    1.62
   8   3  -2    9.01    1.64
   8   3  -2    7.51    1.60
  -8   3   2    6.22    1.58
   7  -3  -2   10.24    1.79
   7  -3  -2   11.44    1.77
   7  -3  -2   10.68    1.92
  -7  -3   2   11.42    1.59
   7  -3  -2   10.05    1.44
  -7   3   2    9.43    1.12
  -7   3   2   10.10    1.73
   7   3  -2    6.83    1.50
   7   3  -2   10.57    1.77
   7   3  -2    7.04    1.48
   7   3  -2    6.69    1.66
  -7   3   2    9.26    1.53
   7   3  -2    8.12    1.36
  -7   3   2    8.98    1.37
  -6  -3   2   23.85    2.45
   6  -3  -2   19.86    2.10
   6  -3  -2   22.02    2.27
   6  -3  -2   22.43    2.36
   6  -3  -2   19.97    2.04
  -6   3   2   25.16    2.19
   6   3  -2   22.28    2.29
  -6   3   2   21.42    1.70
   6   3  -2   25.51    2.09
  -6   3   2   20.24    2.03
  -6   3   2   23.27    2.42
   6   3  -2   24.12    2.25
   6   3  -2   26.31    2.12
   5  -3  -2   60.20    5.12
   5  -3  -2   64.92    4.65
  -5  -3   2   68.40    4.67
   5  -3  -2   71.69    4.34
   5  -3  -2   64.97    5.09
   5   3  -2   81.04    4.38
  -5   3   2   78.05    4.67
   5   3  -2   77.16    4.68
   5   3  -2   78.04    5.25
  -5   3   2   80.56    5.25
  -5   3   2   78.19    4.34
  -5   3   2   76.78    4.43
  -4  -3   2    4.57    0.52
   4  -3  -2    6.03    1.06
   4  -3  -2    5.38    0.91
   4  -3  -2    4.86    0.77
  -4  -3   2    6.29    1.02
   4  -3  -2    4.50    1.00
  -4  -3   2    5.31    0.53
   4   3  -2    9.79    1.04
  -4   3   2    8.93    0.94
  -4   3   2    8.14    1.11
   4   3  -2   10.11    1.26
   4   3  -2    9.26    0.90
  -4   3   2   10.19    1.17
  -3  -3   2   67.38    4.42
  -3  -3   2   66.23    3.97
   3  -3  -2   65.54    4.31
  -3  -3   2   71.50    4.91
  -3  -3   2   65.89    3.97
   3  -3  -2   65.13    4.85
   3  -3  -2   63.91    4.80
   3  -3  -2   64.17    4.03
  -3   3   2   77.30    4.37
  -3   3   2   79.67    4.90
   3   3  -2   84.48    4.40
   3   3  -2   81.49    5.01
   3   3  -2   81.38    4.12
  -3   3   2   76.54    4.12
  -3   3   2   78.02    4.95
   2  -3  -2  123.03    6.99
   2  -3  -2  123.40    7.45
  -2  -3   2  120.62    7.52
   2  -3  -2  122.66    8.35
  -2  -3   2  126.07    7.07
  -2  -3   2  135.98    7.08
   2  -3  -2  129.40    8.39
   2  -3  -2  122.41    6.99
   2  -3  -2  120.37    7.44
  -2  -3   2  125.49    8.45
   2   3  -2  139.70    7.14
  -2   3   2  134.71    7.09
   2   3  -2  130.72    7.12
  -2   3   2  137.80    7.11
   2   3  -2  136.36    7.50
  -2   3   2  136.49    7.48
  -2   3   2  138.32    8.40
  -2   3   2  136.18    8.41
   2   3  -2  136.97    8.49
  -1  -3   2  503.84   29.68
  -1  -3   2  535.59   28.49
   1  -3  -2  539.15   33.35
   1  -3  -2  546.60   29.62
   1  -3  -2  549.39   33.32
   1  -3  -2  543.86   28.34
  -1  -3   2  562.28   28.50
   1  -3  -2  555.93   33.39
   1  -3  -2  539.60   29.61
  -1  -3   2  520.33   33.47
  -1  -3   2  541.30   29.70
   1   3  -2  515.72   28.51
  -1   3   2  514.15   33.31
  -1   3   2  509.68   33.38
   1   3  -2  532.36   33.48
   1   3  -2  510.93   28.50
  -1   3   2  523.06   29.61
   1   3  -2  527.87   29.67
   0  -3   2  199.50   12.35
   0  -3   2  204.34   10.50
   0  -3   2  207.89   10.98
   0  -3  -2  204.83   10.83
   0  -3  -2  210.08   10.48
   0  -3  -2  202.78   12.19
   0  -3  -2  200.67   10.84
   0   3  -2  179.23   10.48
   0   3   2  187.24   12.18
   0   3   2  182.86   10.80
   0   3  -2  179.39   10.94
   0   3  -2  177.35   12.33
   0   3   2  187.25   12.18
   0   3   2  186.64   10.82
   1  -3   2   57.26    3.28
   1  -3   2   59.38    3.08
   1  -3   2   61.65    3.66
   1  -3   2   63.49    3.68
  -1   3  -2   45.63    3.62
  -1   3  -2   44.13    3.20
   1   3   2   45.13    3.35
   2  -3   2  604.63   32.56
   2  -3   2  581.18   36.69
   2  -3   2  577.89   36.60
  -2  -3  -2  590.40   32.35
  -2  -3  -2  592.28   32.36
   2  -3   2  589.26   31.26
  -2   3  -2  593.89   36.62
  -2   3  -2  570.69   31.25
  -2   3  -2  563.30   32.53
  -2   3  -2  573.54   36.68
   2   3   2  575.18   33.74
   3   3   2   12.63    0.99
  -3   3  -2   13.41    1.17
  -3   3  -2   13.53    1.37
   3   3   2   12.41    0.87
  -3   3  -2   12.60    1.30
  -3   3  -2   10.80    1.14
   4  -3   2   81.99    5.15
   4  -3   2   77.88    5.78
   4  -3   2   82.22    4.89
  -4  -3  -2   81.54    4.99
  -4  -3  -2   79.75    4.97
   4  -3   2   77.73    5.75
  -4   3  -2   89.71    5.22
   4   3   2   87.77    5.47
  -4   3  -2   91.72    4.82
  -4   3  -2   90.26    5.82
   4   3   2   90.21    5.56
  -4   3  -2   85.92    5.76
   4   3   2   92.74    4.96
   5  -3   2   11.37    1.35
   5  -3   2   10.38    1.54
   5  -3   2   12.73    1.60
  -5  -3  -2   11.92    1.17
  -5  -3  -2   10.96    1.17
   5  -3   2   11.35    1.29
   5   3   2   13.92    1.34
  -5   3  -2   12.91    1.13
  -5   3  -2   13.40    1.50
   5   3   2   13.17    1.38
  -5   3  -2   13.03    1.45
  -5   3  -2   13.56    1.40
  -5   3  -2   13.59    1.55
   5   3   2   16.50    1.65
  -6  -3  -2    6.67    1.20
   6  -3   2    7.55    1.25
   6  -3   2    7.59    1.33
   6  -3   2    8.42    1.51
   6  -3   2    6.05    1.33
   6   3   2    8.32    1.08
   6   3   2    7.80    0.87
  -6   3  -2    7.91    0.88
  -6   3  -2    7.91    1.22
  -6   3  -2    6.37    1.35
   6   3   2    8.17    1.10
  -6   3  -2    5.02    1.39
   6   3   2    7.78    1.43
  -6   3  -2    7.39    0.86
   7  -3   2   18.72    1.88
  -7  -3  -2   20.79    2.07
   7  -3   2   17.04    1.91
  -7   3  -2   23.44    2.20
  -7   3  -2   18.55    1.27
  -7   3  -2   17.13    2.30
   7   3   2   21.34    2.38
   7   3   2   18.95    1.83
  -7   3  -2   18.76    1.93
   7   3   2   18.59    1.75
   8  -3   2    4.47    1.72
   8  -3   2    3.63    1.64
   8  -3   2    1.87    1.51
  -8  -3  -2    3.29    1.31
  -8   3  -2    3.98    1.48
  -8   3  -2    1.89    1.62
  -8   3  -2    3.34    1.74
   8   3   2    2.27    1.28
   8   3   2    1.23    1.47
  -9  -3  -2    4.46    1.58
   9  -3   2    6.42    1.92
   9  -3   2    3.46    1.76
  -9   3  -2    4.98    1.44
  -9   3  -2    6.19    1.69
   9   3   2    4.50    1.50
   9   3   2    4.11    1.51
  10  -3   2   21.87    2.68
  10  -3   2   24.16    2.62
 -10  -3  -2   17.44    2.61
  10   3   2   18.60    2.33
 -10   3  -2   19.88    2.47
  10   3   2   19.50    2.52
 -11  -3  -2   -0.12    1.85
  11  -3   2    1.50    2.08
 -11   3  -2   -1.01    1.78
  11   3   2    1.33    1.98
 -12  -3  -2   32.02    3.40
  12  -3   2   32.99    3.63
  12   3   2   32.73    3.30
 -12   3  -2   25.63    3.33
  12  -4  -2    2.28    2.07
  12  -4  -2    4.99    2.35
 -12  -4   2    1.51    2.32
 -12   4   2    1.31    2.16
  12   4  -2    2.00    2.09
 -11  -4   2    9.37    2.47
  11  -4  -2   15.59    2.50
  11  -4  -2   14.78    2.51
 -11   4   2   17.15    2.65
  11   4  -2   19.36    2.48
  10  -4  -2   18.46    2.80
  10  -4  -2   21.46    2.39
 -10  -4   2   17.11    2.62
 -10   4   2   21.75    2.00
 -10   4   2   19.30    2.58
  10   4  -2   18.32    2.35
   9  -4  -2   22.71    2.33
  -9  -4   2   21.75    2.63
   9  -4  -2   20.64    2.48
  -9   4   2   20.01    2.53
   9   4  -2   25.34    2.50
  -9   4   2   23.70    2.20
   9   4  -2   23.11    2.41
   8  -4  -2   70.96    3.94
  -8  -4   2   65.32    4.43
  -8   4   2   57.45    3.75
   8   4  -2   50.03    4.58
  -8   4   2   55.35    4.20
  -8   4   2   55.27    3.78
   8   4  -2   47.99    4.04
   8   4  -2   53.34    4.27
   8   4  -2   52.97    3.88
   8   4  -2   54.87    4.47
   7  -4  -2   73.51    4.49
   7  -4  -2   73.94    4.87
   7  -4  -2   73.07    5.57
  -7  -4   2   70.71    4.97
   7  -4  -2   73.54    5.47
   7   4  -2   74.21    4.83
   7   4  -2   68.13    4.47
  -7   4   2   70.69    5.47
   7   4  -2   71.79    5.34
   7   4  -2   73.39    5.46
  -7   4   2   71.50    4.46
  -7   4   2   75.12    4.52
  -7   4   2   71.37    4.90
   7   4  -2   72.24    4.96
   6  -4  -2  111.03    7.60
   6  -4  -2  121.02    6.37
  -6  -4   2  121.97    6.93
   6  -4  -2  117.69    7.57
   6  -4  -2  123.18    6.90
  -6   4   2  105.44    6.58
   6   4  -2  108.40    6.36
   6   4  -2  102.64    6.96
  -6   4   2  100.17    6.81
   6   4  -2  101.81    7.62
  -6   4   2  106.90    6.35
   6   4  -2  103.76    7.60
  -6   4   2  111.84    7.68
   6   4  -2  109.84    6.74
  -5  -4   2   21.05    1.96
   5  -4  -2   26.70    2.18
   5  -4  -2   25.03    2.04
   5  -4  -2   20.67    1.91
   5  -4  -2   24.08    1.67
  -5   4   2   18.62    1.87
   5   4  -2   17.31    1.72
   5   4  -2   17.38    1.98
  -5   4   2   16.58    2.05
  -5   4   2   16.52    1.40
   5   4  -2   15.98    1.75
   4  -4  -2   62.60    3.99
   4  -4  -2   69.34    4.34
   4  -4  -2   61.17    4.83
   4  -4  -2   57.88    4.75
   4  -4  -2   67.16    4.00
  -4  -4   2   61.93    4.38
   4   4  -2   76.70    4.05
  -4   4   2   76.75    4.37
  -4   4   2   76.25    4.13
  -4   4   2   72.17    4.89
   4   4  -2   80.46    4.95
   4   4  -2   76.22    4.39
  -4   4   2   71.25    4.91
   3  -4  -2   59.92    3.67
   3  -4  -2   63.26    3.69
  -3  -4   2   65.00    4.13
  -3  -4   2   67.35    4.55
   3  -4  -2   63.38    4.45
   3  -4  -2   66.49    4.07
   3  -4  -2   59.20    4.50
  -3   4   2   66.20    4.58
   3   4  -2   78.81    4.68
  -3   4   2   71.49    4.53
  -3   4   2   65.58    3.85
  -3   4   2   66.62    4.07
   3   4  -2   66.85    3.78
   3   4  -2   68.56    4.03
  -2  -4   2   13.77    0.90
   2  -4  -2   12.42    1.21
  -2  -4   2   12.82    0.90
   2  -4  -2   14.36    1.19
  -2  -4   2   13.02    1.36
   2  -4  -2   13.54    1.11
  -2  -4   2   14.83    1.29
   2   4  -2   12.26    1.25
  -2   4   2   11.04    1.03
  -2   4   2   11.19    0.98
   2   4  -2   13.77    1.14
   2   4  -2   10.59    1.29
  -2   4   2   11.38    0.97
  -2   4   2   10.39    1.06
  -2   4   2   10.73    1.20
  -2   4   2   11.08    1.24
  -1  -4   2   79.80    5.20
   1  -4  -2   76.62    4.42
  -1  -4   2   73.45    4.34
   1  -4  -2   70.50    4.53
   1  -4  -2   73.74    4.53
   1  -4  -2   74.90    5.03
   1  -4  -2   70.96    5.09
  -1  -4   2   71.15    4.33
   1  -4  -2   72.03    5.06
  -1  -4   2   72.71    4.66
   1   4  -2   94.64    5.29
  -1   4   2   89.66    4.57
   1   4  -2   88.53    4.64
  -1   4   2   93.94    5.12
   0  -4   2  142.72    7.24
   0  -4  -2  144.24    7.30
   0  -4   2  119.12    8.55
   0  -4   2  149.17    7.26
   0  -4  -2  142.72    7.48
   0  -4  -2  148.98    8.41
   0  -4   2  154.20    7.67
   0  -4  -2  144.16    7.48
   0   4  -2  125.05    7.27
   0   4   2  123.77    7.26
   0   4   2  126.23    8.39
   0   4  -2  133.81    8.59
   0   4  -2  126.48    7.11
   0   4  -2  127.59    7.60
   0   4  -2  114.10    8.53
   0   4   2  125.26    8.39
   0   4   2  123.30    7.46
   0   4   2  120.63    7.44
   1  -4   2   33.70    2.64
  -1  -4  -2   34.76    2.11
  -1  -4  -2   35.00    2.12
   1  -4   2   36.87    2.03
   1  -4   2   35.68    2.26
   1  -4   2   40.14    2.42
   1  -4   2   37.17    2.69
  -1   4  -2   38.30    2.71
  -1   4  -2   39.09    2.39
  -1   4  -2   40.84    2.75
   2  -4   2   12.28    1.17
   2  -4   2   12.73    1.26
   2  -4   2   11.73    1.21
  -2  -4  -2   10.60    0.81
  -2  -4  -2   11.83    0.77
  -2   4  -2    8.72    1.20
  -2   4  -2    8.50    1.01
   2   4   2    7.64    1.17
  -2   4  -2    8.83    1.08
   3  -4   2   75.54    5.38
  -3  -4  -2   86.12    4.63
  -3  -4  -2   83.62    4.60
   3  -4   2   83.05    5.43
   3  -4   2   82.54    4.83
  -3   4  -2   72.06    5.41
   3   4   2   76.53    5.07
  -3   4  -2   74.24    4.85
  -3   4  -2   78.55    4.55
   3   4   2   76.78    5.07
  -3   4  -2   84.17    5.40
   4  -4   2   24.69    2.11
   4  -4   2   21.82    1.83
  -4  -4  -2   24.33    1.69
   4  -4   2   23.05    2.08
  -4  -4  -2   22.68    1.75
   4  -4   2   24.63    2.12
   4   4   2   22.11    1.51
  -4   4  -2   23.76    1.98
   4   4   2   23.30    2.09
  -4   4  -2   23.10    1.75
  -4   4  -2   23.98    2.14
   4   4   2   22.76    1.75
  -4   4  -2   25.48    2.22
  -5  -4  -2   75.83    4.46
   5  -4   2   77.81    5.29
   5  -4   2   73.79    4.68
   5  -4   2   78.36    4.44
   5  -4   2   77.55    5.31
  -5  -4  -2   76.73    4.53
  -5   4  -2   71.27    4.81
  -5   4  -2   71.27    5.23
   5   4   2   73.69    5.06
  -5   4  -2   68.84    4.66
  -5   4  -2   66.80    5.20
   5   4   2   71.78    4.37
   5   4   2   72.43    4.89
  -5   4  -2   77.41    4.33
   6  -4   2    9.88    1.52
  -6  -4  -2    9.32    1.22
   6  -4   2   10.12    1.49
   6  -4   2   10.00    1.36
   6  -4   2    9.97    1.40
   6   4   2   10.53    1.12
  -6   4  -2   10.04    1.14
  -6   4  -2    9.75    1.56
  -6   4  -2    8.57    1.32
  -6   4  -2    8.57    1.41
   6   4   2    6.80    1.68
  -6   4  -2    9.53    1.47
   7  -4   2   46.94    3.93
  -7  -4  -2   48.52    3.44
   7  -4   2   52.91    3.42
   7  -4   2   49.71    3.58
   7  -4   2   45.93    4.04
   7   4   2   48.98    3.03
  -7   4  -2   45.04    3.50
  -7   4  -2   50.39    3.04
   7   4   2   43.47    3.82
  -7   4  -2   45.57    3.59
  -7   4  -2   48.83    3.99
  -8  -4  -2    6.28    1.57
   8  -4   2    4.44    1.68
   8  -4   2    2.43    1.39
   8   4   2    5.46    1.25
  -8   4  -2    5.38    1.54
  -8   4  -2    2.32    1.42
  -9  -4  -2   30.67    2.85
   9  -4   2   28.54    2.68
   9  -4   2   27.97    2.90
   9   4   2   24.87    2.93
  -9   4  -2   29.72    2.75
   9   4   2   27.81    2.68
  -9   4  -2   25.27    2.76
 -10  -4  -2   12.34    2.31
  10  -4   2   13.81    2.44
  10  -4   2   15.91    2.27
  10   4   2    8.49    2.18
  10   4   2   16.33    2.22
 -10   4  -2   10.68    2.38
  11  -4   2   -2.71    1.93
 -11  -4  -2   -1.43    1.77
  11   4   2   -1.18    1.91
 -11   4  -2    1.49    2.28
 -12  -4  -2   13.15    2.79
  12  -4   2   12.94    2.65
 -12   4  -2   11.18    2.90
  12   4   2   12.35    2.55
  12  -5  -2   10.52    2.89
 -12  -5   2    6.84    2.45
  12  -5  -2   11.73    2.56
 -12   5   2   10.81    3.03
  12   5  -2   15.18    2.77
  11  -5  -2   12.51    2.46
 -11  -5   2   11.22    2.43
  11  -5  -2   12.62    2.39
 -11   5   2   12.60    2.51
  11   5  -2   11.42    2.28
  10  -5  -2   11.40    2.19
 -10  -5   2   12.96    2.12
  10  -5  -2   18.85    2.50
 -10   5   2   13.51    2.36
  10   5  -2   14.98    2.32
 -10   5   2   14.44    1.94
   9  -5  -2    4.35    1.57
   9  -5  -2    1.59    1.92
  -9  -5   2    4.74    1.56
   9   5  -2    4.33    1.75
  -9   5   2    6.05    2.14
  -9   5   2    5.24    1.59
   8  -5  -2   16.41    1.81
   8  -5  -2   16.54    2.09
  -8  -5   2   14.02    2.12
   8   5  -2   16.59    1.94
  -8   5   2   13.81    1.86
   8   5  -2   16.03    1.95
   8   5  -2   16.02    2.03
   8   5  -2   13.41    2.25
  -8   5   2   15.77    2.09
  -7  -5   2   16.67    2.01
   7  -5  -2   18.87    2.31
   7  -5  -2   15.24    2.11
   7  -5  -2   17.52    1.69
   7  -5  -2   17.02    2.10
   7   5  -2   13.39    1.99
   7   5  -2   14.25    1.77
   7   5  -2   12.21    1.77
  -7   5   2   11.05    1.61
  -7   5   2   13.43    2.02
  -7   5   2   14.80    1.88
   7   5  -2   13.02    2.02
   7   5  -2   13.37    1.67
  -7   5   2   12.96    1.40
   6  -5  -2   23.83    2.17
   6  -5  -2   25.62    2.69
   6  -5  -2   27.57    2.14
   6  -5  -2   24.85    2.81
  -6  -5   2   25.52    2.40
   6  -5  -2   26.25    2.39
   6   5  -2   24.08    2.13
  -6   5   2   28.47    2.68
   6   5  -2   26.73    2.35
  -6   5   2   23.66    1.85
  -6   5   2   23.88    2.37
   6   5  -2   25.61    2.49
   5  -5  -2   18.21    1.64
   5  -5  -2   18.37    1.90
   5  -5  -2   18.76    2.08
   5  -5  -2   18.61    1.95
  -5  -5   2   16.48    1.78
   5   5  -2   18.27    1.69
  -5   5   2   15.22    1.70
   5   5  -2   20.40    2.04
   5   5  -2   18.27    1.90
  -5   5   2   19.62    2.15
  -5   5   2   19.96    1.43
  -5   5   2   17.48    2.02
   4  -5  -2  112.95    6.61
   4  -5  -2  116.62    6.59
   4  -5  -2  123.10    7.14
   4  -5  -2  112.64    7.91
   4  -5  -2  112.69    7.94
  -4  -5   2  120.74    7.23
  -4   5   2  122.93    7.10
   4   5  -2  125.42    7.08
  -4   5   2  117.86    8.01
  -4   5   2  125.52    6.75
   4   5  -2  119.82    8.00
  -4   5   2  118.60    7.95
   4   5  -2  125.83    6.68
   3  -5  -2  116.43    6.37
   3  -5  -2  119.67    7.79
   3  -5  -2  117.89    6.38
   3  -5  -2  116.88    7.69
  -3  -5   2  120.25    6.99
   3  -5  -2  120.11    6.94
  -3  -5   2  119.37    7.77
  -3   5   2  114.02    6.90
  -3   5   2  116.96    6.59
   3   5  -2  117.74    7.83
  -3   5   2  123.52    7.81
  -3   5   2  115.15    7.74
   3   5  -2  118.09    6.91
   3   5  -2  115.06    6.53
   2  -5  -2   87.59    5.72
   2  -5  -2   89.27    4.94
   2  -5  -2   85.42    5.64
  -2  -5   2   90.52    5.78
   2  -5  -2   90.11    5.11
  -2  -5   2   94.63    5.19
  -2   5   2   85.13    4.80
   2   5  -2   84.37    4.82
   2   5  -2   85.78    5.79
  -2   5   2   85.65    5.69
  -2   5   2   86.87    5.10
   2   5  -2   79.80    5.08
  -2   5   2   76.84    5.70
   1  -5  -2  151.50    9.24
  -1  -5   2  148.78    7.86
  -1  -5   2  156.13    9.41
   1  -5  -2  145.86    8.25
  -1  -5   2  148.15    7.85
   1  -5  -2  149.00    9.28
  -1  -5   2  152.12    8.39
   1  -5  -2  149.40    9.21
   1  -5  -2  146.56    8.27
   1  -5  -2  154.24    8.00
   1   5  -2  136.58    8.31
   1   5  -2  129.01    9.37
   1   5  -2  134.30    7.93
  -1   5   2  134.12    9.27
  -1   5   2  139.29    9.27
   0  -5   2  132.50    7.10
   0  -5  -2  133.82    7.20
   0  -5   2  141.72    8.47
   0  -5  -2  124.40    8.26
   0  -5  -2  130.61    7.36
   0  -5  -2  132.74    7.35
   0  -5   2  123.03    7.52
   0   5   2  122.98    8.25
   0   5   2  126.50    7.33
   0   5  -2  126.44    7.01
   0   5  -2  132.36    7.17
   0   5  -2  131.01    7.50
   0   5   2  126.98    8.26
   0   5  -2  135.04    8.45
   0   5  -2  131.64    8.44
   0   5   2  129.72    7.19
   1  -5   2  135.26    6.75
   1  -5   2  131.67    6.91
  -1  -5  -2  131.73    7.06
   1  -5   2  138.32    8.19
  -1  -5  -2  132.52    7.07
   1  -5   2  141.76    8.22
   1  -5   2  132.84    7.33
   1   5   2  114.84    7.90
  -1   5  -2  108.01    8.17
  -1   5  -2  110.33    7.27
   1   5   2  115.08    6.93
  -1   5  -2  116.16    8.16
  -1   5  -2  123.91    6.95
   1   5   2  122.94    7.93
  -2  -5  -2   15.04    1.09
   2  -5   2   14.83    1.05
   2  -5   2   15.41    1.64
   2  -5   2   16.22    1.49
  -2  -5  -2   14.01    1.07
   2  -5   2   14.12    1.32
   2  -5   2   15.37    1.59
  -2   5  -2   20.02    1.67
  -2   5  -2   20.01    1.53
  -2   5  -2   19.72    1.75
   2   5   2   19.52    1.46
   3  -5   2  152.18    8.02
   3  -5   2  166.24    8.49
   3  -5   2  143.05    9.49
  -3  -5  -2  154.12    8.22
   3  -5   2  166.24    9.53
  -3  -5  -2  154.82    8.21
   3   5   2  131.62    8.79
  -3   5  -2  132.47    8.01
   3   5   2  137.47    9.11
  -3   5  -2  131.06    9.44
  -3   5  -2  134.96    9.44
  -3   5  -2  131.40    8.44
  -4  -5  -2   55.19    3.20
   4  -5   2   54.93    3.50
  -4  -5  -2   53.52    3.27
   4  -5   2   58.49    3.86
   4  -5   2   51.91    3.86
   4   5   2   51.56    3.43
  -4   5  -2   50.94    3.23
  -4   5  -2   53.87    3.49
   4   5   2   46.90    2.95
  -4   5  -2   49.33    3.89
  -4   5  -2   46.91    3.91
  -5  -5  -2   17.36    1.55
  -5  -5  -2   17.73    1.68
   5  -5   2   14.81    1.87
   5  -5   2   20.96    2.09
   5  -5   2   15.29    1.83
  -5   5  -2   18.40    1.79
  -5   5  -2   18.97    2.00
   5   5   2   18.22    1.32
  -5   5  -2   19.61    2.09
  -5   5  -2   19.12    1.95
   6  -5   2    6.27    1.32
   6  -5   2    6.28    1.61
   6  -5   2    3.83    1.28
  -6  -5  -2    5.90    1.16
  -6   5  -2    5.25    1.33
  -6   5  -2    6.13    1.32
   6   5   2    4.00    1.39
  -6   5  -2    4.82    1.53
  -6   5  -2    6.22    1.46
  -6   5  -2    5.49    1.12
  -7  -5  -2   11.28    1.59
   7  -5   2   12.12    1.69
   7  -5   2   12.23    2.01
   7  -5   2   12.66    1.75
  -7   5  -2   11.08    1.97
   7   5   2   11.60    1.11
  -7   5  -2   11.05    2.10
  -7   5  -2   10.71    1.70
  -7   5  -2   10.72    1.34
  -8  -5  -2    2.07    1.45
   8  -5   2   -0.41    1.68
   8  -5   2    4.45    1.53
   8   5   2    2.06    1.15
  -8   5  -2    3.70    1.12
  -8   5  -2    4.39    1.53
  -8   5  -2    3.28    1.55
  -9  -5  -2    7.08    1.86
   9  -5   2    7.65    1.86
   9  -5   2    6.90    2.11
   9   5   2    9.71    1.63
  -9   5  -2    8.47    1.96
  -9   5  -2    7.79    1.83
  10  -5   2    9.82    2.12
  10  -5   2   11.11    2.11
 -10  -5  -2    8.26    2.11
  10   5   2    8.89    2.10
 -10   5  -2    6.35    2.00
  11  -5   2   22.33    2.89
 -11  -5  -2   15.37    2.43
 -11   5  -2   12.69    2.52
 -12  -5  -2    5.69    2.48
 -12   5  -2    4.88    2.34
  12  -6  -2    0.96    2.15
  12  -6  -2    2.40    2.16
 -12  -6   2   -0.75    2.18
  12  -6  -2    0.00    2.58
 -12   6   2    1.56    2.28
  12   6  -2   -2.04    2.03
  11  -6  -2   17.29    2.76
  11  -6  -2   17.96    2.54
  11  -6  -2   18.63    2.57
 -11  -6   2   18.62    2.80
  11   6  -2   15.61    2.61
 -11   6   2   14.85    3.06
  10  -6  -2    5.08    2.36
  10  -6  -2   10.34    2.09
 -10  -6   2    5.18    2.05
  10  -6  -2    5.46    1.97
  10   6  -2    7.42    2.05
 -10   6   2    5.10    1.71
 -10   6   2    4.39    1.99
   9  -6  -2   74.50    4.60
  -9  -6   2   63.69    4.97
   9  -6  -2   73.43    5.01
   9  -6  -2   65.20    4.53
  -9   6   2   59.05    4.47
  -9   6   2   64.10    4.98
   9   6  -2   67.48    4.49
   8  -6  -2   15.74    1.95
  -8  -6   2   20.52    2.39
   8  -6  -2   18.24    2.51
   8  -6  -2   18.39    2.01
  -8   6   2   22.15    2.60
   8   6  -2   20.63    2.13
  -8   6   2   19.58    2.16
  -7  -6   2   56.80    4.37
   7  -6  -2   63.26    4.32
   7  -6  -2   63.49    3.87
   7  -6  -2   65.78    4.83
  -7   6   2   56.00    4.27
  -7   6   2   56.02    3.92
   7   6  -2   59.00    4.76
   7   6  -2   60.10    4.12
   7   6  -2   54.84    4.40
  -7   6   2   59.74    3.83
   7   6  -2   58.10    3.83
   7   6  -2   61.07    4.80
   6  -6  -2    4.94    1.25
   6  -6  -2    5.50    1.37
   6  -6  -2    4.39    1.03
  -6  -6   2    3.45    1.42
   6  -6  -2    4.21    1.26
  -6   6   2    2.04    1.38
  -6   6   2    1.01    1.21
   6   6  -2    1.77    1.39
   6   6  -2    2.00    1.08
  -6   6   2    1.12    0.71
   6   6  -2    0.53    1.07
   5  -6  -2   96.94    6.26
  -5  -6   2   92.01    5.72
   5  -6  -2   97.93    6.36
   5  -6  -2   94.74    5.68
   5  -6  -2   91.46    5.14
  -5   6   2   85.02    5.62
   5   6  -2   85.45    6.28
  -5   6   2   88.49    6.36
  -5   6   2   86.82    5.33
   5   6  -2   83.76    5.59
   5   6  -2   84.90    5.21
  -5   6   2   97.33    6.38
   4  -6  -2   89.20    4.94
   4  -6  -2   91.78    6.07
   4  -6  -2   96.02    5.48
   4  -6  -2   87.22    6.09
  -4  -6   2   88.73    5.57
   4   6  -2   89.72    6.21
  -4   6   2   85.47    5.16
   4   6  -2   87.97    5.06
  -4   6   2   86.91    6.10
   4   6  -2   90.36    5.40
  -4   6   2   89.55    5.47
  -4   6   2   81.90    6.11
  -3  -6   2    6.24    1.05
   3  -6  -2    6.88    1.08
   3  -6  -2    6.02    0.97
   3  -6  -2    6.09    0.93
  -3  -6   2    8.12    1.22
   3   6  -2    6.76    1.04
   3   6  -2    9.14    1.34
  -3   6   2    8.21    1.12
  -3   6   2    7.83    1.00
  -3   6   2    9.12    1.05
  -3   6   2    7.67    1.18
   3   6  -2    8.46    0.91
   2  -6  -2  142.57    8.61
  -2  -6   2  138.62    7.81
  -2  -6   2  132.72    8.72
   2  -6  -2  137.62    7.42
   2  -6  -2  139.60    7.76
   2  -6  -2  133.42    8.66
  -2  -6   2  131.66    7.81
   2   6  -2  132.60    8.78
   2   6  -2  127.39    7.74
  -2   6   2  124.33    8.66
  -2   6   2  132.15    8.69
  -2   6   2  133.43    7.72
  -2   6   2  133.23    7.33
   2   6  -2  127.51    7.35
   1  -6  -2   83.34    5.19
   1  -6  -2   80.66    5.27
  -1  -6   2   81.62    4.84
   1  -6  -2   77.03    4.62
   1  -6  -2   82.39    4.69
  -1  -6   2   80.95    5.35
   1  -6  -2   81.85    4.72
   1  -6  -2   85.92    5.16
  -1   6   2   79.29    5.27
  -1   6   2   78.42    5.26
   1   6  -2   67.76    5.32
   1   6  -2   76.47    4.45
   1   6  -2   79.33    4.54
  -1   6   2   76.49    4.32
  -1   6   2   79.02    4.34
   1   6  -2   79.61    4.76
  -1   6   2   77.17    4.67
   1   6  -2   85.53    5.41
   0  -6   2   44.63    3.26
   0  -6  -2   43.87    2.82
   0  -6  -2   45.19    2.77
   0  -6   2   42.33    2.95
   0  -6  -2   45.74    2.79
   0  -6   2   43.21    2.63
   0  -6   2   45.00    2.63
   0  -6  -2   42.96    3.07
   0   6  -2   45.15    2.94
   0   6   2   46.54    2.73
   0   6   2   47.70    3.10
   0   6   2   47.29    3.11
   0   6   2   48.10    2.91
   0   6  -2   46.95    2.63
   0   6  -2   46.48    3.30
   0   6  -2   45.93    2.82
   0   6  -2   46.82    3.29
   1  -6   2  112.02    6.99
  -1  -6  -2  115.18    6.01
  -1  -6  -2  116.52    6.03
   1  -6   2  117.44    5.87
   1  -6   2  112.48    6.32
  -1   6  -2   98.85    5.92
   1   6   2   97.82    5.93
  -1   6  -2   95.66    6.20
  -1   6  -2   91.75    7.00
   1   6   2  101.87    5.96
   1   6   2  106.94    6.76
   1   6   2  100.30    6.71
  -1   6  -2  101.56    7.00
   2  -6   2   12.75    1.39
  -2  -6  -2   13.08    0.94
   2  -6   2   11.79    1.27
   2  -6   2   13.03    1.19
   2  -6   2   14.70    0.93
  -2  -6  -2   13.69    0.98
   2  -6   2   13.83    1.48
  -2   6  -2    9.16    1.26
  -2   6  -2    8.99    1.11
  -2   6  -2   10.52    1.32
  -2   6  -2    8.08    1.27
   2   6   2    9.95    1.00
   2   6   2    9.04    0.86
   3  -6   2   30.64    2.12
  -3  -6  -2   27.61    1.97
   3  -6   2   26.60    2.32
  -3  -6  -2   29.63    1.99
   3  -6   2   29.35    2.56
   3  -6   2   26.65    2.47
   3   6   2   31.06    2.56
  -3   6  -2   29.96    2.36
  -3   6  -2   29.93    2.57
  -3   6  -2   33.87    2.18
   3   6   2   32.07    2.03
  -3   6  -2   32.27    2.55
   3   6   2   30.48    2.16
   3   6   2   31.84    2.06
   4  -6   2    4.76    1.10
   4  -6   2    4.28    0.98
  -4  -6  -2    4.04    0.80
   4  -6   2    4.84    1.12
   4  -6   2    2.89    1.08
  -4  -6  -2    2.87    0.70
  -4   6  -2    8.25    1.40
  -4   6  -2    9.76    1.26
  -4   6  -2    9.48    1.23
   5  -6   2   33.53    2.89
   5  -6   2   35.37    2.86
  -5  -6  -2   30.38    2.22
   5  -6   2   31.34    2.38
   5  -6   2   33.38    2.79
  -5  -6  -2   31.02    2.34
  -5   6  -2   29.01    2.44
  -5   6  -2   25.57    2.75
  -5   6  -2   29.71    2.77
   5   6   2   27.86    1.82
  -5   6  -2   30.14    2.73
   6  -6   2   62.22    4.01
   6  -6   2   67.39    4.73
   6  -6   2   62.02    4.20
  -6  -6  -2   58.59    3.97
   6  -6   2   59.72    4.60
  -6   6  -2   57.28    4.72
  -6   6  -2   57.73    4.67
  -6   6  -2   57.22    4.20
  -6   6  -2   60.87    3.85
   7  -6   2    0.31    1.27
   7  -6   2    1.38    1.45
  -7  -6  -2    1.04    1.17
   7  -6   2    2.20    1.50
  -7   6  -2    3.23    1.45
  -7   6  -2    5.44    1.46
  -7   6  -2    3.46    1.29
   8  -6   2   61.56    4.24
   8  -6   2   58.59    4.49
  -8  -6  -2   55.86    4.34
   8  -6   2   59.13    4.34
  -8   6  -2   66.77    4.62
   8   6   2   63.72    4.84
  -8   6  -2   60.04    3.89
  -8   6  -2   64.72    4.57
   9  -6   2    2.28    1.71
   9  -6   2    3.56    1.80
  -9  -6  -2    3.03    1.66
   9  -6   2    4.84    1.77
  -9   6  -2    1.84    1.33
  -9   6  -2    3.62    2.15
 -10  -6  -2   39.26    3.75
  10  -6   2   39.21    3.78
  10  -6   2   43.68    3.68
  10  -6   2   43.42    3.69
 -10   6  -2   31.19    3.54
  11  -6   2    0.02    2.34
  11  -6   2    3.92    2.47
  11  -6   2    1.68    2.33
 -11  -6  -2    0.43    1.99
 -11   6  -2   -1.27    1.95
 -12  -7   2    3.19    2.64
 -12   7   2    2.67    2.40
  11  -7  -2   19.97    2.96
  11  -7  -2   16.38    2.45
 -11  -7   2   15.41    2.70
 -11   7   2   21.32    3.33
  11   7  -2   22.44    2.77
 -11   7   2   21.44    2.45
  10  -7  -2   -2.43    1.61
  10  -7  -2    3.80    2.38
 -10  -7   2    0.25    1.87
 -10   7   2    1.11    1.70
 -10   7   2   -0.70    1.85
  10   7  -2    2.10    1.71
   9  -7  -2    9.97    1.81
   9  -7  -2   12.83    2.20
  -9  -7   2   11.08    2.16
  -9   7   2   12.29    2.04
   9   7  -2   11.93    1.91
  -9   7   2   11.88    2.22
   8  -7  -2   13.78    1.82
   8  -7  -2   13.07    2.37
  -8  -7   2   15.13    2.19
  -8   7   2   16.60    2.48
  -8   7   2   16.71    1.99
   8   7  -2   14.10    1.92
  -7  -7   2   69.60    4.81
   7  -7  -2   64.32    4.66
   7  -7  -2   68.83    4.16
   7   7  -2   69.05    5.23
   7   7  -2   62.45    4.20
   7   7  -2   64.86    4.54
  -7   7   2   67.00    4.20
  -7   7   2   60.58    4.29
  -7   7   2   66.34    4.68
   6  -7  -2   10.53    1.61
   6  -7  -2    8.64    1.17
   6  -7  -2   10.46    1.71
  -6  -7   2   10.11    1.76
   6  -7  -2   10.60    1.75
   6   7  -2    6.19    1.27
  -6   7   2    8.49    1.62
  -6   7   2    6.19    1.40
   6   7  -2    9.91    1.58
   6   7  -2    7.64    1.37
  -6   7   2    7.04    1.68
  -6   7   2    7.48    1.65
   5  -7  -2   84.42    5.47
  -5  -7   2   89.28    5.00
   5  -7  -2   83.93    4.91
   5  -7  -2   86.66    4.20
  -5   7   2   70.75    5.25
  -5   7   2   64.76    5.27
   5   7  -2   63.79    4.30
  -5   7   2   64.02    4.70
  -5   7   2   66.37    4.52
   5   7  -2   62.47    5.32
   5   7  -2   65.21    4.65
   4  -7  -2   44.49    3.16
  -4  -7   2   43.37    3.34
   4  -7  -2   44.14    3.35
   4  -7  -2   43.40    3.47
  -4   7   2   46.08    3.57
  -4   7   2   44.00    3.03
   4   7  -2   44.67    2.85
   4   7  -2   43.25    3.63
  -4   7   2   48.63    3.30
   4   7  -2   44.82    3.09
  -4   7   2   45.71    3.52
   3  -7  -2  153.36    9.68
  -3  -7   2  159.74    9.73
   3  -7  -2  154.51    9.75
   3  -7  -2  160.49    8.74
   3  -7  -2  154.52    8.33
  -3  -7   2  165.04    8.83
  -3  -7   2  155.79    8.79
  -3   7   2  135.18    9.71
   3   7  -2  140.92    8.21
   3   7  -2  143.60    8.64
  -3   7   2  134.06    8.25
  -3   7   2  142.15    8.68
   3   7  -2  140.52    9.78
  -3   7   2  144.32    9.76
   2  -7  -2   48.67    3.84
   2  -7  -2   53.32    3.73
  -2  -7   2   52.43    3.62
   2  -7  -2   48.75    3.37
   2  -7  -2   51.91    3.48
  -2  -7   2   51.91    3.85
  -2   7   2   58.98    3.48
  -2   7   2   56.31    3.24
  -2   7   2   53.89    3.87
  -2   7   2   55.89    3.86
   2   7  -2   58.82    3.51
   2   7  -2   54.18    3.99
   2   7  -2   56.93    3.26
  -1  -7   2  202.71   14.04
  -1  -7   2  210.75   12.53
   1  -7  -2  209.79   11.95
   1  -7  -2  220.21   13.85
   1  -7  -2  213.98   12.43
   1  -7  -2  200.90   13.94
  -1   7   2  224.40   13.96
   1   7  -2  225.60   11.85
  -1   7   2  220.05   12.41
   1   7  -2  236.31   11.97
   1   7  -2  225.79   14.13
   1   7  -2  240.39   14.09
  -1   7   2  223.15   11.80
  -1   7   2  216.46   11.78
  -1   7   2  214.04   13.98
   0  -7  -2   51.58    3.48
   0  -7   2   49.23    3.39
   0  -7   2   54.29    2.86
   0  -7   2   52.19    2.85
   0  -7  -2   49.14    3.14
   0  -7   2   56.04    3.71
   0  -7  -2   51.99    3.11
   0  -7  -2   50.76    3.14
   0   7   2   48.97    3.06
   0   7  -2   49.68    3.13
   0   7  -2   49.34    2.94
   0   7  -2   49.42    3.66
   0   7  -2   49.79    3.33
   0   7   2   47.19    3.43
   0   7  -2   49.85    3.66
   0   7   2   48.36    3.45
  -1  -7  -2   25.57    2.12
   1  -7   2   29.16    2.55
   1  -7   2   25.12    2.04
  -1  -7  -2   28.18    2.10
   1  -7   2   28.95    2.07
   1  -7   2   27.45    2.38
   1   7   2   38.22    2.36
  -1   7  -2   38.87    2.45
   1   7   2   37.44    2.02
  -1   7  -2   39.74    2.74
   1   7   2   36.39    2.33
  -1   7  -2   36.10    2.35
  -1   7  -2   41.28    2.73
   2  -7   2  164.14   11.05
  -2  -7  -2  163.38    9.53
  -2  -7  -2  170.34    9.55
   2  -7   2  168.54    9.12
   2  -7   2  170.10    9.27
   2  -7   2  171.43   11.01
  -2   7  -2  167.37    9.81
  -2   7  -2  166.02    9.36
   2   7   2  166.14   10.65
  -2   7  -2  170.29   11.03
   2   7   2  172.63   10.77
  -2   7  -2  175.72   11.05
   3  -7   2   17.72    2.07
  -3  -7  -2   18.16    1.44
   3  -7   2   17.72    1.66
   3  -7   2   19.25    1.35
   3  -7   2   17.35    1.97
  -3  -7  -2   17.96    1.40
   3  -7   2   21.20    1.92
  -3   7  -2   18.65    2.01
  -3   7  -2   16.36    1.92
   3   7   2   16.81    1.56
  -3   7  -2   15.30    1.69
   4  -7   2  150.70    7.92
  -4  -7  -2  141.99    8.07
   4  -7   2  158.27    9.44
   4  -7   2  146.44    9.43
  -4  -7  -2  150.12    8.09
   4  -7   2  146.46    8.42
   4   7   2  132.53    9.10
  -4   7  -2  125.74    9.34
  -4   7  -2  129.47    8.36
  -4   7  -2  135.15    7.94
  -4   7  -2  127.19    9.36
   5  -7   2   14.93    1.89
   5  -7   2   13.97    1.61
   5  -7   2   15.59    1.77
  -5  -7  -2   14.44    1.44
   5  -7   2   13.89    1.93
  -5   7  -2   14.53    1.60
  -5   7  -2   15.12    1.94
  -5   7  -2   11.54    1.89
   5   7   2   15.18    1.65
  -5   7  -2   12.49    1.96
  -6  -7  -2   49.88    3.45
   6  -7   2   49.83    3.74
   6  -7   2   48.11    3.41
   6   7   2   50.37    3.79
  -6   7  -2   50.37    3.98
  -6   7  -2   51.27    3.49
   7  -7   2   20.11    2.11
   7  -7   2   19.80    2.22
  -7  -7  -2   21.45    2.00
  -7   7  -2   16.04    2.18
  -7   7  -2   16.89    1.98
  -7   7  -2   18.24    1.95
   7   7   2   17.62    2.07
   8  -7   2    5.06    1.65
  -8  -7  -2    4.19    1.48
   8  -7   2    6.97    1.78
  -8   7  -2    7.08    1.74
  -8   7  -2    5.45    1.81
   8   7   2    5.74    1.50
  -8   7  -2    5.31    1.52
   9  -7   2    1.55    1.74
  -9  -7  -2   -0.07    1.51
   9  -7   2   -0.11    1.69
  -9   7  -2    0.75    1.79
  10  -7   2   19.47    2.72
 -10  -7  -2   18.00    2.43
  10  -7   2   22.69    2.74
 -10   7  -2   17.26    2.75
  11  -7   2    4.81    2.44
 -11  -7  -2    4.84    2.09
  11  -7   2    0.93    2.53
 -11   7  -2    4.65    2.23
  11  -8  -2    4.92    1.84
 -11  -8   2    3.01    2.15
  11  -8  -2    6.72    2.77
  11   8  -2    4.01    2.27
 -11   8   2    7.23    2.01
 -11   8   2    6.22    2.83
  10  -8  -2   48.16    4.20
 -10  -8   2   37.78    4.03
  10  -8  -2   48.64    3.64
  10   8  -2   45.68    3.86
 -10   8   2   41.89    3.74
 -10   8   2   40.50    4.20
   9  -8  -2   47.44    3.49
   9  -8  -2   45.81    4.06
  -9  -8   2   45.37    4.03
  -9   8   2   41.22    3.60
   9   8  -2   46.65    3.75
  -9   8   2   48.44    4.15
   8  -8  -2   67.32    5.00
  -8  -8   2   65.86    5.01
   8  -8  -2   68.82    4.38
  -8   8   2   64.73    4.63
   8   8  -2   72.30    4.59
  -8   8   2   73.51    5.31
   7  -8  -2   98.43    5.22
  -7  -8   2  103.20    6.06
   7  -8  -2   90.05    5.93
   7   8  -2   77.69    6.50
  -7   8   2   89.90    5.91
  -7   8   2   79.79    5.47
   7   8  -2   81.46    5.37
  -6  -8   2   65.14    4.86
   6  -8  -2   55.79    4.54
   6  -8  -2   63.23    5.11
   6  -8  -2   58.06    3.91
   6   8  -2   74.07    4.20
  -6   8   2   70.64    4.46
  -6   8   2   71.22    4.80
   6   8  -2   71.51    5.24
   6   8  -2   76.02    4.54
  -5  -8   2    0.78    1.48
   5  -8  -2    0.44    1.32
   5  -8  -2    1.34    1.28
   5  -8  -2    1.94    1.21
  -5   8   2    4.87    1.56
  -5   8   2    5.56    1.42
   5   8  -2    5.59    1.18
   5   8  -2    4.82    1.09
  -5   8   2    4.81    1.29
  -5   8   2    6.89    1.46
   5   8  -2    5.29    1.54
   4  -8  -2   14.80    1.75
   4  -8  -2   16.03    1.49
   4  -8  -2   16.25    1.70
  -4  -8   2   12.21    1.68
   4  -8  -2   15.34    1.63
   4   8  -2   13.53    1.42
   4   8  -2   15.23    1.91
  -4   8   2   13.66    1.70
  -4   8   2   11.54    1.55
  -4   8   2   12.26    1.66
   4   8  -2   14.11    1.62
  -4   8   2   13.88    1.74
   3  -8  -2   79.66    4.87
   3  -8  -2   75.48    4.56
  -3  -8   2   75.03    5.27
  -3  -8   2   78.71    4.92
   3  -8  -2   79.17    5.23
   3  -8  -2   75.52    5.39
   3   8  -2   75.53    4.74
   3   8  -2   75.17    4.46
  -3   8   2   72.92    4.80
  -3   8   2   79.32    5.34
   3   8  -2   75.05    5.45
  -3   8   2   74.28    5.40
  -3   8   2   75.29    4.53
   2  -8  -2   73.88    4.34
   2  -8  -2   73.89    4.83
  -2  -8   2   75.76    4.50
   2  -8  -2   74.01    4.63
  -2  -8   2   75.90    4.81
   2  -8  -2   68.23    4.12
   2   8  -2   65.30    4.29
   2   8  -2   68.61    4.93
   2   8  -2   65.61    4.06
   2   8  -2   62.67    4.03
  -2   8   2   66.58    4.03
   2   8  -2   63.81    4.84
  -2   8   2   67.02    4.27
  -2   8   2   63.20    4.77
  -2   8   2   63.27    4.72
   1  -8  -2  143.94    8.40
   1  -8  -2  137.35    9.40
   1  -8  -2  139.91    8.09
   1  -8  -2  145.47    9.24
  -1  -8   2  140.21    8.52
  -1  -8   2  137.38    9.48
  -1   8   2  144.16    9.41
   1   8  -2  150.41    8.00
  -1   8   2  146.59    7.92
  -1   8   2  149.11    9.45
  -1   8   2  146.66    8.37
   1   8  -2  153.50    9.58
   1   8  -2  144.91    9.55
   1   8  -2  144.06    8.45
   1   8  -2  148.95    8.06
   0  -8  -2  102.54    6.50
   0  -8   2  100.82    6.06
   0  -8   2   99.49    6.67
   0  -8  -2   99.87    5.69
   0  -8  -2   98.67    5.80
   0  -8  -2  107.05    5.82
   0   8   2   98.52    6.49
   0   8  -2   95.07    5.98
   0   8  -2   94.38    5.66
   0   8  -2   90.80    6.67
   0   8  -2  105.23    6.76
   0   8   2   98.14    5.73
   0   8   2   97.00    6.51
   0   8  -2   95.06    5.50
   1  -8   2   70.85    4.38
   1  -8   2   69.17    3.75
  -1  -8  -2   70.59    3.99
  -1  -8  -2   69.34    3.97
   1  -8   2   68.18    4.72
  -1   8  -2   68.67    4.31
   1   8   2   60.48    4.43
  -1   8  -2   60.97    3.97
  -1   8  -2   69.36    4.75
   1   8   2   61.44    4.37
   1   8   2   61.30    3.85
  -1   8  -2   67.07    4.74
   2  -8   2   81.16    4.93
   2  -8   2   85.22    6.13
   2  -8   2   77.59    6.08
   2  -8   2   84.76    5.03
   2  -8   2   76.72    5.47
  -2  -8  -2   85.55    5.17
  -2  -8  -2   82.10    5.16
  -2   8  -2   94.38    5.51
  -2   8  -2   99.03    6.20
  -2   8  -2   96.61    5.23
  -2   8  -2  101.74    6.20
   2   8   2  103.13    5.88
   3  -8   2   15.58    2.01
   3  -8   2   17.77    1.60
   3  -8   2   18.01    1.36
  -3  -8  -2   16.56    1.40
   3  -8   2   14.64    1.71
   3  -8   2   15.58    1.87
  -3  -8  -2   16.16    1.43
  -3   8  -2   16.45    1.77
  -3   8  -2   17.75    1.92
  -3   8  -2   15.33    1.82
   3   8   2   13.71    1.51
  -4  -8  -2   10.86    1.15
   4  -8   2   10.58    1.80
   4  -8   2   12.04    1.60
   4  -8   2   11.04    1.09
   4  -8   2   11.75    1.59
   4  -8   2   11.69    1.31
  -4  -8  -2   11.35    1.11
  -4   8  -2    8.90    1.62
   4   8   2    7.60    1.83
  -4   8  -2    9.06    1.57
   4   8   2    8.93    1.22
  -4   8  -2    7.61    1.69
  -5  -8  -2   58.88    3.72
   5  -8   2   53.33    3.66
   5  -8   2   50.73    4.04
   5  -8   2   62.69    4.51
   5  -8   2   60.29    4.69
   5   8   2   59.39    4.15
  -5   8  -2   57.58    3.82
  -5   8  -2   55.80    4.11
  -6  -8  -2   96.80    5.90
   6  -8   2   95.00    5.77
   6  -8   2   89.03    6.18
  -6   8  -2   97.65    6.38
  -6   8  -2   96.42    5.78
   6   8   2   96.97    6.60
   7  -8   2  112.43    7.54
  -7  -8  -2  113.20    7.10
   7  -8   2  122.18    6.97
  -7   8  -2  118.09    7.48
  -7   8  -2  115.77    6.92
  -7   8  -2  125.45    7.50
   7   8   2  108.90    7.97
   8  -8   2   62.30    4.27
  -8  -8  -2   61.04    4.24
   8  -8   2   59.65    4.54
  -8   8  -2   62.50    4.54
  -8   8  -2   58.41    4.14
   8   8   2   54.52    4.59
  -8   8  -2   55.26    4.59
   9  -8   2   61.77    4.61
   9  -8   2   66.33    5.10
  -9  -8  -2   63.35    4.77
  -9   8  -2   71.10    4.44
  -9   8  -2   71.19    5.51
 -10  -8  -2   11.22    2.07
  10  -8   2   10.07    2.16
  10  -8   2   10.56    2.76
 -10   8  -2   11.10    2.90
  11  -8   2    2.58    2.12
 -11  -8  -2    2.86    1.98
  11  -8   2    2.42    2.21
 -11   8  -2    4.91    2.80
  11  -9  -2    1.79    2.25
 -11  -9   2    0.96    2.13
 -11   9   2    1.76    2.30
 -11   9   2    1.25    2.00
  11   9  -2    3.64    2.27
  10  -9  -2   39.87    4.11
 -10  -9   2   37.53    3.80
 -10   9   2   34.54    4.04
 -10   9   2   38.39    3.66
  10   9  -2   40.73    3.75
  -9  -9   2    1.42    2.12
   9  -9  -2    1.32    1.87
   9   9  -2    0.69    1.80
  -9   9   2    2.48    1.98
  -9   9   2    1.37    1.85
  -8  -9   2    1.47    1.70
   8  -9  -2    1.59    1.67
  -8   9   2    2.42    1.69
  -8   9   2    1.40    1.69
   8   9  -2    1.11    1.55
   7  -9  -2   13.55    2.38
  -7  -9   2   15.79    2.38
  -7   9   2   16.23    2.35
  -7   9   2   15.10    2.00
   7   9  -2   16.02    1.86
   6  -9  -2   47.01    4.04
  -6  -9   2   45.67    4.11
  -6   9   2   53.71    3.93
  -6   9   2   48.64    3.69
   6   9  -2   60.19    3.60
   6   9  -2   52.05    4.26
   5  -9  -2   51.44    4.49
   5  -9  -2   58.47    3.76
   5  -9  -2   52.31    4.27
   5  -9  -2   56.42    3.96
  -5  -9   2   57.49    4.20
   5   9  -2   52.63    3.52
   5   9  -2   54.28    3.76
  -5   9   2   54.04    4.09
  -5   9   2   52.56    3.73
   5   9  -2   61.48    4.55
   4  -9  -2  145.53    9.14
   4  -9  -2  152.19   10.78
  -4  -9   2  147.18    9.65
  -4  -9   2  141.84    9.67
   4  -9  -2  151.69   10.67
   4  -9  -2  148.59    9.66
   4   9  -2  179.41   10.94
  -4   9   2  186.25   10.90
  -4   9   2  169.62   10.84
  -4   9   2  175.46    9.72
  -4   9   2  175.99    9.24
   4   9  -2  177.10    9.08
   3  -9  -2   61.94    4.27
   3  -9  -2   66.33    4.50
   3  -9  -2   65.84    3.99
  -3  -9   2   59.67    4.30
  -3  -9   2   61.57    4.52
   3  -9  -2   70.59    4.75
   3   9  -2   60.96    4.65
  -3   9   2   66.06    4.73
  -3   9   2   65.36    3.96
   3   9  -2   63.42    3.88
  -3   9   2   64.77    4.64
   3   9  -2   58.86    4.09
  -3   9   2   62.68    4.29
   3   9  -2   62.19    4.78
   2  -9  -2  132.20    8.06
  -2  -9   2  124.92    7.29
   2  -9  -2  128.63    7.85
  -2  -9   2  124.44    8.01
   2  -9  -2  124.30    6.90
   2  -9  -2  129.34    7.21
  -2   9   2  115.18    7.99
   2   9  -2  116.15    7.14
  -2   9   2  113.65    6.76
   2   9  -2  115.32    6.78
   2   9  -2  111.37    8.03
   2   9  -2  113.28    8.12
  -2   9   2  112.01    8.01
  -2   9   2  117.91    7.14
   1  -9  -2   16.95    1.59
   1  -9  -2   15.28    1.71
   1  -9  -2   15.51    1.58
  -1  -9   2   15.11    1.71
  -1  -9   2   17.74    1.82
  -1   9   2   16.42    1.76
  -1   9   2   14.68    1.44
  -1   9   2   14.85    1.43
   1   9  -2   14.83    1.71
  -1   9   2   14.74    1.58
   1   9  -2   14.24    1.58
   1   9  -2   15.11    1.35
   1   9  -2   14.67    1.46
   1   9  -2   12.83    1.75
   0  -9   2   43.14    3.37
   0  -9   2   43.43    3.12
   0  -9  -2   44.05    3.24
   0  -9  -2   44.40    2.91
   0  -9  -2   44.52    2.97
   0   9  -2   43.34    2.95
   0   9   2   43.60    2.80
   0   9  -2   42.55    3.15
   0   9   2   44.28    3.22
   0   9  -2   45.16    3.44
   0   9   2   44.39    2.50
   0   9  -2   43.72    2.72
   0   9   2   41.77    3.21
   0   9  -2   40.96    3.52
   1  -9   2   86.25    6.36
  -1  -9  -2   89.04    5.47
   1  -9   2   84.72    5.74
  -1  -9  -2   93.60    5.51
  -1   9  -2  100.56    6.47
   1   9   2   98.05    6.19
  -1   9  -2   95.17    5.43
  -1   9  -2   90.01    6.49
  -1   9  -2   97.86    5.75
   1   9   2   92.01    5.36
   2  -9   2    2.58    0.73
   2  -9   2    2.19    0.67
  -2  -9  -2    2.63    0.74
   2  -9   2    2.27    0.69
   2  -9   2    1.87    1.15
   2  -9   2    2.34    1.14
  -2  -9  -2    2.11    0.79
   2  -9   2    3.52    1.16
  -2   9  -2    1.07    1.08
  -2   9  -2    0.57    1.23
  -2   9  -2    2.92    1.11
  -2   9  -2    1.03    1.06
   2   9   2    1.61    0.81
   3  -9   2  239.09   13.16
   3  -9   2  238.98   14.01
   3  -9   2  235.09   13.04
   3  -9   2  249.67   15.73
  -3  -9  -2  231.08   13.64
   3  -9   2  233.99   15.65
  -3   9  -2  255.57   15.76
   3   9   2  237.95   15.41
  -3   9  -2  245.77   13.35
  -3   9  -2  249.23   15.75
   4  -9   2   12.07    1.95
   4  -9   2   11.70    1.35
   4  -9   2   13.27    1.24
   4  -9   2   12.81    1.88
  -4  -9  -2   14.78    1.50
   4  -9   2   12.85    1.90
  -4   9  -2   12.40    1.76
  -4   9  -2   13.68    1.64
   4   9   2   13.39    1.49
  -5  -9  -2  230.09   13.45
  -5  -9  -2  239.02   13.45
   5  -9   2  228.28   13.02
   5  -9   2  236.43   12.85
   5  -9   2  241.55   13.88
  -5   9  -2  244.24   13.18
   5   9   2  233.98   15.21
  -6  -9  -2   17.41    1.73
   6  -9   2   15.76    2.16
   6  -9   2   15.64    1.82
   6   9   2   19.46    2.15
  -6   9  -2   13.70    2.11
  -6   9  -2   14.51    1.93
   7  -9   2    2.59    1.53
  -7  -9  -2    2.47    1.32
   7  -9   2    2.22    1.66
  -7   9  -2    2.94    1.66
   7   9   2    5.09    1.34
  -7   9  -2    5.24    1.79
  -8  -9  -2   -0.22    1.48
   8  -9   2    0.50    1.67
   8  -9   2   -0.55    1.61
  -8   9  -2   -2.65    1.72
   8   9   2    1.16    1.61
  -8   9  -2    0.26    1.79
   9  -9   2   10.83    2.67
   9  -9   2   11.18    2.00
  -9  -9  -2    7.93    1.85
  -9   9  -2   14.21    2.04
  -9   9  -2   11.57    2.45
 -10  -9  -2    5.20    1.86
  10  -9   2    4.46    1.96
  10  -9   2    3.64    2.20
 -10   9  -2    4.16    2.36
 -10 -10   2   11.08    2.65
  10 -10  -2    6.77    2.90
 -10  10   2   13.50    2.46
 -10  10   2   11.70    2.60
  10  10  -2   14.32    2.52
   9 -10  -2    4.88    2.12
  -9 -10   2    3.42    1.96
   9  10  -2    9.66    2.06
  -9  10   2    8.65    2.11
  -9  10   2   10.79    2.70
  -8 -10   2   37.29    3.79
   8 -10  -2   37.46    3.57
  -8  10   2   39.46    3.64
  -8  10   2   31.66    3.18
   8  10  -2   33.37    3.15
   7 -10  -2   15.48    1.90
  -7 -10   2   10.21    2.30
   7 -10  -2   11.59    2.45
  -7  10   2   20.75    2.38
   7  10  -2   18.99    2.00
  -7  10   2   16.81    2.46
   6 -10  -2   31.94    2.73
  -6 -10   2   31.78    2.97
   6 -10  -2   36.06    3.19
  -6 -10   2   33.90    3.02
  -6  10   2   22.07    2.61
   6  10  -2   25.24    2.48
  -6  10   2   23.73    2.63
   5 -10  -2   14.28    2.02
  -5 -10   2   16.20    1.99
   5 -10  -2   13.99    1.62
  -5 -10   2   12.45    1.96
   5 -10  -2   14.31    1.90
  -5  10   2   11.87    1.78
   5  10  -2   14.29    2.14
   5  10  -2   12.53    1.59
  -5  10   2   11.65    1.99
   4 -10  -2   20.28    2.08
   4 -10  -2   21.29    2.51
   4 -10  -2   24.63    2.37
  -4 -10   2   22.39    2.32
  -4  10   2   21.47    2.37
   4  10  -2   24.83    2.76
   4  10  -2   22.12    2.09
  -4  10   2   22.42    2.29
  -4  10   2   24.38    2.79
   4  10  -2   23.77    2.32
  -4  10   2   24.64    2.29
   3 -10  -2   89.06    5.54
   3 -10  -2   99.87    5.91
   3 -10  -2   90.21    6.42
  -3 -10   2   91.31    5.89
   3  10  -2   90.37    5.76
   3  10  -2   92.92    5.45
  -3  10   2   86.69    6.48
  -3  10   2   96.92    6.56
  -3  10   2   89.80    5.49
   3  10  -2   98.92    6.62
  -3  10   2   89.35    5.78
  -2 -10   2   32.07    2.62
   2 -10  -2   31.83    2.44
   2 -10  -2   29.42    2.47
   2 -10  -2   32.05    2.66
  -2  10   2   27.37    2.61
   2  10  -2   27.65    2.54
  -2  10   2   29.22    2.68
  -2  10   2   25.18    2.43
   2  10  -2   24.10    2.24
  -2  10   2   25.07    2.16
   2  10  -2   25.43    2.78
   2  10  -2   26.93    2.39
  -1 -10   2   98.40    6.72
   1 -10  -2   96.12    6.36
  -1 -10   2  104.93    7.43
   1 -10  -2  100.28    6.61
   1 -10  -2   96.90    7.36
   1  10  -2  122.32    6.39
  -1  10   2  124.65    6.26
   1  10  -2  112.83    7.59
  -1  10   2  119.70    6.62
   1  10  -2  116.58    7.66
  -1  10   2  110.94    7.47
   1  10  -2  124.08    6.78
   0 -10   2   80.55    5.84
   0 -10  -2   80.12    5.14
   0 -10   2   85.60    5.41
   0  10  -2   82.01    5.01
   0  10   2   79.47    5.02
   0  10   2   85.47    4.71
   0  10  -2   87.83    6.01
   0  10  -2   85.39    5.25
   0  10  -2   83.75    4.85
   0  10  -2   86.67    6.05
   0  10   2   83.72    5.73
   1 -10   2   26.86    2.44
  -1 -10  -2   23.91    2.10
   1 -10   2   23.70    2.38
  -1  10  -2   27.47    2.56
  -1  10  -2   28.39    2.25
  -1  10  -2   28.39    2.81
   1  10   2   25.77    2.25
  -1  10  -2   25.62    2.59
  -2 -10  -2   78.11    4.31
   2 -10   2   77.12    4.71
   2 -10   2   77.28    5.15
  -2  10  -2   64.22    4.72
   2  10   2   61.90    4.77
  -2  10  -2   65.84    5.23
  -2  10  -2   63.74    5.21
  -2  10  -2   66.00    4.39
   3 -10   2   19.29    2.29
   3 -10   2   18.89    2.45
   3 -10   2   16.08    2.25
  -3 -10  -2   19.94    1.83
   3 -10   2   19.70    1.74
   3 -10   2   19.52    1.61
  -3  10  -2   24.36    2.22
   3  10   2   25.20    2.09
  -3  10  -2   31.37    2.70
   4 -10   2   33.41    2.37
   4 -10   2   27.70    2.82
  -4 -10  -2   30.23    2.30
   4 -10   2   31.45    2.20
   4  10   2   33.11    2.66
  -4  10  -2   29.16    2.66
  -4  10  -2   26.36    2.84
  -5 -10  -2   77.92    4.81
   5 -10   2   79.25    4.55
   5 -10   2   75.98    5.46
   5 -10   2   76.40    4.69
   5  10   2   75.77    5.47
  -5  10  -2   76.09    5.29
  -5  10  -2   77.00    4.96
  -6 -10  -2   27.80    2.34
  -6 -10  -2   28.60    2.41
   6 -10   2   24.80    2.40
   6 -10   2   29.28    2.85
  -6  10  -2   24.37    2.47
   6  10   2   25.08    2.66
  -6  10  -2   23.11    2.69
   7 -10   2   67.63    5.11
  -7 -10  -2   69.57    4.62
   7 -10   2   67.26    4.52
   7  10   2   67.05    5.21
  -7  10  -2   70.63    5.39
  -7  10  -2   73.58    4.81
  -8 -10  -2   16.28    2.08
   8 -10   2   16.11    2.25
   8 -10   2   16.55    2.58
   8  10   2   20.19    2.33
  -8  10  -2   21.36    2.42
  -8  10  -2   17.84    2.98
   9 -10   2   21.97    2.60
   9 -10   2   25.30    3.07
  -9 -10  -2   24.57    2.57
  -9  10  -2   26.23    3.51
  -9  10  -2   25.88    2.68
  10 -10   2    9.11    2.18
  10 -10   2    6.78    2.84
 -10  10  -2    9.18    2.67
  10 -11  -2    3.42    2.84
 -10 -11   2    3.60    2.18
  10  11  -2    3.24    2.25
 -10  11   2    2.64    2.25
 -10  11   2    2.34    2.26
   9 -11  -2   19.11    2.32
  -9 -11   2   18.03    2.85
   9 -11  -2   20.97    2.91
  -9  11   2   15.70    2.53
  -9  11   2   16.18    3.07
   9  11  -2   15.41    2.46
   8 -11  -2    4.85    1.83
  -8 -11   2    4.98    1.94
   8 -11  -2    4.47    2.38
   8  11  -2    4.26    2.00
  -8  11   2    3.41    1.89
  -8  11   2    7.11    2.12
  -7 -11   2    0.42    1.67
  -7 -11   2    1.77    1.72
   7 -11  -2    1.54    1.35
   7 -11  -2    1.28    2.05
  -7  11   2    1.00    1.95
   7  11  -2    3.18    1.59
  -7  11   2    0.44    1.93
   6 -11  -2    3.68    1.58
  -6 -11   2    3.84    1.71
   6 -11  -2    3.97    1.93
  -6  11   2    6.92    1.78
   6  11  -2    6.07    1.51
  -6  11   2    7.69    1.78
  -5 -11   2   21.16    2.57
   5 -11  -2   21.44    2.52
   5 -11  -2   21.84    2.08
   5  11  -2   23.03    2.27
  -5  11   2   20.34    2.34
  -5  11   2   20.86    2.47
  -4 -11   2    7.54    1.68
   4 -11  -2    5.50    1.71
   4 -11  -2    6.70    1.83
   4 -11  -2    4.51    1.24
  -4  11   2    7.06    1.66
   4  11  -2    7.87    1.88
   4  11  -2    8.38    1.39
  -4  11   2    9.05    1.73
  -3 -11   2   55.66    4.03
   3 -11  -2   55.98    3.66
   3 -11  -2   54.56    4.40
   3 -11  -2   56.30    4.05
   3  11  -2   56.30    4.53
  -3  11   2   53.66    4.46
  -3  11   2   56.28    3.69
   3  11  -2   56.44    3.74
  -3  11   2   53.91    3.94
   2 -11  -2   40.99    3.03
   2 -11  -2   44.95    3.59
  -2 -11   2   39.81    3.38
   2 -11  -2   42.86    3.30
   2  11  -2   46.34    3.25
  -2  11   2   47.10    3.32
  -2  11   2   44.31    3.02
   2  11  -2   42.78    3.06
   2  11  -2   40.82    3.77
  -2  11   2   43.41    3.65
  -1 -11   2   55.65    4.05
   1 -11  -2   56.77    4.22
   1 -11  -2   57.02    3.70
   1 -11  -2   56.97    3.94
   1  11  -2   54.09    4.51
   1  11  -2   56.69    3.95
  -1  11   2   56.07    4.30
   1  11  -2   56.49    3.72
  -1  11   2   56.81    3.53
   1  11  -2   59.07    4.35
   0 -11  -2   48.44    3.36
   0 -11   2   47.43    3.48
   0 -11   2   47.58    3.84
   0  11  -2   44.70    3.95
   0  11  -2   48.20    4.05
   0  11   2   48.41    2.97
   0  11  -2   45.44    3.54
   0  11  -2   45.07    3.32
   0  11   2   50.52    3.70
   1 -11   2    4.93    1.40
  -1 -11  -2    4.47    1.17
   1 -11   2    2.44    1.31
   1  11   2    7.76    1.28
  -1  11  -2    7.96    1.40
  -1  11  -2    9.37    1.85
  -1  11  -2   10.57    1.61
  -1  11  -2    7.87    1.40
  -2 -11  -2   36.01    3.10
   2 -11   2   37.45    3.47
  -2  11  -2   58.42    3.84
  -2  11  -2   53.72    3.38
   2  11   2   54.20    3.63
   3 -11   2   16.70    2.05
  -3 -11  -2   18.87    1.82
   3 -11   2   17.45    1.62
  -3  11  -2   15.20    2.20
  -3  11  -2   16.67    1.92
   3  11   2   15.94    1.80
   4 -11   2   51.32    3.70
  -4 -11  -2   49.60    3.11
   4 -11   2   43.78    2.93
   4  11   2   38.90    3.48
  -4  11  -2   41.88    3.63
  -4  11  -2   44.29    3.41
   5 -11   2    7.97    2.19
   5 -11   2    9.05    1.31
  -5 -11  -2    9.46    1.33
   5  11   2   11.03    1.63
  -5  11  -2    7.95    1.89
  -5  11  -2    9.90    2.00
   6 -11   2    0.57    1.23
  -6 -11  -2   -0.23    1.29
   6 -11   2    0.23    1.68
  -6  11  -2    0.66    1.65
   6  11   2   -0.42    1.33
  -6  11  -2    0.97    1.64
   7 -11   2    4.86    2.01
  -7 -11  -2    6.66    1.49
   7 -11   2    4.71    1.58
  -7  11  -2    9.43    2.11
  -7  11  -2    7.50    2.10
   7  11   2    8.31    1.82
  -8 -11  -2    6.07    1.56
   8 -11   2    2.74    1.68
   8 -11   2    1.77    2.39
  -8 -11  -2    4.53    1.53
  -8  11  -2    3.53    2.00
  -8  11  -2    2.63    2.08
   9 -11   2    0.35    1.64
   9 -11   2    1.36    2.13
  -9  11  -2    3.33    1.92
  -9  11  -2    1.07    2.63
  -9 -12   2   12.29    2.46
  -9 -12   2   13.43    2.47
   9 -12  -2   13.57    3.08
  -9  12   2   20.09    2.87
  -9  12   2   13.14    3.07
   8 -12  -2    4.67    1.88
  -8 -12   2    6.86    2.31
  -8 -12   2    4.55    2.24
   8 -12  -2    3.00    2.07
  -8  12   2    4.16    2.06
   8  12  -2    4.38    1.95
  -8  12   2    3.13    2.42
   7 -12  -2   27.72    2.70
  -7 -12   2   30.91    3.26
   7 -12  -2   27.99    3.14
  -7  12   2   34.24    3.22
  -7  12   2   37.61    3.51
   7  12  -2   32.65    3.18
  -6 -12   2   14.70    2.43
   6 -12  -2   12.29    2.40
   6 -12  -2   10.54    1.96
  -6  12   2   14.82    2.41
   6  12  -2   15.64    1.93
  -6  12   2   14.74    2.35
   5 -12  -2   19.98    2.26
   5 -12  -2   20.63    2.61
  -5 -12   2   23.81    2.55
   5  12  -2   23.99    2.27
  -5  12   2   21.44    2.47
  -4 -12   2   16.07    2.10
   4 -12  -2   11.99    2.10
   4 -12  -2   15.38    1.88
   4 -12  -2   14.86    2.30
   4  12  -2   14.50    1.76
  -4  12   2   12.44    2.00
   3 -12  -2   11.83    1.94
   3 -12  -2   12.80    2.03
   3 -12  -2   14.74    1.62
  -3 -12   2   12.81    1.94
  -3  12   2   10.24    1.64
   3  12  -2   10.42    1.63
   2 -12  -2   42.95    3.50
   2 -12  -2   39.27    3.21
  -2 -12   2   41.66    3.36
   2 -12  -2   37.31    2.92
  -2  12   2   39.92    2.98
   2  12  -2   39.44    3.01
  -2  12   2   35.72    3.53
  -1 -12   2    4.51    1.62
   1 -12  -2    4.97    1.54
   1  12  -2    6.79    1.52
   1  12  -2    7.76    1.73
  -1  12   2    8.32    1.63
  -1  12   2    7.66    1.33
   0 -12   2   17.34    2.25
   0 -12  -2   14.71    1.83
   0  12   2   22.44    2.34
   0  12   2   23.11    1.90
   0  12  -2   23.99    2.25
   0  12  -2   23.16    2.13
  -1 -12  -2    2.01    1.21
   1 -12   2    1.81    1.62
  -1  12  -2    5.55    1.65
  -1  12  -2    7.25    1.63
   1  12   2    4.66    1.46
  -2 -12  -2    7.09    1.35
   2 -12   2    4.43    1.82
   2  12   2    5.27    1.42
  -2  12  -2    4.22    1.48
  -2  12  -2    3.11    1.49
   3 -12   2   10.35    2.15
  -3 -12  -2    9.41    1.49
   3  12   2   17.65    1.83
  -3  12  -2   15.06    2.08
  -3  12  -2   14.21    2.00
   4 -12   2    7.92    1.85
  -4 -12  -2    8.06    1.32
  -4  12  -2    7.85    1.80
  -4  12  -2    6.63    1.79
   4  12   2    8.25    1.54
  -5 -12  -2   36.72    2.66
   5 -12   2   33.46    3.28
  -5  12  -2   29.71    3.08
  -5  12  -2   32.67    3.28
   5  12   2   28.53    3.03
  -6 -12  -2   38.52    2.96
   6 -12   2   38.82    3.72
  -6  12  -2   40.46    3.48
  -6  12  -2   40.46    3.74
   6  12   2   36.54    3.38
   7 -12   2    7.55    2.19
  -7  12  -2    5.59    2.14
  -7  12  -2    7.07    2.23
   7  12   2    5.20    1.82
   8 -12   2   22.75    3.38
  -8  12  -2   21.23    2.64
  -8  12  -2   24.43    3.47
   9 -12   2    8.09    2.53
  -9  12  -2    6.73    2.19
  -9  12  -2    5.51    2.48
  -8 -13   2    1.40    1.98
   8 -13  -2    2.91    2.59
  -8  13   2    3.04    2.18
   7 -13  -2    2.53    1.93
  -7 -13   2    3.28    1.95
  -7  13   2    1.59    1.97
   7  13  -2    1.17    1.81
   6 -13  -2    8.21    2.31
   6 -13  -2    6.21    1.78
  -6 -13   2    4.92    2.22
  -6  13   2    5.84    2.05
   6  13  -2    7.14    1.83
  -5 -13   2    3.82    1.75
   5 -13  -2    2.58    1.55
   5 -13  -2    3.16    1.99
  -5  13   2    4.47    2.01
   5  13  -2    4.75    1.79
   4 -13  -2   12.39    2.23
   4 -13  -2   14.05    1.79
  -4 -13   2   15.61    2.39
   4  13  -2   15.20    1.92
  -4  13   2   16.78    2.22
  -3 -13   2    8.13    1.85
   3 -13  -2    7.36    1.90
   3 -13  -2    6.36    1.84
   3 -13  -2    9.47    1.53
   3  13  -2    9.04    1.69
  -3  13   2    9.29    1.81
   2 -13  -2   36.63    3.31
   2 -13  -2   32.60    2.95
  -2 -13   2   35.87    3.23
   2  13  -2   33.27    2.94
  -2  13   2   34.90    2.91
   1 -13  -2   15.50    1.91
  -1 -13   2   13.08    2.09
   1  13  -2   13.64    1.93
  -1  13   2   17.53    1.80
   0 -13  -2   24.56    2.55
   0 -13   2   28.20    2.70
   0  13   2   23.08    2.68
   0  13  -2   21.80    2.35
   1 -13   2   28.40    2.91
  -1 -13  -2   31.86    2.66
   1  13   2   29.27    2.86
  -1  13  -2   27.67    2.77
  -1  13  -2   27.19    2.79
   2 -13   2    6.25    1.73
  -2 -13  -2    6.07    1.38
  -2  13  -2    7.64    1.76
  -2  13  -2    8.61    1.97
   2  13   2    7.64    1.54
   3 -13   2   17.05    2.51
  -3 -13  -2   17.81    1.78
  -3  13  -2   15.02    2.18
  -3  13  -2   16.78    2.23
   3  13   2   17.65    2.11
   4 -13   2    5.81    2.23
  -4 -13  -2    7.04    1.38
  -4  13  -2    7.26    1.88
  -4  13  -2    8.72    1.95
   4  13   2    6.60    1.47
  -5 -13  -2    4.54    1.30
   5 -13   2    2.20    2.24
  -5  13  -2    2.89    2.18
   5  13   2    2.47    1.53
  -5  13  -2    3.93    1.89
   6 -13   2    4.73    2.46
  -6  13  -2    2.31    1.93
  -6  13  -2    0.49    1.88
   6  13   2    2.03    1.62
   7 -13   2    2.37    2.09
  -7  13  -2    2.60    2.00
  -7  13  -2    1.72    2.51
   8 -13   2    0.32    2.64
  -8  13  -2    1.20    2.70
  -8  13  -2    2.10    2.26
   7 -14  -2   21.12    2.87
  -7 -14   2   19.36    2.66
  -7  14   2   17.65    2.95
   6 -14  -2   19.99    2.98
  -6 -14   2   22.10    2.86
   6  14  -2   19.27    2.44
  -6  14   2   24.43    2.80
   5 -14  -2    4.12    1.72
   5 -14  -2    4.34    1.81
  -5 -14   2    4.47    2.12
   5  14  -2    5.15    1.84
  -5  14   2    8.80    2.29
   4 -14  -2   13.94    1.86
  -4 -14   2   14.85    2.26
   4 -14  -2   15.60    2.39
   4  14  -2   11.83    1.99
  -4  14   2   12.32    2.11
   3 -14  -2   12.36    2.15
   3 -14  -2   12.95    1.94
  -3 -14   2    9.83    2.04
  -3  14   2   13.62    2.05
   3  14  -2    8.73    1.90
  -2 -14   2   13.50    2.30
   2 -14  -2   19.61    2.50
  -2  14   2   21.55    2.19
   2  14  -2   19.16    2.23
  -1 -14   2   15.41    2.26
   1 -14  -2   15.34    2.15
  -1  14   2   12.25    1.73
   1  14  -2    7.98    1.91
   0 -14   2   20.73    2.57
   0 -14  -2   20.58    2.28
   0  14  -2   18.14    2.32
  -1 -14  -2   17.42    1.89
   1 -14   2   16.62    2.27
  -1  14  -2   15.04    2.14
   2 -14   2    7.77    1.89
  -2 -14  -2    6.64    1.66
  -2  14  -2    8.25    2.12
   2  14   2    9.40    1.73
   3 -14   2   31.13    3.19
  -3 -14  -2   25.38    2.72
   3  14   2   31.93    3.18
  -3  14  -2   31.44    2.92
   4 -14   2   30.06    3.43
  -4 -14  -2   31.29    2.79
  -4  14  -2   33.95    3.44
   4  14   2   31.09    3.08
  -4  14  -2   33.68    3.30
   5 -14   2   13.38    2.77
  -5  14  -2   15.02    2.48
  -5  14  -2   12.44    2.51
   6 -14   2    4.44    2.22
  -6  14  -2    6.69    2.42
  -6  14  -2    5.21    2.60
   7 -14   2   24.69    3.53
  -7  14  -2   21.23    3.06
  -7  14  -2   22.11    3.14
  -6 -15   2    3.95    2.31
   6 -15  -2    6.37    2.14
  -6  15   2    4.08    2.26
  -5 -15   2   47.92    4.15
   5 -15  -2   49.01    4.45
  -5  15   2   48.94    4.14
   5  15  -2   46.02    3.93
  -4 -15   2    3.44    1.91
   4 -15  -2    5.75    2.13
   4  15  -2    0.92    1.81
  -4  15   2    4.45    2.17
   3 -15  -2   57.68    4.71
  -3 -15   2   58.12    4.68
   3  15  -2   62.17    4.44
  -3  15   2   66.91    4.64
   2 -15  -2    8.20    2.01
  -2 -15   2    7.68    2.12
  -2  15   2   11.00    1.98
   2  15  -2    8.60    2.02
  -1 -15   2   25.56    2.87
   1 -15  -2   25.48    2.61
   1  15  -2   22.54    2.61
  -1  15   2   25.21    2.40
   0 -15   2   21.06    2.78
   0 -15  -2   21.33    2.35
   0  15  -2   25.42    2.65
   1 -15   2    2.12    1.67
  -1 -15  -2    1.93    1.56
  -1  15  -2    1.52    1.80
   2 -15   2   34.52    3.58
  -2 -15  -2   37.78    3.17
  -2  15  -2   38.11    3.71
   3 -15   2   24.32    3.06
  -3 -15  -2   24.29    2.32
  -3  15  -2   14.99    2.54
   4 -15   2   30.18    3.31
  -4  15  -2   31.88    3.29
   5 -15   2    7.91    2.68
  -5  15  -2    4.55    2.19
   6 -15   2   14.90    3.09
  -6  15  -2    8.43    2.46
  -5 -16   2   16.58    2.81
   5 -16  -2   17.89    2.89
  -5  16   2   14.57    2.83
   4 -16  -2    7.45    2.42
  -4 -16   2   12.26    2.58
  -4  16   2   10.77    2.30
   4  16  -2   15.90    2.38
   3 -16  -2    6.53    2.18
  -3 -16   2    4.48    2.34
   3  16  -2    6.86    2.11
  -3  16   2    6.46    2.20
   2 -16  -2   19.01    2.73
  -2 -16   2   18.60    2.59
  -2  16   2   14.25    2.37
   2  16  -2   15.88    2.44
  -1 -16   2   12.12    2.39
   1 -16  -2   11.75    2.08
   1  16  -2   11.40    2.33
   0 -16   2   27.96    3.23
   0 -16  -2   29.59    2.94
   0  16  -2   27.73    3.01
   1 -16   2   15.10    2.73
  -1 -16  -2   19.39    2.35
  -1  16  -2   18.21    2.68
   2 -16   2    1.89    2.23
  -2 -16  -2    4.04    1.63
  -2  16  -2    4.25    2.08
   3 -16   2    8.35    2.25
  -3 -16  -2    8.04    1.84
  -3  16  -2    7.99    2.27
   4 -16   2    3.28    2.56
  -4  16  -2    3.35    2.23
  -2 -17   2   17.71    2.81
   2 -17  -2   19.00    2.70
   2  17  -2   22.99    2.64
  -2  17   2   22.06    2.73
   1 -17  -2    5.11    1.99
  -1 -17   2    4.44    2.29
   1  17  -2    9.41    2.17
   0 -17   2   17.50    2.87
   0 -17  -2   18.21    2.63
   0  17  -2   20.09    2.65
  -1 -17  -2   24.00    2.71
   1 -17   2   25.71    3.17
  -1  17  -2   20.67    3.01
  -2 -17  -2   12.82    2.24
   2 -17   2   15.10    2.82
  -2  17  -2    9.32    2.49
 -13   0   3    2.82    2.75
  12   0  -3   -2.38    1.90
 -12   0   3    4.47    2.55
  11   0  -3    1.74    1.87
 -11   0   3    0.84    1.80
  11   0  -3    2.31    2.14
  10   0  -3   -0.42    1.83
 -10   0   3   -0.51    1.90
  10   0  -3   -0.28    1.57
  -9   0   3    1.12    1.48
  -9   0   3    2.08    0.98
   9   0  -3    1.64    1.48
   9   0  -3    2.73    1.47
   9   0  -3    0.74    1.03
   8   0  -3   17.45    2.09
   8   0  -3   19.27    1.98
   8   0  -3   18.29    1.85
  -8   0   3   19.71    1.85
  -8   0   3   17.09    2.32
   8   0  -3   19.31    2.38
   7   0  -3   27.30    2.79
   7   0  -3   30.67    2.62
  -7   0   3   28.01    2.17
  -7   0   3   26.62    2.69
   7   0  -3   29.49    2.25
   7   0  -3   31.53    2.95
  -6   0   3   -0.53    1.16
   6   0  -3    0.20    0.94
   6   0  -3    0.32    0.34
   6   0  -3    0.32    0.93
  -6   0   3    0.43    0.83
   6   0  -3    0.79    1.07
   5   0  -3   35.48    2.96
   5   0  -3   32.27    2.84
   5   0  -3   35.09    2.36
  -5   0   3   32.03    2.65
  -5   0   3   36.30    2.39
   5   0  -3   37.70    2.65
  -4   0   3   46.36    2.91
   4   0  -3   42.07    3.58
   4   0  -3   48.64    3.52
   4   0  -3   47.67    3.18
   4   0  -3   48.00    2.99
  -4   0   3   52.45    3.28
   4   0  -3   49.45    2.92
  -3   0   3  111.31    6.47
   3   0  -3  112.25    6.44
  -3   0   3  106.10    7.20
   3   0  -3  106.43    7.19
   2   0  -3  118.23    6.59
  -2   0   3  120.19    7.90
   2   0  -3  123.32    7.86
   2   0  -3  123.77    7.03
   2   0  -3  121.72    6.61
  -2   0   3  119.64    6.62
  -2   0   3  120.77    6.64
  -2   0   3  118.40    7.02
  -1   0   3  404.32   21.60
   1   0  -3  400.20   21.56
  -1   0   3  403.62   21.59
   1   0  -3  395.15   22.54
  -1   0   3  414.16   22.55
  -1   0   3  402.46   25.39
   1   0  -3  397.71   22.53
   1   0  -3  402.82   25.36
   1   0  -3  401.19   21.55
   0   0  -3  936.14   51.09
   0   0  -3  983.84   51.10
   0   0  -3 1000.00   48.78
   0   0   3  855.97   49.10
   0   0  -3  959.27   57.59
   0   0   3  793.93   49.09
   0   0   3  814.70   49.09
   0   0   3  942.11   51.08
   0   0   3  993.23   57.62
  -1   0  -3   54.66    3.24
  -1   0  -3   55.58    3.57
  -1   0  -3   56.06    3.46
   1   0   3   51.60    3.21
   1   0   3   54.67    3.60
   1   0   3   53.38    3.06
  -1   0  -3   57.29    3.63
  -1   0  -3   57.72    3.24
  -2   0  -3   69.21    4.44
   2   0   3   67.81    4.41
   2   0   3   64.71    3.93
  -2   0  -3   64.82    4.36
  -2   0  -3   68.33    3.94
  -2   0  -3   70.81    4.23
   2   0   3   67.51    4.42
  -3   0  -3    1.07    0.71
  -3   0  -3    1.46    0.55
   3   0   3    2.27    0.39
  -3   0  -3    2.24    0.64
   3   0   3    2.02    0.59
  -3   0  -3    1.42    0.54
   3   0   3    2.05    0.41
  -4   0  -3    5.53    1.01
   4   0   3    5.50    0.90
   4   0   3    5.85    0.79
  -4   0  -3    6.02    0.96
  -4   0  -3    5.13    0.85
   4   0   3    6.18    0.65
   4   0   3    6.17    0.72
   5   0   3    0.10    0.68
  -5   0  -3    0.52    0.90
   5   0   3    1.24    0.75
   5   0   3    0.17    0.77
   5   0   3    0.96    0.86
  -5   0  -3    0.64    0.85
  -5   0  -3    1.01    0.80
  -6   0  -3   50.25    3.97
   6   0   3   54.26    3.91
  -6   0  -3   52.93    3.80
   6   0   3   51.68    3.50
   6   0   3   54.83    3.32
   6   0   3   52.04    3.91
  -6   0  -3   54.57    3.60
   7   0   3    0.67    1.12
   7   0   3    0.64    1.27
   7   0   3    0.36    0.99
  -7   0  -3    0.09    1.17
  -7   0  -3    0.88    1.13
   7   0   3    1.77    1.17
  -7   0  -3    0.31    1.00
  -8   0  -3   32.00    3.21
  -8   0  -3   30.05    3.00
   8   0   3   34.05    2.78
  -8   0  -3   29.72    2.94
   8   0   3   31.38    3.16
   8   0   3   34.71    2.79
   9   0   3    2.32    1.80
  -9   0  -3    4.00    1.84
   9   0   3    5.16    1.55
  -9   0  -3    4.73    1.70
  10   0   3    0.11    1.68
 -10   0  -3   -0.07    1.73
 -11   0  -3    9.81    2.36
  11   0   3    9.21    2.38
 -12   0  -3    1.02    2.19
  12   0   3    0.19    2.34
 -13  -1   3    4.86    2.82
 -13   1   3    3.90    2.82
 -12  -1   3   16.62    3.12
  12  -1  -3   21.71    2.92
  12  -1  -3   23.81    2.92
  12   1  -3   20.55    2.99
 -12   1   3   23.22    3.08
  11  -1  -3   24.90    3.03
 -11  -1   3   20.11    2.75
  11  -1  -3   20.34    2.73
 -11   1   3   20.88    3.10
  11   1  -3   23.95    2.94
  11   1  -3   23.03    2.82
  10  -1  -3   28.14    2.98
  10  -1  -3   26.71    2.67
 -10  -1   3   24.32    3.00
  10   1  -3   22.37    2.53
 -10   1   3   20.69    2.92
  10   1  -3   21.88    2.56
   9  -1  -3   46.51    3.85
  -9  -1   3   46.58    3.74
   9   1  -3   42.86    3.37
   9   1  -3   41.77    3.39
   9   1  -3   42.50    3.77
  -9   1   3   43.52    3.70
  -9   1   3   41.76    2.96
  -8  -1   3   37.68    3.40
   8  -1  -3   40.05    3.12
   8  -1  -3   44.06    3.82
   8  -1  -3   37.54    3.52
  -8  -1   3   42.17    2.65
   8  -1  -3   39.84    3.90
  -8   1   3   41.00    2.92
   8   1  -3   44.34    3.91
   8   1  -3   42.23    3.16
  -8   1   3   43.19    3.50
   8   1  -3   42.76    3.13
   8   1  -3   38.59    3.51
   7  -1  -3   63.41    5.06
   7  -1  -3   63.83    5.16
   7  -1  -3   67.45    4.54
   7  -1  -3   69.52    5.17
  -7  -1   3   63.69    4.72
  -7  -1   3   68.72    3.95
   7   1  -3   60.96    5.17
  -7   1   3   73.96    4.13
   7   1  -3   69.58    4.27
   7   1  -3   67.58    4.35
  -7   1   3   69.11    4.61
   7   1  -3   63.07    4.49
   7   1  -3   62.63    4.99
  -6  -1   3    1.42    1.05
   6  -1  -3    2.95    0.66
   6  -1  -3    3.00    1.11
  -6  -1   3    2.44    0.83
   6  -1  -3    3.84    1.21
   6  -1  -3    1.54    1.00
   6   1  -3    2.79    1.07
   6   1  -3    2.60    1.18
   6   1  -3    1.51    1.02
  -6   1   3    1.79    0.85
   6   1  -3    2.00    1.03
   6   1  -3    1.03    0.77
  -6   1   3    2.47    1.09
   5  -1  -3   45.41    3.17
   5  -1  -3   47.71    3.61
  -5  -1   3   45.75    3.25
   5  -1  -3   44.75    2.98
  -5  -1   3   43.87    2.84
   5  -1  -3   43.96    3.56
   5  -1  -3   46.95    2.87
  -5   1   3   44.12    2.90
   5   1  -3   49.91    3.69
   5   1  -3   46.12    3.20
  -5   1   3   45.49    3.23
   5   1  -3   48.17    3.54
   5   1  -3   42.65    2.96
  -4  -1   3   12.12    1.34
   4  -1  -3   14.41    0.90
   4  -1  -3   11.68    1.34
  -4  -1   3   14.56    1.22
   4  -1  -3   15.79    1.45
   4  -1  -3   16.96    1.62
   4  -1  -3   12.25    1.13
   4   1  -3    8.00    1.18
   4   1  -3    8.01    1.08
   4   1  -3    7.21    1.36
  -4   1   3    7.18    1.18
   3  -1  -3  100.07    6.79
  -3  -1   3  103.89    6.11
   3  -1  -3  102.87    6.03
   3  -1  -3   97.50    5.65
   3  -1  -3   98.72    5.92
  -3  -1   3   98.70    6.81
   3  -1  -3  104.43    6.83
   3   1  -3  106.91    6.81
  -3   1   3  110.77    6.09
  -3   1   3  104.26    5.70
   3   1  -3   96.58    6.05
  -2  -1   3   99.66    5.29
  -2  -1   3  100.00    5.64
   2  -1  -3   93.30    6.21
   2  -1  -3   95.48    5.17
   2  -1  -3   96.91    5.17
   2  -1  -3   96.30    5.55
  -2  -1   3   95.29    6.26
   2   1  -3   89.45    5.22
  -2   1   3   93.73    6.26
  -2   1   3   95.92    5.22
   2   1  -3   91.80    5.57
   2   1  -3   90.07    6.23
  -2   1   3   93.76    5.22
  -2   1   3   93.66    5.57
   1  -1  -3   66.36    4.23
   1  -1  -3   62.55    4.23
  -1  -1   3   62.66    4.22
  -1  -1   3   62.92    4.02
  -1  -1   3   61.90    3.97
   1  -1  -3   65.16    4.66
  -1  -1   3   64.06    4.72
   1  -1  -3   66.83    4.22
  -1   1   3   77.29    4.74
   1   1  -3   72.38    4.73
   1   1  -3   82.12    4.28
   1   1  -3   80.43    4.03
   1   1  -3   79.37    4.26
  -1   1   3   80.86    3.93
  -1   1   3   80.00    4.25
  -1   1   3   77.99    3.92
   1   1  -3   78.12    3.98
   0  -1   3  124.47    6.95
   0  -1  -3  127.52    7.51
   0  -1  -3  126.11    8.05
   0  -1  -3  131.84    6.93
   0  -1   3  125.59    6.92
   0  -1  -3  126.23    7.22
   0  -1   3  129.89    7.28
   0  -1   3  122.89    8.17
   0  -1  -3  127.71    7.22
   0   1  -3  132.72    7.27
   0   1   3  127.69    7.22
   0   1   3  129.09    8.10
   0   1  -3  131.75    7.27
   0   1  -3  127.08    8.16
   0   1   3  119.87    7.18
   0   1   3  124.60    7.19
   0   1  -3  130.41    6.89
   0   1   3  125.15    6.91
   0   1  -3  130.02    6.91
   0   1  -3  129.86    6.84
   1  -1   3  351.67   18.95
   1  -1   3  342.69   18.01
   1  -1   3  345.40   18.19
  -1  -1  -3  357.39   18.88
   1  -1   3  339.94   18.17
  -1  -1  -3  351.48   19.67
  -1  -1  -3  342.93   18.87
   1  -1   3  347.79   21.36
  -1   1  -3  326.02   18.94
   1   1   3  331.78   19.65
  -1   1  -3  330.39   18.95
   1   1   3  336.06   18.85
   1   1   3  333.97   18.86
   1   1   3  332.66   18.08
  -1   1  -3  310.75   21.31
  -1   1  -3  339.53   21.34
   2  -1   3   33.20    2.30
   2  -1   3   32.00    2.32
   2  -1   3   34.23    1.95
  -2  -1  -3   35.15    2.20
  -2  -1  -3   33.69    1.98
  -2  -1  -3   33.83    1.97
  -2  -1  -3   34.48    2.27
   2  -1   3   32.32    1.91
   2  -1   3   34.98    2.11
  -2   1  -3   27.55    2.25
  -2   1  -3   29.37    2.32
   2   1   3   30.56    1.94
  -2   1  -3   29.56    2.08
  -2   1  -3   31.95    2.05
   2   1   3   30.61    2.24
   3  -1   3   82.49    5.08
  -3  -1  -3   83.46    5.30
   3  -1   3   85.87    5.37
   3  -1   3   83.47    5.09
  -3  -1  -3   82.79    5.30
   3  -1   3   85.91    6.03
   3  -1   3   84.43    6.03
  -3  -1  -3   87.34    5.96
  -3  -1  -3   83.43    5.68
  -3   1  -3  103.89    5.72
  -3   1  -3  104.10    6.04
  -3   1  -3  107.71    5.44
   3   1   3  102.19    5.29
  -3   1  -3  105.38    6.10
   3   1   3  102.56    5.98
  -4  -1  -3  127.84    6.76
   4  -1   3  132.57    6.50
  -4  -1  -3  128.79    6.77
  -4  -1  -3  129.37    7.62
  -4  -1  -3  129.51    7.25
   4  -1   3  127.72    6.84
  -4   1  -3  103.22    7.65
   4   1   3  104.19    7.57
   4   1   3  106.10    7.53
  -4   1  -3  102.88    7.13
  -4   1  -3  103.49    6.81
   4   1   3  106.34    7.17
   5   1   3   27.64    2.23
   5   1   3   29.18    1.85
  -5   1  -3   27.56    2.21
   5   1   3   27.54    2.06
  -5   1  -3   28.00    2.33
   5   1   3   28.47    2.29
   5   1   3   25.48    2.50
  -5   1  -3   26.69    2.33
  -6  -1  -3   92.71    5.76
  -6  -1  -3   89.47    6.43
   6  -1   3   89.26    5.77
   6  -1   3   88.30    6.46
   6  -1   3   90.47    6.51
   6  -1   3   90.71    5.47
  -6  -1  -3   86.53    6.17
  -6   1  -3   96.20    5.85
   6   1   3  100.61    5.45
   6   1   3   99.57    5.73
  -6   1  -3   97.91    6.11
   6   1   3   94.76    6.17
   6   1   3  101.33    6.48
   6   1   3   99.97    6.39
  -6   1  -3   99.53    6.51
   7  -1   3   45.06    3.53
   7  -1   3   42.52    3.13
   7  -1   3   41.78    3.40
  -7  -1  -3   44.45    3.17
  -7  -1  -3   43.11    3.46
   7  -1   3   41.73    3.02
  -7  -1  -3   46.59    3.41
   7   1   3   36.97    2.90
   7   1   3   39.84    3.38
   7   1   3   38.05    3.27
   7   1   3   39.40    3.29
   7   1   3   41.52    3.05
  -7   1  -3   41.46    3.28
  -7   1  -3   40.41    3.42
  -7   1  -3   38.69    3.26
  -8  -1  -3    1.68    1.36
  -8  -1  -3    3.77    1.57
   8  -1   3    3.46    1.59
   8  -1   3    4.98    1.55
  -8  -1  -3    4.35    1.55
   8  -1   3    2.48    1.34
   8  -1   3    3.32    1.31
   8   1   3    4.67    1.34
  -8   1  -3    1.35    1.28
  -8   1  -3    1.90    1.30
   8   1   3    1.47    1.24
  -8   1  -3    0.29    1.44
   9  -1   3    7.66    2.07
   9  -1   3    9.09    1.91
  -9  -1  -3    8.51    1.78
   9   1   3   10.80    1.81
   9   1   3   10.69    1.80
  -9   1  -3    7.58    1.92
  10  -1   3   11.50    2.25
 -10  -1  -3   11.23    2.13
 -10   1  -3   12.07    2.25
  10   1   3   11.73    1.98
 -11  -1  -3    1.04    1.92
  11  -1   3    0.34    1.96
 -11   1  -3    1.20    1.72
  11   1   3   -0.01    2.07
 -12  -1  -3   14.34    2.86
  12  -1   3   10.67    2.56
  12   1   3    9.77    2.40
 -12   1  -3   11.13    2.36
  12  -2  -3    1.39    1.98
  12  -2  -3    2.62    2.25
 -12  -2   3   -0.06    2.38
 -12   2   3   -0.23    2.08
  12   2  -3    3.16    2.36
  11  -2  -3   13.91    2.62
 -11  -2   3    9.25    2.22
  11  -2  -3   10.05    2.19
  11   2  -3   12.78    2.42
 -11   2   3   12.97    2.42
  10  -2  -3   23.46    2.69
  10  -2  -3   23.34    2.61
 -10  -2   3   23.86    2.75
 -10   2   3   22.37    2.74
  10   2  -3   20.71    2.48
 -10   2   3   24.40    2.19
  10   2  -3   22.48    2.71
  -9  -2   3   11.45    2.23
   9  -2  -3   12.20    1.84
   9  -2  -3   15.23    2.30
   9   2  -3   11.98    2.06
   9   2  -3   13.42    1.93
   9   2  -3   11.77    1.60
  -9   2   3   11.98    1.64
  -9   2   3    9.88    2.25
   8  -2  -3   72.61    4.31
   8  -2  -3   70.89    4.63
  -8  -2   3   77.01    4.97
   8  -2  -3   79.13    5.26
  -8   2   3   59.38    4.62
   8   2  -3   58.18    4.29
   8   2  -3   60.22    4.50
   8   2  -3   55.99    4.46
  -8   2   3   62.17    4.13
   7  -2  -3    1.29    1.14
  -7  -2   3    0.41    1.14
   7  -2  -3    1.33    1.18
   7  -2  -3    1.01    1.10
  -7  -2   3    2.14    0.73
   7  -2  -3    1.99    1.20
  -7  -2   3    1.15    0.71
   7  -2  -3    1.03    1.55
   7   2  -3    0.53    1.18
   7   2  -3    2.29    1.28
   7   2  -3    1.74    1.13
   7   2  -3    2.78    1.45
  -7   2   3    2.69    1.19
   7   2  -3    0.96    1.00
  -7   2   3    1.57    1.21
   6  -2  -3   92.95    6.06
   6  -2  -3  102.89    6.79
   6  -2  -3   90.59    6.72
   6  -2  -3   97.05    6.69
  -6  -2   3   95.94    6.17
   6  -2  -3   87.87    5.56
  -6  -2   3   94.28    5.40
   6   2  -3   99.44    6.05
   6   2  -3   99.31    5.65
  -6   2   3   95.34    5.60
   6   2  -3   94.71    5.97
   6   2  -3   99.24    6.80
  -6   2   3  100.32    6.12
   6   2  -3   95.88    6.71
   5  -2  -3   26.18    2.59
   5  -2  -3   25.15    2.21
   5  -2  -3   26.11    2.81
  -5  -2   3   29.78    2.52
   5  -2  -3   30.21    2.43
   5  -2  -3   24.32    2.72
  -5  -2   3   27.87    2.08
   5   2  -3   38.13    2.41
  -5   2   3   35.29    2.21
   5   2  -3   40.66    2.55
  -5   2   3   40.67    2.71
   5   2  -3   38.49    2.80
   4  -2  -3    7.80    1.26
   4  -2  -3    7.43    1.08
   4  -2  -3    9.07    1.38
  -4  -2   3    9.62    1.34
   4  -2  -3    8.07    1.15
  -4  -2   3    8.07    0.93
   4  -2  -3    6.99    0.94
  -4   2   3   11.55    1.08
   4   2  -3   11.88    1.41
   4   2  -3   11.31    1.10
  -4   2   3   10.35    1.17
   4   2  -3   12.01    1.23
   3  -2  -3  153.79    9.06
   3  -2  -3  150.95    8.55
   3  -2  -3  151.10   10.15
   3  -2  -3  157.57   10.22
  -3  -2   3  153.39   10.25
  -3  -2   3  155.78    9.17
   3  -2  -3  138.58    8.54
   3  -2  -3  162.50   10.21
  -3  -2   3  158.50    8.61
  -3   2   3  163.22    9.12
   3   2  -3  175.30    9.15
   3   2  -3  168.73    8.69
  -3   2   3  162.84    8.64
   3   2  -3  154.69   10.27
  -2  -2   3  111.50    7.48
  -2  -2   3  105.43    6.31
   2  -2  -3  105.10    7.37
   2  -2  -3  110.33    6.64
  -2  -2   3  103.52    6.69
   2  -2  -3  103.43    7.45
   2  -2  -3  109.25    7.41
   2  -2  -3  108.26    6.61
   2   2  -3  128.53    6.69
  -2   2   3  120.55    6.67
  -2   2   3  123.74    6.27
   2   2  -3  123.22    7.51
  -2   2   3  122.86    6.25
  -2   2   3  124.67    7.50
   1  -2  -3  813.90   51.96
   1  -2  -3  862.57   47.67
   1  -2  -3  858.72   46.13
   1  -2  -3  845.27   46.15
   1  -2  -3  824.77   51.95
   1  -2  -3  854.34   44.09
  -1  -2   3  829.83   46.20
  -1  -2   3  784.22   44.39
  -1  -2   3  745.17   52.06
  -1   2   3  869.13   47.65
   1   2  -3  830.62   46.18
   1   2  -3  862.82   52.09
  -1   2   3  807.45   46.13
   1   2  -3  803.42   44.36
  -1   2   3  848.91   52.04
   0  -2   3   47.61    2.96
   0  -2   3   48.06    2.78
   0  -2  -3   50.20    3.04
   0  -2  -3   47.50    2.87
   0  -2  -3   49.86    2.86
   0  -2   3   47.74    2.81
   0  -2  -3   49.11    2.84
   0  -2   3   50.18    3.34
   0   2  -3   46.24    2.94
   0   2  -3   47.42    2.75
   0   2  -3   48.32    3.29
   0   2  -3   49.16    2.81
   0   2   3   49.56    3.01
   0   2   3   47.18    2.80
   0   2   3   49.11    2.80
   1  -2   3  661.34   34.97
  -1  -2  -3  681.49   35.14
   1  -2   3  654.84   35.35
  -1  -2  -3  675.32   38.11
   1  -2   3  700.97   41.49
   1  -2   3  680.16   35.37
  -1  -2  -3  664.90   36.64
  -1  -2  -3  672.35   36.64
   1  -2   3  679.63   36.79
  -1   2  -3  673.92   41.48
  -1   2  -3  628.39   41.38
  -1   2  -3  593.23   36.76
  -1   2  -3  641.19   35.33
   1   2   3  656.97   38.09
  -1   2  -3  639.90   35.32
   2  -2   3   53.83    3.42
  -2  -2  -3   50.67    3.20
  -2  -2  -3   48.53    2.84
  -2  -2  -3   49.73    3.24
   2  -2   3   53.22    3.09
   2  -2   3   48.43    3.42
  -2  -2  -3   48.78    2.85
   2  -2   3   49.15    2.86
   2   2   3   47.54    2.78
  -2   2  -3   48.91    2.80
  -2   2  -3   47.22    3.40
  -2   2  -3   49.87    2.78
   2   2   3   50.44    3.24
  -2   2  -3   47.81    3.39
   2   2   3   47.69    2.78
  -2   2  -3   48.32    3.03
  -3  -2  -3    2.82    0.50
   3  -2   3    3.18    0.70
   3  -2   3    2.20    0.64
  -3  -2  -3    2.56    0.51
  -3  -2  -3    2.17    0.80
   3  -2   3    2.65    0.81
  -3  -2  -3    2.47    0.50
   3  -2   3    2.48    0.71
  -3   2  -3    4.25    0.82
   3   2   3    4.89    0.48
  -3   2  -3    4.39    0.46
   3   2   3    4.62    0.55
  -3   2  -3    3.65    0.77
  -3   2  -3    4.35    0.46
  -3   2  -3    4.09    0.80
  -4  -2  -3   41.10    3.13
  -4  -2  -3   42.47    2.95
  -4  -2  -3   43.67    2.66
   4  -2   3   42.99    3.09
   4  -2   3   42.63    3.10
   4  -2   3   41.28    2.66
  -4  -2  -3   42.19    2.64
   4  -2   3   43.22    2.87
   4   2   3   41.85    2.91
  -4   2  -3   39.85    3.09
  -4   2  -3   44.05    3.08
   4   2   3   40.36    2.58
   4   2   3   41.03    3.05
  -4   2  -3   45.03    3.14
  -4   2  -3   43.95    2.89
   4   2   3   38.81    2.94
  -5  -2  -3    6.82    1.22
  -5  -2  -3    4.61    0.88
  -5  -2  -3    4.99    0.95
  -5  -2  -3    5.36    0.96
   5  -2   3    5.47    1.04
   5  -2   3    3.03    0.85
   5  -2   3    4.15    1.05
  -5   2  -3    7.72    1.33
   5   2   3    7.14    1.26
  -5   2  -3    7.49    1.20
   5   2   3    8.00    1.04
   5   2   3    9.14    0.95
  -5   2  -3    7.93    1.08
   5   2   3    8.58    0.94
  -6  -2  -3    5.97    1.18
   6  -2   3    8.20    1.30
  -6  -2  -3    7.09    1.22
  -6  -2  -3    7.36    1.40
   6  -2   3    8.44    1.42
   6  -2   3    7.04    1.26
   6  -2   3    8.19    1.27
  -6   2  -3    5.50    1.43
   6   2   3    5.77    0.91
  -6   2  -3    7.48    1.37
   6   2   3    6.73    1.18
   6   2   3    5.25    1.35
  -6   2  -3    5.56    1.25
   6   2   3    6.09    0.99
   6   2   3    6.02    1.04
  -7  -2  -3  220.22   14.15
   7  -2   3  217.19   14.25
   7  -2   3  225.16   12.68
  -7  -2  -3  222.57   13.27
   7  -2   3  222.42   14.24
  -7  -2  -3  218.92   12.57
   7  -2   3  216.98   12.12
  -7   2  -3  201.56   12.68
  -7   2  -3  216.34   13.16
  -7   2  -3  228.60   14.31
   7   2   3  208.45   14.15
   7   2   3  215.10   12.49
   7   2   3  211.58   13.28
   7   2   3  218.21   11.95
  -8  -2  -3   10.80    1.66
   8  -2   3   11.59    1.64
   8  -2   3   13.15    1.88
   8  -2   3   11.59    1.83
   8   2   3   11.99    1.63
  -8   2  -3   13.08    1.80
  -8   2  -3   11.21    2.10
  -8   2  -3   11.42    1.76
   8   2   3   11.61    1.85
   9  -2   3   96.45    6.43
  -9  -2  -3   94.66    6.36
   9  -2   3  103.67    6.16
   9   2   3   96.23    6.07
  -9   2  -3  102.62    6.59
   9   2   3   95.44    7.09
  10  -2   3    1.80    2.04
 -10  -2  -3    0.32    1.66
  10   2   3    3.65    1.86
  10   2   3    2.19    1.77
 -10   2  -3    3.05    1.95
  11  -2   3   15.36    2.60
 -11  -2  -3   19.46    2.81
  11   2   3   20.18    2.62
 -11   2  -3   15.82    2.78
 -12  -2  -3    1.03    2.12
  12  -2   3    1.38    2.57
  12   2   3    2.91    2.33
 -12   2  -3    3.67    2.51
  12  -3  -3   18.32    2.93
  12  -3  -3   20.44    2.97
 -12  -3   3   21.59    3.21
 -12   3   3   24.60    3.19
  12   3  -3   22.91    3.00
  11  -3  -3   19.47    2.73
  11  -3  -3   18.36    2.69
 -11  -3   3   18.29    2.89
 -11   3   3   20.60    2.85
  11   3  -3   25.42    2.71
  10  -3  -3   41.97    3.94
  10  -3  -3   43.37    3.60
 -10  -3   3   41.69    3.67
 -10   3   3   35.61    3.06
  10   3  -3   36.44    3.65
 -10   3   3   37.30    3.72
  10   3  -3   38.74    3.45
  -9  -3   3    3.25    1.87
   9  -3  -3    3.58    1.58
   9  -3  -3    3.78    1.52
  -9   3   3    2.73    1.64
   9   3  -3    5.75    1.76
  -9   3   3    3.27    1.53
   9   3  -3    3.26    1.80
   9   3  -3    3.01    1.46
  -8  -3   3   20.49    2.43
   8  -3  -3   20.17    2.24
   8  -3  -3   21.83    2.58
   8   3  -3   25.76    2.54
   8   3  -3   28.11    2.52
   8   3  -3   25.51    2.37
   8   3  -3   25.26    2.73
  -8   3   3   29.96    2.78
  -8   3   3   27.43    2.40
  -7  -3   3   37.35    3.09
   7  -3  -3   36.45    3.03
   7  -3  -3   37.60    3.45
   7  -3  -3   35.42    3.55
   7  -3  -3   34.40    3.21
   7  -3  -3   36.38    2.81
   7   3  -3   33.52    3.23
   7   3  -3   34.99    2.84
  -7   3   3   36.22    2.71
  -7   3   3   38.24    3.09
   7   3  -3   37.17    2.81
   7   3  -3   37.08    2.94
   6  -3  -3   75.65    5.49
   6  -3  -3   74.60    4.87
   6  -3  -3   73.14    4.48
  -6  -3   3   72.07    4.19
   6  -3  -3   73.35    5.38
   6  -3  -3   72.46    5.46
  -6  -3   3   76.65    4.97
   6   3  -3   74.07    4.56
   6   3  -3   75.11    5.44
   6   3  -3   77.48    4.95
  -6   3   3   82.60    4.95
  -5  -3   3   83.38    4.67
  -5  -3   3   75.70    4.01
   5  -3  -3   71.90    5.06
  -5  -3   3   74.63    3.97
   5  -3  -3   74.70    4.50
   5  -3  -3   81.32    4.18
   5  -3  -3   77.51    5.00
   5  -3  -3   74.71    5.08
   5   3  -3   58.27    4.51
  -5   3   3   59.74    4.45
   5   3  -3   59.12    4.96
  -5   3   3   59.01    4.15
   5   3  -3   59.63    4.19
   4  -3  -3  125.66    8.52
  -4  -3   3  125.98    7.05
   4  -3  -3  126.28    7.52
   4  -3  -3  124.07    7.06
   4  -3  -3  120.95    8.40
  -4  -3   3  128.31    7.05
   4  -3  -3  122.55    8.45
  -4  -3   3  124.84    8.46
  -4  -3   3  134.91    7.68
  -4   3   3  125.46    7.55
  -4   3   3  143.02    7.20
   4   3  -3  135.00    7.63
   4   3  -3  127.15    8.57
   4   3  -3  128.89    7.19
   3  -3  -3  283.63   17.98
   3  -3  -3  286.58   17.95
  -3  -3   3  270.01   16.07
   3  -3  -3  280.49   15.17
  -3  -3   3  279.83   15.25
   3  -3  -3  296.52   18.01
  -3  -3   3  287.52   15.24
   3  -3  -3  277.26   15.16
   3  -3  -3  275.77   15.96
  -3  -3   3  279.79   18.04
  -3   3   3  299.69   16.01
  -3   3   3  284.46   15.29
   3   3  -3  281.03   16.01
   3   3  -3  291.83   15.32
   3   3  -3  257.32   18.04
   2  -3  -3  234.04   12.45
  -2  -3   3  230.00   12.57
   2  -3  -3  227.76   12.46
  -2  -3   3  229.53   11.93
  -2  -3   3  214.56   14.08
   2  -3  -3  234.99   14.01
   2  -3  -3  230.14   14.01
   2  -3  -3  235.85   13.96
   2   3  -3  204.41   12.47
  -2   3   3  200.62   12.67
   2   3  -3  211.99   11.95
  -2   3   3  205.26   11.84
   2   3  -3  213.45   14.09
  -2   3   3  208.20   11.86
   1  -3  -3    5.59    0.67
   1  -3  -3    5.92    0.64
  -1  -3   3    5.01    0.66
   1  -3  -3    5.22    0.59
  -1  -3   3    5.71    0.82
  -1  -3   3    5.40    0.79
   1  -3  -3    5.21    0.69
   1  -3  -3    6.05    0.72
   1  -3  -3    4.90    0.71
  -1  -3   3    4.82    0.86
   1   3  -3    6.86    0.87
  -1   3   3    8.91    0.67
  -1   3   3    6.95    0.76
  -1   3   3    6.77    0.74
  -1   3   3    7.50    0.73
   1   3  -3    7.12    0.81
   0  -3  -3   78.02    5.32
   0  -3  -3   78.52    4.74
   0  -3   3   78.21    4.93
   0  -3   3   78.49    5.49
   0  -3  -3   76.82    4.75
   0  -3  -3   78.43    4.66
   0   3  -3   86.26    4.64
   0   3   3   86.38    4.70
   0   3   3   90.58    5.29
   0   3   3   85.44    4.69
   0   3  -3   89.38    4.95
   0   3   3   87.03    5.03
   0   3  -3   88.96    5.51
   1  -3   3   49.57    2.82
   1  -3   3   44.10    3.10
   1  -3   3   46.03    2.64
  -1  -3  -3   47.17    2.52
  -1  -3  -3   46.59    2.68
  -1  -3  -3   47.82    2.53
  -1   3  -3   38.78    3.09
   1   3   3   43.73    2.93
  -1   3  -3   41.36    2.82
  -1   3  -3   35.61    3.09
  -1   3  -3   40.11    2.61
  -2  -3  -3   81.68    5.07
  -2  -3  -3   81.63    4.53
   2  -3   3   74.53    5.37
   2  -3   3   78.18    4.80
   2  -3   3   77.60    5.40
   2  -3   3   80.33    4.58
  -2  -3  -3   80.47    4.53
  -2  -3  -3   80.97    5.09
  -2   3  -3   80.82    5.40
  -2   3  -3   82.28    4.52
  -2   3  -3   79.51    5.36
   2   3   3   84.91    4.60
   2   3   3   83.37    5.05
  -2   3  -3   82.51    4.81
   3  -3   3  102.39    5.41
  -3  -3  -3   93.52    5.75
   3  -3   3   95.48    6.01
  -3  -3  -3   99.55    5.70
  -3  -3  -3   94.38    5.10
   3  -3   3   96.23    5.09
  -3  -3  -3   93.96    5.11
   3  -3   3   96.49    6.01
  -3   3  -3   77.92    5.98
  -3   3  -3   79.98    5.31
   3   3   3   81.84    5.60
  -3   3  -3   79.24    5.96
  -3   3  -3   82.65    4.98
   3   3   3   82.91    5.67
  -4  -3  -3  409.10   23.38
   4  -3   3  432.10   26.52
   4  -3   3  431.38   26.60
   4  -3   3  402.02   23.58
  -4  -3  -3  404.71   26.32
  -4  -3  -3  410.13   24.53
   4  -3   3  406.30   22.61
  -4  -3  -3  412.53   23.39
   4   3   3  440.98   26.26
   4   3   3  423.66   23.32
  -4   3  -3  419.25   23.59
  -4   3  -3  418.83   26.55
  -4   3  -3  430.94   22.50
   5  -3   3  153.18    8.95
  -5  -3  -3  148.71    7.75
   5  -3   3  147.17    7.59
   5  -3   3  135.98    8.93
   5  -3   3  150.49    7.97
  -5  -3  -3  146.48    7.77
   5   3   3  124.22    8.33
   5   3   3  128.85    7.66
  -5   3  -3  126.96    7.31
   5   3   3  126.56    8.60
  -5   3  -3  130.04    8.90
  -5   3  -3  118.60    7.89
  -5   3  -3  125.92    7.28
  -5   3  -3  123.99    8.21
  -5   3  -3  126.47    8.83
  -6  -3  -3   62.18    4.28
   6  -3   3   64.18    4.25
   6  -3   3   63.18    4.38
  -6   3  -3   70.73    4.73
   6   3   3   67.25    4.79
   6   3   3   70.73    3.76
   6   3   3   70.71    4.18
  -6   3  -3   65.28    5.05
  -6   3  -3   73.97    4.59
   7  -3   3   70.14    4.50
  -7  -3  -3   74.42    4.56
   7  -3   3   73.22    5.16
   7  -3   3   74.59    4.72
   7  -3   3   75.37    5.15
   7   3   3   65.24    5.05
  -7   3  -3   65.35    4.75
   7   3   3   64.66    4.10
  -7   3  -3   60.64    5.22
  -7   3  -3   66.03    4.74
   8  -3   3   14.94    2.05
   8  -3   3   15.59    2.30
  -8  -3  -3   14.92    1.77
   8  -3   3   15.67    1.89
  -8   3  -3   11.68    2.11
   8   3   3   13.78    1.59
   8   3   3   13.79    1.92
  -8   3  -3   15.02    2.12
   9  -3   3    4.22    1.76
  -9  -3  -3    3.07    1.69
   9  -3   3    3.55    1.89
   9   3   3    3.54    1.54
  -9   3  -3    3.70    1.91
   9   3   3    3.72    1.64
 -10  -3  -3   22.14    2.70
  10  -3   3   24.57    2.72
  10   3   3   25.08    2.60
 -10   3  -3   20.84    2.59
  10   3   3   22.27    2.79
  11  -3   3   13.27    2.52
 -11  -3  -3   12.69    2.28
 -11   3  -3    7.51    2.51
  11   3   3   11.13    2.26
  12  -3   3   18.05    2.91
 -12  -3  -3   17.74    2.78
  12   3   3   18.19    2.79
 -12   3  -3   20.38    3.20
  12  -4  -3    7.72    2.17
  12  -4  -3    8.75    2.81
 -12  -4   3    7.15    2.54
  12   4  -3    8.10    2.60
 -12   4   3    8.34    2.50
  11  -4  -3    9.46    2.60
  11  -4  -3    9.25    2.24
 -11  -4   3    9.22    2.44
  11   4  -3    6.15    2.15
 -11   4   3    8.18    2.30
 -10  -4   3   17.01    2.38
  10  -4  -3   16.92    2.73
  10  -4  -3   22.16    2.31
 -10   4   3   19.09    2.15
 -10   4   3   16.51    2.54
  10   4  -3   16.27    2.49
   9  -4  -3   29.87    2.96
   9  -4  -3   28.32    2.62
  -9  -4   3   23.19    2.59
  -9   4   3   23.08    2.33
   9   4  -3   23.96    2.57
   9   4  -3   23.28    2.54
  -9   4   3   23.56    2.70
   9   4  -3   24.60    2.64
   8  -4  -3   82.85    5.45
   8  -4  -3   79.97    5.02
  -8  -4   3   84.25    5.61
  -8   4   3   78.02    5.45
   8   4  -3   80.81    5.04
  -8   4   3   77.75    4.94
   8   4  -3   75.82    5.49
   8   4  -3   79.12    5.40
   7  -4  -3  137.51    9.43
  -7  -4   3  138.22    8.49
   7  -4  -3  136.40    8.44
   7  -4  -3  132.29    7.88
   7   4  -3  137.05    7.98
   7   4  -3  135.19    9.44
   7   4  -3  134.20    9.55
   7   4  -3  142.91    8.71
  -7   4   3  138.99    8.56
   7   4  -3  144.81    8.46
  -7   4   3  144.22    7.95
   6  -4  -3   61.78    4.69
  -6  -4   3   61.65    4.44
   6  -4  -3   69.43    4.23
   6  -4  -3   64.89    3.81
   6  -4  -3   60.34    4.70
   6   4  -3   62.66    4.23
   6   4  -3   54.52    3.94
   6   4  -3   60.97    4.73
  -6   4   3   56.45    4.16
   5  -4  -3  119.49    7.96
  -5  -4   3  116.61    6.36
   5  -4  -3  131.72    8.02
   5  -4  -3  120.40    7.07
  -5  -4   3  120.57    7.19
  -5  -4   3  116.55    6.36
   5  -4  -3  122.41    7.88
   5  -4  -3  121.41    6.57
   5   4  -3  114.37    8.01
   5   4  -3  112.29    6.67
  -5   4   3  114.24    6.69
   5   4  -3  122.61    7.08
  -5   4   3  107.38    7.09
  -5   4   3  108.64    7.99
  -5   4   3  111.59    6.82
   4  -4  -3  124.62    8.36
   4  -4  -3  121.60    6.90
  -4  -4   3  125.99    7.56
   4  -4  -3  125.76    8.36
   4  -4  -3  119.04    7.45
   4  -4  -3  110.66    8.26
  -4  -4   3  120.35    6.87
  -4  -4   3  113.26    8.34
   4  -4  -3  113.50    6.88
   4   4  -3  137.24    8.45
   4   4  -3  127.15    7.45
  -4   4   3  135.75    7.28
   4   4  -3  136.23    7.08
  -4   4   3  128.21    8.42
  -4   4   3  135.54    7.09
  -4   4   3  140.56    7.49
   3  -4  -3   23.76    1.65
  -3  -4   3   20.13    1.84
   3  -4  -3   22.16    1.82
   3  -4  -3   23.29    1.77
  -3  -4   3   20.32    1.96
   3  -4  -3   24.00    1.76
  -3  -4   3   22.75    1.43
   3   4  -3   15.44    1.55
  -3   4   3   16.78    1.82
  -3   4   3   17.39    1.55
   3   4  -3   16.00    1.76
  -3   4   3   15.84    1.59
  -3   4   3   14.86    1.91
   3   4  -3   14.64    1.81
   2  -4  -3  301.45   16.30
  -2  -4   3  302.81   16.41
  -2  -4   3  289.32   18.42
   2  -4  -3  295.35   18.31
   2  -4  -3  298.92   18.33
   2  -4  -3  309.29   16.29
   2  -4  -3  296.18   18.26
  -2  -4   3  300.66   15.60
  -2   4   3  266.25   18.31
   2   4  -3  274.99   18.42
  -2   4   3  279.04   16.28
   2   4  -3  270.66   16.33
  -2   4   3  284.17   18.31
  -2   4   3  286.76   15.55
   2   4  -3  291.86   15.65
  -2   4   3  275.03   15.53
   1  -4  -3  106.47    6.96
  -1  -4   3  103.94    6.06
   1  -4  -3  102.05    7.07
   1  -4  -3  100.30    6.12
  -1  -4   3  109.21    6.48
   1  -4  -3  102.12    6.28
   1  -4  -3  107.90    6.97
   1  -4  -3  109.80    6.32
  -1  -4   3  107.32    7.22
   1   4  -3  114.44    6.13
   1   4  -3  113.24    6.42
   1   4  -3  117.34    7.25
  -1   4   3  120.35    7.08
  -1   4   3  115.89    6.33
  -1   4   3  117.40    6.54
   0  -4  -3  346.70   19.89
   0  -4   3  359.04   20.86
   0  -4  -3  340.45   23.24
   0  -4  -3  348.24   20.66
   0  -4  -3  349.88   20.67
   0  -4   3  332.26   23.48
   0   4  -3  382.82   20.85
   0   4   3  391.81   23.28
   0   4  -3  386.35   23.51
   0   4   3  390.10   21.55
   0   4   3  384.98   20.64
   0   4  -3  394.50   19.69
   0   4   3  384.52   20.62
   0   4  -3  402.23   23.48
   1  -4   3  114.94    6.49
  -1  -4  -3  116.91    6.18
   1  -4   3  106.78    7.28
  -1  -4  -3  118.62    6.20
  -1  -4  -3  113.28    6.93
  -1  -4  -3  118.46    6.19
   1   4   3  106.54    6.72
  -1   4  -3   98.07    7.24
  -1   4  -3  107.29    6.47
  -1   4  -3  102.11    7.24
   2  -4   3  197.26   11.13
   2  -4   3  191.59   13.09
   2  -4   3  207.60   11.68
   2  -4   3  189.62   13.12
  -2   4  -3  210.49   11.68
   2   4   3  211.31   11.15
  -2   4  -3  223.68   13.15
  -2   4  -3  199.17   13.11
   2   4   3  202.55   12.13
  -2   4  -3  210.48   11.14
   3  -4   3   27.49    2.05
  -3  -4  -3   25.25    1.59
   3  -4   3   22.02    2.26
  -3  -4  -3   26.94    1.63
   3  -4   3   25.41    1.91
   3  -4   3   26.70    2.21
   3   4   3   27.23    2.20
   3   4   3   26.56    1.94
  -3   4  -3   25.98    2.02
  -3   4  -3   26.74    1.82
  -3   4  -3   25.52    2.26
  -3   4  -3   24.92    2.20
  -4  -4  -3    6.83    0.74
   4  -4   3    6.25    1.24
   4  -4   3    6.19    1.17
  -4  -4  -3    6.64    0.79
   4  -4   3    7.00    1.16
   4  -4   3    9.18    1.18
   4  -4   3    8.66    1.11
  -4   4  -3    7.51    1.30
   4   4   3   10.27    0.79
  -4   4  -3    8.48    0.96
  -4   4  -3    7.47    1.37
  -4   4  -3    6.88    1.27
   5  -4   3    7.16    1.39
   5  -4   3    7.80    1.43
   5  -4   3    8.08    1.20
  -5  -4  -3    8.00    0.93
  -5  -4  -3    6.92    0.94
   5  -4   3    8.50    1.49
  -5   4  -3    8.71    1.41
   5   4   3    8.60    0.83
  -5   4  -3    8.31    1.41
  -5   4  -3    8.30    1.29
  -5   4  -3    5.53    1.21
  -5   4  -3    8.93    0.98
   6  -4   3  103.03    7.25
   6  -4   3   96.04    6.08
  -6  -4  -3   95.70    6.21
   6  -4   3   93.93    6.45
   6  -4   3   87.28    7.18
  -6   4  -3  114.62    5.82
  -6   4  -3  111.24    6.74
  -6   4  -3  118.25    7.38
   6   4   3  111.97    6.88
  -6   4  -3  109.13    7.24
  -7  -4  -3   29.78    2.44
   7  -4   3   27.76    2.50
   7  -4   3   28.52    2.47
  -7   4  -3   26.43    2.51
   7   4   3   26.37    1.90
  -7   4  -3   21.15    2.32
  -7   4  -3   22.89    2.75
   8  -4   3  113.88    7.30
   8  -4   3  112.59    6.85
  -8  -4  -3  116.82    7.09
  -8   4  -3  115.09    7.26
   8   4   3  110.25    7.89
   8   4   3  114.49    6.57
  -8   4  -3  115.57    7.41
   9  -4   3   28.40    2.81
   9  -4   3   35.54    3.21
  -9  -4  -3   29.26    3.03
   9   4   3   27.49    3.06
  -9   4  -3   26.83    2.85
 -10  -4  -3   48.22    4.04
  10  -4   3   49.15    4.16
  10  -4   3   58.87    4.34
  10   4   3   47.13    4.41
 -10   4  -3   50.97    4.51
 -11  -4  -3    5.54    2.20
  11  -4   3    3.46    2.16
 -11   4  -3    6.72    2.45
 -12  -4  -3   19.20    3.07
 -12   4  -3   24.06    3.10
  12  -5  -3    0.45    2.11
 -12  -5   3    2.64    2.46
  12  -5  -3    2.36    2.13
  12   5  -3    4.08    2.23
 -12   5   3    0.88    2.25
  11  -5  -3   61.42    4.68
 -11  -5   3   49.02    4.70
  11  -5  -3   48.88    4.20
 -11   5   3   52.48    3.78
 -11   5   3   53.52    5.00
  11   5  -3   52.73    4.45
 -10  -5   3    5.09    1.79
  10  -5  -3    5.68    1.98
  10  -5  -3    4.48    1.83
 -10   5   3    6.53    2.07
 -10   5   3    7.54    1.77
  10   5  -3    7.04    1.95
   9  -5  -3   33.50    3.31
   9  -5  -3   30.77    3.00
  -9  -5   3   31.18    3.24
  -9   5   3   34.78    3.42
   9   5  -3   38.37    3.30
   9   5  -3   33.89    3.23
  -9   5   3   37.42    3.10
   8  -5  -3  101.30    6.02
   8  -5  -3  103.41    6.56
  -8  -5   3   95.34    6.67
  -8   5   3  101.63    6.58
   8   5  -3   94.02    6.61
   8   5  -3  102.44    6.10
   8   5  -3  100.96    6.47
  -8   5   3  101.44    6.07
   7  -5  -3   13.87    1.81
   7  -5  -3   17.89    2.35
   7  -5  -3   15.52    2.27
   7  -5  -3   19.84    2.14
  -7  -5   3   17.52    2.11
  -7   5   3   20.88    2.38
  -7   5   3   20.71    2.05
   7   5  -3   20.75    2.16
   7   5  -3   19.89    2.45
  -7   5   3   22.74    1.50
   7   5  -3   21.56    2.05
   6  -5  -3  198.28   11.08
  -6  -5   3  188.32   11.86
   6  -5  -3  199.25   11.82
   6  -5  -3  194.05   11.08
   6  -5  -3  202.40   13.23
   6  -5  -3  211.29   13.39
   6   5  -3  196.97   13.35
  -6   5   3  202.46   11.85
  -6   5   3  218.60   13.37
  -6   5   3  202.21   11.71
   6   5  -3  200.11   11.79
   6   5  -3  205.06   11.21
   5  -5  -3   57.30    4.19
   5  -5  -3   52.22    3.39
  -5  -5   3   49.29    3.92
   5  -5  -3   56.36    3.84
   5  -5  -3   55.06    4.42
   5   5  -3   58.40    3.58
  -5   5   3   61.81    3.66
  -5   5   3   59.13    3.44
  -5   5   3   58.15    3.87
   5   5  -3   61.31    4.44
   5   5  -3   55.81    3.91
  -5   5   3   60.73    4.50
   4  -5  -3  128.66    8.65
  -4  -5   3  124.16    8.65
   4  -5  -3  125.18    7.11
   4  -5  -3  126.02    7.11
   4  -5  -3  140.20    8.73
   4  -5  -3  127.38    8.62
   4  -5  -3  130.38    7.73
  -4  -5   3  126.12    7.85
   4   5  -3  132.54    7.78
  -4   5   3  133.69    8.73
  -4   5   3  136.36    7.76
   4   5  -3  130.85    7.34
   4   5  -3  143.07    8.82
  -4   5   3  141.51    7.38
  -4   5   3  120.60    8.66
  -3  -5   3  110.87    6.78
   3  -5  -3  110.32    7.42
  -3  -5   3  105.66    6.16
   3  -5  -3  103.91    6.66
  -3  -5   3  106.83    6.16
  -3  -5   3   98.73    7.51
   3  -5  -3  103.16    7.36
   3  -5  -3  101.21    7.43
  -3   5   3  128.46    7.49
   3   5  -3  121.68    6.38
  -3   5   3  121.36    6.34
   3   5  -3  129.17    7.69
  -3   5   3  123.96    7.51
  -3   5   3  114.69    6.69
   3   5  -3  117.95    6.73
  -2  -5   3  108.74    6.11
   2  -5  -3  108.00    6.63
   2  -5  -3  101.66    5.95
   2  -5  -3  103.68    5.76
   2  -5  -3  110.27    6.71
  -2  -5   3  107.23    6.80
  -2  -5   3  103.07    6.08
  -2  -5   3  105.11    5.61
   2  -5  -3  103.54    6.56
  -2   5   3   97.16    5.59
  -2   5   3   98.15    5.97
  -2   5   3   93.28    6.64
  -2   5   3   97.45    5.56
   2   5  -3   99.28    6.83
   2   5  -3   97.76    5.70
   2   5  -3   96.23    6.00
  -2   5   3   95.39    6.65
  -1  -5   3    9.64    1.25
   1  -5  -3    9.81    0.80
  -1  -5   3    9.20    0.91
   1  -5  -3   10.18    0.82
   1  -5  -3   10.80    1.08
   1  -5  -3    9.52    1.07
  -1  -5   3    9.61    1.15
  -1  -5   3    9.96    0.90
   1  -5  -3    8.96    1.05
   1  -5  -3   10.04    0.99
  -1   5   3   12.97    1.07
  -1   5   3   11.71    1.06
   1   5  -3   12.11    1.33
   1   5  -3   11.83    1.21
  -1   5   3   12.96    1.16
   1   5  -3   11.31    1.09
   0  -5   3   33.18    2.68
   0  -5   3   31.22    2.39
   0  -5  -3   32.34    2.34
   0  -5  -3   32.05    2.12
   0  -5  -3   34.88    2.13
   0  -5   3   32.33    2.19
   0  -5  -3   33.94    2.26
   0   5  -3   32.47    2.37
   0   5  -3   36.22    1.96
   0   5   3   36.40    2.33
   0   5   3   37.07    2.29
   0   5  -3   37.99    2.69
   0   5   3   36.39    2.09
   0   5  -3   34.33    2.62
   0   5  -3   35.80    2.26
   1  -5   3   49.81    3.57
   1  -5   3   51.87    3.28
   1  -5   3   55.68    3.91
  -1  -5  -3   51.36    3.55
  -1  -5  -3   52.59    3.18
  -1  -5  -3   52.22    3.19
  -1   5  -3   66.46    4.00
   1   5   3   63.01    3.70
  -1   5  -3   63.67    3.57
  -1   5  -3   61.39    3.99
   2  -5   3  385.68   20.83
   2  -5   3  375.65   21.18
   2  -5   3  361.27   24.85
   2  -5   3  366.75   24.90
   2  -5   3  363.27   22.12
  -2   5  -3  430.36   24.96
  -2   5  -3  412.08   21.21
   2   5   3  413.12   22.99
  -2   5  -3  409.12   22.14
  -2   5  -3  411.02   24.91
   3  -5   3    5.42    1.22
   3  -5   3    7.05    1.17
  -3  -5  -3    5.90    0.65
   3  -5   3    5.82    1.07
  -3  -5  -3    6.51    0.62
  -3   5  -3   11.60    1.37
  -3   5  -3   10.54    1.19
  -3   5  -3   11.99    1.32
  -3   5  -3   10.27    1.03
   3   5   3   10.51    1.29
   4  -5   3  341.83   21.62
   4  -5   3  350.81   19.24
  -4  -5  -3  341.04   18.88
  -4  -5  -3  333.30   18.92
   4  -5   3  324.23   21.56
  -4   5  -3  336.08   21.61
  -4   5  -3  337.63   19.23
  -4   5  -3  346.47   18.33
  -4   5  -3  328.24   21.57
  -5  -5  -3   13.91    1.26
   5  -5   3   11.35    1.52
   5  -5   3   11.41    1.62
   5  -5   3   10.72    1.73
  -5  -5  -3   12.49    1.26
  -5   5  -3   12.26    1.70
  -5   5  -3   13.38    1.59
  -5   5  -3   13.64    1.75
  -5   5  -3   13.07    1.30
   6  -5   3  184.74   12.67
   6  -5   3  198.96   12.70
   6  -5   3  186.83   11.24
   6  -5   3  195.10   10.76
   6  -5   3  192.49   10.74
  -6  -5  -3  187.51   11.01
  -6   5  -3  194.20   11.62
  -6   5  -3  194.08   10.54
  -6   5  -3  199.47   12.70
  -6   5  -3  189.98   12.65
  -6   5  -3  185.52   11.26
   6   5   3  185.50   11.80
   7  -5   3   13.42    1.81
   7  -5   3   13.65    1.94
  -7  -5  -3   13.91    1.62
   7  -5   3   14.99    1.79
  -7   5  -3   13.82    2.08
  -7   5  -3   12.79    1.78
  -7   5  -3   12.69    1.31
  -7   5  -3   12.23    1.84
   8  -5   3   18.96    2.21
   8  -5   3   21.01    2.31
  -8  -5  -3   22.06    2.15
  -8   5  -3   19.32    2.25
  -9  -5  -3   17.02    2.17
   9  -5   3   15.93    2.39
   9  -5   3   16.67    2.53
  -9   5  -3   13.51    2.52
   9   5   3   16.46    2.25
 -10  -5  -3   16.54    2.38
  10  -5   3   16.84    2.70
  10  -5   3   18.63    2.50
  10   5   3   15.97    2.41
 -10   5  -3   16.83    2.55
 -11  -5  -3    7.78    2.03
  11  -5   3   10.57    2.43
 -11   5  -3    9.12    2.66
  12  -6  -3    3.66    2.10
  12  -6  -3    0.23    2.01
  12  -6  -3    4.00    2.28
 -12  -6   3    4.28    2.38
 -12   6   3   -0.76    2.70
  12   6  -3    2.83    2.22
  11  -6  -3   16.26    2.35
 -11  -6   3   13.47    2.68
  11  -6  -3   11.90    2.28
  11  -6  -3   17.41    2.74
  11   6  -3   16.81    2.55
 -11   6   3   18.90    2.83
 -11   6   3   20.75    2.25
  10  -6  -3   17.39    2.26
 -10  -6   3   16.82    2.67
  10  -6  -3   18.88    2.92
  10  -6  -3   19.26    2.29
  10   6  -3   21.62    2.58
 -10   6   3   17.30    2.30
 -10   6   3   22.20    2.81
   9  -6  -3   15.11    2.10
   9  -6  -3   18.62    2.68
  -9  -6   3   15.89    2.23
   9  -6  -3   16.99    2.01
  -9   6   3   18.72    2.26
   9   6  -3   18.61    2.34
  -9   6   3   21.03    2.77
  -8  -6   3   44.21    3.98
   8  -6  -3   46.00    4.08
   8  -6  -3   42.96    3.45
   8   6  -3   51.48    3.72
   8   6  -3   52.20    3.84
  -8   6   3   47.95    4.15
  -8   6   3   52.46    3.70
   7  -6  -3   11.53    1.87
   7  -6  -3   15.85    1.51
  -7  -6   3   14.77    2.12
   7  -6  -3   14.21    2.09
  -7   6   3   11.47    1.82
   7   6  -3   15.93    1.92
   7   6  -3   13.22    1.95
   7   6  -3   11.69    1.76
  -7   6   3   13.03    1.91
   6  -6  -3   94.42    7.15
   6  -6  -3   98.35    5.89
  -6  -6   3  100.65    6.71
   6  -6  -3   96.62    6.49
   6  -6  -3   92.65    7.26
  -6   6   3  108.43    6.17
   6   6  -3  109.30    6.51
  -6   6   3  106.47    6.18
  -6   6   3  106.78    6.54
   6   6  -3  116.74    7.37
   6   6  -3  111.12    6.15
  -6   6   3  107.70    7.37
   5  -6  -3   55.75    4.00
   5  -6  -3   54.73    4.38
   5  -6  -3   53.32    3.42
   5  -6  -3   59.75    4.50
   5  -6  -3   52.45    3.45
  -5  -6   3   51.06    4.08
  -5   6   3   71.09    4.60
   5   6  -3   63.71    4.58
  -5   6   3   68.89    4.10
   5   6  -3   71.16    3.83
  -5   6   3   65.21    3.81
   5   6  -3   58.87    4.06
   4  -6  -3   37.11    2.74
  -4  -6   3   37.15    2.95
   4  -6  -3   35.70    3.02
  -4  -6   3   39.75    2.91
   4  -6  -3   37.62    2.95
  -4   6   3   38.63    3.08
  -4   6   3   40.00    2.87
   4   6  -3   39.22    2.73
   4   6  -3   40.75    3.17
  -4   6   3   33.09    2.96
  -4   6   3   36.55    2.60
   4   6  -3   35.62    2.53
   3  -6  -3   95.47    5.66
   3  -6  -3   97.73    6.48
  -3  -6   3   83.00    5.95
  -3  -6   3   89.58    6.64
   3  -6  -3  102.48    6.63
   3  -6  -3   98.58    6.56
   3  -6  -3   90.59    5.89
   3   6  -3  106.71    5.98
  -3   6   3  102.41    5.58
   3   6  -3   98.35    5.58
  -3   6   3  103.33    6.65
  -3   6   3   99.14    6.58
  -3   6   3   97.80    5.91
   3   6  -3  107.78    6.81
   2  -6  -3  142.53    8.47
  -2  -6   3  135.56    8.64
   2  -6  -3  143.50    7.62
  -2  -6   3  140.57    7.12
   2  -6  -3  142.72    7.36
   2  -6  -3  132.20    8.51
  -2  -6   3  135.97    7.11
  -2  -6   3  146.16    7.77
   2  -6  -3  141.51    8.41
   2   6  -3  119.32    8.65
   2   6  -3  111.79    7.63
   2   6  -3  123.97    7.27
  -2   6   3  111.19    8.48
  -2   6   3  116.01    7.15
  -2   6   3  117.16    8.49
  -1  -6   3   85.89    5.52
   1  -6  -3   82.00    5.30
  -1  -6   3   78.25    5.06
   1  -6  -3   85.72    5.23
   1  -6  -3   80.62    5.94
  -1  -6   3   83.60    5.08
   1  -6  -3   79.63    5.31
  -1  -6   3   76.58    6.09
   1   6  -3  107.02    5.24
  -1   6   3  106.67    5.36
   1   6  -3  107.39    5.54
  -1   6   3  103.40    6.01
  -1   6   3  102.92    6.00
   1   6  -3  104.88    6.22
   0  -6   3  323.20   16.99
   0  -6  -3  308.06   17.00
   0  -6   3  327.08   20.07
   0  -6  -3  318.04   17.59
   0  -6  -3  305.04   19.77
   0  -6  -3  321.82   17.59
   0  -6   3  330.64   17.85
   0   6  -3  290.50   20.03
   0   6  -3  314.86   17.05
   0   6  -3  331.34   20.05
   0   6  -3  322.68   17.81
   0   6   3  307.29   19.76
   0   6   3  316.61   19.81
   0   6   3  303.31   17.54
   0   6  -3  304.50   16.76
   0   6   3  309.19   17.00
   1  -6   3  178.40    9.91
   1  -6   3  171.12   11.10
  -1  -6  -3  177.64    9.57
   1  -6   3  182.96    9.38
  -1  -6  -3  179.89    9.57
   1   6   3  158.07   10.22
  -1   6  -3  166.14    9.41
   1   6   3  168.57   10.75
  -1   6  -3  175.60   11.12
  -1   6  -3  156.92   11.06
  -1   6  -3  157.57    9.84
   2  -6   3   62.59    3.81
   2  -6   3   56.13    4.24
   2  -6   3   61.91    3.53
  -2  -6  -3   58.46    3.31
   2  -6   3   58.16    4.15
   2  -6   3   60.01    3.18
  -2  -6  -3   59.73    3.32
  -2   6  -3   56.94    3.76
  -2   6  -3   53.96    3.52
  -2   6  -3   56.21    4.20
   2   6   3   52.02    3.90
  -2   6  -3   55.19    4.21
   3  -6   3    4.49    0.95
   3  -6   3    4.86    0.54
   3  -6   3    4.62    1.05
   3  -6   3    4.72    1.28
   3  -6   3    4.06    1.06
  -3  -6  -3    4.19    0.54
  -3  -6  -3    4.57    0.54
   3   6   3    5.14    1.16
  -3   6  -3    4.51    1.13
  -3   6  -3    5.79    1.12
  -3   6  -3    6.30    1.14
  -3   6  -3    5.66    1.03
   4  -6   3   12.58    1.56
   4  -6   3   14.91    1.68
  -4  -6  -3   13.44    1.30
  -4  -6  -3   14.26    1.17
   4  -6   3   14.30    1.71
  -4   6  -3   12.48    1.46
  -4   6  -3   13.35    1.80
  -4   6  -3   13.52    1.86
  -4   6  -3   14.86    1.64
   5  -6   3   24.31    2.36
   5  -6   3   24.93    2.49
  -5  -6  -3   23.15    1.85
   5  -6   3   21.17    2.39
  -5  -6  -3   21.51    1.67
  -5   6  -3   23.51    1.93
  -5   6  -3   23.03    2.47
  -5   6  -3   18.95    2.31
  -5   6  -3   20.11    2.10
   6  -6   3   31.42    2.67
  -6  -6  -3   28.90    2.42
   6  -6   3   29.43    2.72
   6  -6   3   29.20    2.92
   6  -6   3   29.54    2.87
  -6   6  -3   31.22    3.02
  -6   6  -3   28.43    2.31
  -6   6  -3   27.42    2.72
  -6   6  -3   29.51    2.86
  -7  -6  -3   56.86    3.90
   7  -6   3   56.69    4.05
   7  -6   3   53.71    4.16
  -7   6  -3   56.98    4.21
  -7   6  -3   58.51    3.65
  -7   6  -3   60.38    4.29
   8  -6   3   47.51    3.51
  -8  -6  -3   47.68    3.48
   8  -6   3   48.72    3.73
   8  -6   3   41.72    3.48
  -8   6  -3   43.05    3.84
  -8   6  -3   37.23    3.66
   9  -6   3   31.08    3.19
   9  -6   3   37.98    3.45
   9  -6   3   30.24    2.98
  -9  -6  -3   33.78    3.18
  -9   6  -3   33.98    3.46
  10  -6   3   11.26    2.30
  10  -6   3   11.47    2.27
 -10  -6  -3   10.18    2.07
  10  -6   3   11.70    2.31
 -10   6  -3   11.52    2.36
  11  -6   3   11.74    2.71
 -11  -6  -3    9.79    2.27
  11  -6   3   12.86    2.53
 -11   6  -3   14.11    2.58
 -11  -7   3   -1.29    2.06
  11  -7  -3   -0.57    1.65
  11  -7  -3    6.77    2.31
 -11   7   3   -0.33    1.96
  11   7  -3    1.06    1.96
 -11   7   3    1.03    2.12
  10  -7  -3   33.04    3.64
 -10  -7   3   31.93    3.14
  10  -7  -3   34.19    3.07
 -10   7   3   23.45    3.16
  10   7  -3   32.55    2.96
 -10   7   3   26.66    2.87
   9  -7  -3    7.23    2.28
   9  -7  -3    1.84    1.49
  -9  -7   3    5.01    1.98
  -9   7   3    1.45    1.61
  -9   7   3    2.21    2.10
   9   7  -3    1.73    1.65
   8  -7  -3   11.24    1.53
   8  -7  -3   10.49    1.99
  -8  -7   3    9.91    2.11
  -8   7   3   11.15    2.00
  -8   7   3   10.74    2.28
   8   7  -3   10.15    1.95
  -7  -7   3   29.02    2.74
   7  -7  -3   27.91    2.70
   7  -7  -3   29.07    2.07
   7   7  -3   20.73    2.20
   7   7  -3   18.98    2.28
  -7   7   3   21.30    2.23
  -7   7   3   19.33    2.53
   6  -7  -3   26.03    2.80
   6  -7  -3   23.46    2.54
  -6  -7   3   27.25    2.66
   6  -7  -3   28.72    2.81
   6  -7  -3   27.13    1.92
   6   7  -3   27.31    2.41
   6   7  -3   25.35    2.55
  -6   7   3   25.32    1.87
   6   7  -3   26.35    2.79
  -6   7   3   25.41    2.46
  -6   7   3   27.84    2.83
  -6   7   3   26.48    2.89
  -5  -7   3   74.10    5.03
   5  -7  -3   74.45    5.35
   5  -7  -3   77.58    5.53
   5  -7  -3   77.93    4.96
   5   7  -3   78.71    5.61
   5   7  -3   79.29    4.94
  -5   7   3   69.25    4.63
  -5   7   3   72.80    4.92
  -5   7   3   80.15    5.62
   5   7  -3   74.81    4.62
  -5   7   3   77.92    5.56
   4  -7  -3   47.61    3.90
   4  -7  -3   48.93    3.82
   4  -7  -3   52.09    3.56
  -4  -7   3   49.91    3.68
  -4  -7   3   51.99    3.94
   4   7  -3   54.61    3.31
  -4   7   3   55.13    4.03
   4   7  -3   54.74    4.09
  -4   7   3   53.10    3.55
  -4   7   3   52.24    3.98
   4   7  -3   54.88    3.63
  -4   7   3   51.87    3.42
  -3  -7   3   71.17    5.47
   3  -7  -3   71.36    5.38
   3  -7  -3   72.38    4.72
  -3  -7   3   80.04    5.11
   3  -7  -3   72.70    5.35
   3  -7  -3   75.12    5.28
   3  -7  -3   73.35    4.83
  -3  -7   3   76.04    4.98
   3   7  -3   87.49    5.61
  -3   7   3   84.55    4.62
  -3   7   3   82.98    5.46
  -3   7   3   85.61    5.50
   3   7  -3   83.96    4.67
  -3   7   3   81.90    4.90
   3   7  -3   83.30    4.89
   2  -7  -3   20.31    1.70
   2  -7  -3   19.89    1.64
   2  -7  -3   18.40    1.69
  -2  -7   3   18.58    1.96
  -2  -7   3   19.41    1.88
   2  -7  -3   20.47    1.57
   2  -7  -3   18.26    1.82
  -2   7   3   17.45    1.49
   2   7  -3   19.19    2.14
  -2   7   3   17.04    1.84
  -2   7   3   15.83    1.61
   2   7  -3   18.55    1.76
  -2   7   3   17.16    1.77
   2   7  -3   17.78    1.73
  -1  -7   3   10.16    1.24
  -1  -7   3    9.70    1.32
  -1  -7   3   11.65    0.98
   1  -7  -3   10.00    1.12
   1  -7  -3   11.19    1.01
   1  -7  -3   12.58    1.16
   1  -7  -3   11.55    1.19
  -1   7   3    7.47    1.06
   1   7  -3    6.43    1.09
   1   7  -3    8.79    1.27
  -1   7   3    7.06    0.91
   1   7  -3    6.60    1.11
   1   7  -3    7.50    1.23
   1   7  -3    7.71    0.86
  -1   7   3    7.38    1.00
   0  -7  -3   18.68    1.56
   0  -7  -3   17.63    1.46
   0  -7   3   17.08    1.50
   0  -7   3   20.28    1.82
   0  -7  -3   15.25    1.62
   0  -7   3   17.16    1.83
   0  -7  -3   16.94    1.45
   0   7   3   21.37    1.58
   0   7   3   20.44    1.35
   0   7  -3   19.87    2.07
   0   7  -3   19.51    1.76
   0   7  -3   19.07    1.80
   0   7  -3   19.88    1.29
   0   7  -3   20.90    1.96
   0   7   3   18.70    1.58
  -1  -7  -3  135.72    7.42
   1  -7   3  128.43    7.77
   1  -7   3  134.90    7.28
   1  -7   3  143.98    8.71
  -1  -7  -3  135.93    7.44
  -1   7  -3  124.29    7.73
  -1   7  -3  126.60    8.73
  -1   7  -3  129.53    8.76
  -1   7  -3  132.14    7.38
   1   7   3  124.66    8.28
   1   7   3  125.30    8.34
  -2  -7  -3   50.32    2.93
   2  -7   3   51.49    3.45
   2  -7   3   52.88    3.74
   2  -7   3   51.85    3.10
  -2  -7  -3   50.87    2.93
   2   7   3   48.31    3.28
   2   7   3   46.56    3.56
  -2   7  -3   51.33    3.43
  -2   7  -3   44.90    3.71
  -2   7  -3   48.95    3.90
   3  -7   3  199.28   14.67
   3  -7   3  231.30   13.13
   3  -7   3  218.03   12.13
  -3  -7  -3  225.42   12.67
   3  -7   3  220.89   12.43
  -3  -7  -3  216.13   12.69
   3  -7   3  219.48   14.70
   3   7   3  230.86   13.70
  -3   7  -3  230.32   13.10
  -3   7  -3  239.93   12.52
  -3   7  -3  238.47   14.74
   3   7   3  231.98   14.31
  -3   7  -3  244.52   14.75
  -4  -7  -3   19.14    1.43
  -4  -7  -3   17.94    1.46
   4  -7   3   17.48    1.88
   4  -7   3   18.59    1.68
   4  -7   3   19.31    2.20
   4  -7   3   19.54    2.13
  -4   7  -3   18.76    2.15
   4   7   3   17.98    2.20
  -4   7  -3   18.56    1.73
   4   7   3   17.11    1.51
  -4   7  -3   19.29    2.22
  -4   7  -3   17.02    1.91
  -5  -7  -3  136.87    8.07
   5  -7   3  137.17    9.49
   5  -7   3  144.32    9.48
   5  -7   3  138.43    7.99
   5  -7   3  136.37    8.46
  -5   7  -3  144.45    9.48
  -5   7  -3  142.62    8.49
  -5   7  -3  138.92    7.96
  -5   7  -3  136.49    9.48
  -6  -7  -3    5.95    1.10
   6  -7   3    5.81    1.54
   6  -7   3    6.20    1.80
  -6   7  -3    2.66    1.72
  -6   7  -3    3.66    1.30
   7  -7   3    2.21    1.78
  -7  -7  -3    3.48    1.23
   7  -7   3    3.14    1.46
   7   7   3    4.02    1.13
  -7   7  -3    5.47    1.64
  -7   7  -3    4.17    1.40
  -7   7  -3    3.79    1.42
   8  -7   3   24.69    2.58
   8  -7   3   24.01    2.33
  -8  -7  -3   21.33    2.07
  -8   7  -3   15.65    2.66
  -8   7  -3   17.71    1.88
   8   7   3   17.24    2.21
  -9  -7  -3    3.99    1.68
   9  -7   3    2.10    1.81
   9  -7   3    2.90    1.82
  -9   7  -3    2.33    1.88
 -10  -7  -3    4.00    1.73
  10  -7   3    5.17    2.11
  10  -7   3    3.34    2.27
 -10   7  -3    6.02    2.20
  11  -7   3    9.75    2.65
 -11  -7  -3    7.55    2.09
 -11   7  -3    6.23    2.86
  11  -8  -3    4.16    2.29
 -11  -8   3    1.38    2.24
 -11   8   3    1.78    1.94
  11   8  -3    3.22    2.04
 -11   8   3    0.93    2.63
  10  -8  -3   -1.10    1.94
 -10  -8   3    1.70    2.08
  10   8  -3    2.67    1.88
 -10   8   3    2.52    1.99
 -10   8   3    0.31    1.93
   9  -8  -3    4.37    1.92
  -9  -8   3    5.02    2.02
   9  -8  -3    4.16    1.46
  -9   8   3    6.51    2.40
  -9   8   3    5.51    1.87
   9   8  -3    3.09    1.94
   8  -8  -3    5.71    2.13
  -8  -8   3    4.77    1.93
   8  -8  -3    4.08    1.22
  -8   8   3    6.62    1.94
  -8   8   3   10.47    2.27
   8   8  -3    8.98    1.71
   7  -8  -3   31.32    2.98
   7  -8  -3   28.75    2.16
  -7  -8   3   28.54    2.95
   7   8  -3   31.59    2.80
  -7   8   3   33.33    3.33
  -7   8   3   30.77    3.00
   6  -8  -3   39.99    3.69
   6  -8  -3   41.53    3.85
  -6  -8   3   33.83    3.67
   6   8  -3   53.36    4.02
  -6   8   3   48.78    3.78
   6   8  -3   45.83    3.46
   6   8  -3   47.93    3.29
  -6   8   3   48.55    3.39
  -5  -8   3  126.38    7.56
   5  -8  -3  122.01    8.23
   5  -8  -3  118.23    7.36
   5  -8  -3  126.05    8.09
  -5   8   3  115.94    7.31
  -5   8   3  123.99    8.32
   5   8  -3  121.35    6.88
   5   8  -3  112.44    7.26
  -5   8   3  114.34    6.99
   5   8  -3  119.19    8.40
  -5   8   3  116.44    8.32
  -4  -8   3  180.73   11.34
  -4  -8   3  178.27   10.30
   4  -8  -3  178.93    9.70
   4  -8  -3  178.35   10.14
   4  -8  -3  184.50   11.27
   4  -8  -3  177.10   11.41
  -4  -8   3  175.91   10.31
   4   8  -3  179.63   11.50
  -4   8   3  164.64   10.12
   4   8  -3  163.07    9.59
   4   8  -3  163.28   10.09
  -4   8   3  163.34   11.40
  -4   8   3  160.12    9.62
  -4   8   3  166.60   11.40
   3  -8  -3   64.46    4.23
  -3  -8   3   59.18    4.66
  -3  -8   3   58.63    4.37
   3  -8  -3   64.93    4.60
   3  -8  -3   64.51    4.45
   3  -8  -3   59.29    4.08
  -3   8   3   69.23    4.72
  -3   8   3   65.68    4.24
  -3   8   3   68.90    4.75
   3   8  -3   63.54    4.87
   3   8  -3   65.90    4.27
  -3   8   3   68.77    3.96
   3   8  -3   66.34    3.95
  -2  -8   3   64.63    4.07
   2  -8  -3   65.88    4.07
   2  -8  -3   63.53    3.94
  -2  -8   3   64.05    4.42
   2  -8  -3   62.69    3.79
   2  -8  -3   61.37    4.29
   2   8  -3   57.83    3.69
  -2   8   3   58.66    3.84
  -2   8   3   58.01    3.58
   2   8  -3   61.16    4.55
   2   8  -3   55.22    3.59
  -2   8   3   57.09    4.29
   2   8  -3   58.46    4.47
   2   8  -3   58.22    3.98
  -2   8   3   56.92    4.27
  -1  -8   3   78.36    5.56
   1  -8  -3   77.67    4.75
  -1  -8   3   70.76    5.06
   1  -8  -3   78.11    5.36
   1  -8  -3   79.14    4.81
   1   8  -3   81.70    4.71
   1   8  -3   83.61    4.53
   1   8  -3   78.99    5.57
  -1   8   3   82.32    5.37
   1   8  -3   77.65    5.58
   1   8  -3   81.97    5.03
  -1   8   3   80.41    4.79
  -1   8   3   82.27    5.36
   0  -8   3    3.21    0.61
   0  -8   3    2.81    0.68
   0  -8   3    2.21    1.05
   0  -8  -3    3.33    0.75
   0  -8  -3    2.07    1.07
   0  -8   3    2.75    1.03
   0  -8  -3    2.52    0.71
   0  -8  -3    2.49    0.63
   0   8  -3    1.75    1.10
   0   8   3    0.84    0.59
   0   8   3    0.03    0.55
   0   8  -3   -1.42    0.86
   0   8  -3    0.67    1.02
   0   8   3    0.29    0.69
   0   8  -3   -0.02    1.13
   0   8  -3    0.53    0.51
  -1  -8  -3   22.38    1.73
   1  -8   3   21.90    2.17
   1  -8   3   24.79    2.30
   1  -8   3   23.69    1.85
  -1  -8  -3   21.54    1.73
  -1   8  -3   27.49    2.44
   1   8   3   26.10    1.87
  -1   8  -3   27.90    2.38
  -1   8  -3   28.16    2.11
  -1   8  -3   25.81    2.38
  -2  -8  -3    2.51    0.56
  -2  -8  -3    1.45    0.53
   2  -8   3    1.66    1.03
   2  -8   3    3.04    1.02
   2  -8   3    1.13    0.85
   2   8   3    0.79    0.54
  -2   8  -3    0.18    1.00
  -2   8  -3    1.18    1.09
  -2   8  -3    2.00    1.07
   3  -8   3    2.09    1.02
  -3  -8  -3    4.55    0.67
  -3  -8  -3    4.13    0.65
   3  -8   3    3.72    1.25
   3  -8   3    3.08    1.45
   3  -8   3    3.49    1.34
   3  -8   3    3.24    0.57
  -3   8  -3    1.66    1.14
   3   8   3    1.07    1.17
   3   8   3    2.31    0.68
  -3   8  -3    2.59    1.22
  -3   8  -3    2.11    1.16
   4  -8   3   14.10    1.53
   4  -8   3   13.16    1.70
  -4  -8  -3   11.77    1.20
   4  -8   3   13.41    1.18
   4  -8   3   11.89    1.85
   4  -8   3   10.68    1.93
  -4   8  -3   11.98    1.92
  -4   8  -3    9.07    1.60
   4   8   3   12.59    1.42
  -4   8  -3   12.53    1.84
  -4   8  -3   10.55    1.67
   4   8   3   11.64    1.80
  -5  -8  -3    7.78    1.01
   5  -8   3    6.53    1.46
   5  -8   3    5.26    1.76
   5   8   3    8.57    1.12
  -5   8  -3   10.09    1.63
  -5   8  -3    9.45    1.68
  -6  -8  -3    8.79    1.25
   6  -8   3    8.75    2.02
   6  -8   3    7.32    1.65
  -6   8  -3    8.07    1.60
   6   8   3    8.09    1.37
  -6   8  -3    5.45    1.67
  -7  -8  -3   16.79    1.79
   7  -8   3   13.78    2.20
   7  -8   3   13.34    2.08
  -7   8  -3   16.56    2.53
  -7   8  -3   17.40    1.95
  -7   8  -3   21.49    2.24
   7   8   3   20.92    2.25
   8  -8   3   11.16    1.96
  -8  -8  -3   12.16    1.79
   8  -8   3   12.61    2.17
  -8   8  -3   10.11    2.17
   8   8   3   12.67    1.79
  -8   8  -3   12.94    1.79
  -9  -8  -3   20.86    2.27
   9  -8   3   13.25    2.43
   9  -8   3   17.39    2.60
  -9   8  -3   18.40    3.03
  10  -8   3    5.73    2.09
  10  -8   3    7.09    2.64
 -10  -8  -3    6.97    1.77
 -10   8  -3    4.24    2.25
 -11  -9   3    8.89    2.47
  11  -9  -3   13.09    2.78
 -11   9   3    8.91    2.35
  11   9  -3    9.62    2.34
 -11   9   3   10.15    2.63
  10  -9  -3    8.43    2.75
 -10  -9   3    9.02    2.31
 -10   9   3    8.75    2.18
 -10   9   3    9.24    2.80
  10   9  -3    8.90    2.34
  -9  -9   3   13.41    2.45
   9  -9  -3   12.48    2.41
  -9   9   3   16.27    2.53
   9   9  -3   11.69    2.31
  -9   9   3   16.77    2.33
   8  -9  -3   19.37    2.58
  -8  -9   3   17.64    2.62
   8   9  -3   22.30    2.44
  -8   9   3   23.65    2.47
  -8   9   3   25.19    2.73
  -7  -9   3   26.73    2.78
   7  -9  -3   22.53    2.78
  -7   9   3   22.91    2.44
   7   9  -3   24.70    2.38
  -7   9   3   24.21    2.60
   6  -9  -3   43.85    3.40
  -6  -9   3   37.04    3.56
   6   9  -3   39.82    3.12
  -6   9   3   40.51    3.36
  -6   9   3   41.26    3.37
  -5  -9   3    4.85    1.39
   5  -9  -3    4.90    1.66
   5  -9  -3    5.33    1.48
   5  -9  -3    3.83    1.61
   5  -9  -3    5.42    1.38
  -5  -9   3    6.44    1.67
   5   9  -3    3.74    1.35
  -5   9   3    7.28    1.57
   5   9  -3    5.70    1.77
  -5   9   3    3.43    1.52
   5   9  -3    5.75    1.41
   4  -9  -3   16.96    2.03
   4  -9  -3   15.78    1.66
  -4  -9   3   15.91    2.01
   4  -9  -3   20.12    1.90
   4  -9  -3   15.70    1.88
  -4   9   3   11.35    1.93
   4   9  -3   12.35    1.61
  -4   9   3   15.60    1.70
  -4   9   3   14.44    1.98
   4   9  -3   13.68    2.11
  -4   9   3   14.10    1.75
   4   9  -3   14.21    1.76
  -3  -9   3   34.19    2.72
   3  -9  -3   30.53    2.38
   3  -9  -3   31.88    2.75
   3  -9  -3   31.00    2.56
  -3  -9   3   33.37    2.67
  -3   9   3   27.94    2.75
  -3   9   3   27.16    2.28
   3   9  -3   27.20    2.39
  -3   9   3   23.85    2.36
   3   9  -3   27.48    2.79
  -3   9   3   25.98    2.74
   3   9  -3   29.71    2.56
   2  -9  -3   35.40    2.98
   2  -9  -3   35.12    2.75
  -2  -9   3   36.03    3.10
   2  -9  -3   37.92    2.70
  -2  -9   3   36.67    3.09
   2   9  -3   39.64    3.20
   2   9  -3   40.88    3.31
  -2   9   3   36.47    2.53
  -2   9   3   37.43    3.03
   2   9  -3   38.95    2.94
  -2   9   3   38.79    3.03
   2   9  -3   35.48    2.52
   2   9  -3   36.96    2.63
  -2   9   3   37.08    2.72
  -1  -9   3   49.51    3.68
  -1  -9   3   53.34    4.05
   1  -9  -3   50.78    3.45
   1  -9  -3   49.82    3.50
   1  -9  -3   48.51    3.77
   1   9  -3   56.12    3.50
   1   9  -3   52.62    3.59
   1   9  -3   56.86    4.07
   1   9  -3   56.72    4.10
  -1   9   3   52.77    3.37
   1   9  -3   56.96    3.24
  -1   9   3   54.32    3.11
  -1   9   3   52.71    3.83
   0  -9  -3   27.52    2.30
   0  -9  -3   26.11    2.09
   0  -9   3   28.70    2.68
   0  -9  -3   26.87    2.20
   0  -9   3   25.98    2.44
   0  -9  -3   28.13    2.28
   0   9   3   28.65    1.99
   0   9  -3   29.14    1.96
   0   9  -3   32.64    2.44
   0   9   3   30.79    2.31
   0   9  -3   33.00    2.73
   0   9  -3   29.40    2.69
   0   9  -3   31.95    2.45
  -1  -9  -3   26.98    1.96
   1  -9   3   26.89    1.88
   1  -9   3   24.44    2.40
   1  -9   3   23.80    2.59
  -1  -9  -3   25.38    1.93
  -1   9  -3   27.23    2.84
  -1   9  -3   29.62    2.40
  -1   9  -3   26.08    2.76
  -1   9  -3   28.48    2.30
   1   9   3   28.54    2.14
  -2  -9  -3  128.58    7.30
  -2  -9  -3  125.78    7.29
   2  -9   3  123.40    7.74
   2  -9   3  130.36    8.60
   2  -9   3  127.42    7.13
  -2   9  -3  129.78    7.34
  -2   9  -3  128.46    8.66
  -2   9  -3  126.18    7.71
  -2   9  -3  123.67    8.64
   2   9   3  128.25    8.23
   3  -9   3   20.18    2.07
   3  -9   3   18.52    1.38
   3  -9   3   18.79    2.32
  -3  -9  -3   19.04    1.50
   3  -9   3   19.17    1.68
   3  -9   3   18.43    2.18
   3   9   3   18.84    1.67
  -3   9  -3   15.78    1.79
  -3   9  -3   17.99    2.18
  -3   9  -3   17.96    1.99
   3   9   3   19.30    2.16
  -3   9  -3   16.41    2.23
   4  -9   3   45.54    2.70
   4  -9   3   45.14    3.09
   4  -9   3   46.78    3.50
  -4  -9  -3   43.38    2.79
  -4   9  -3   41.69    3.33
  -4   9  -3   47.34    3.56
   4   9   3   43.40    3.25
  -5  -9  -3    7.63    1.03
   5  -9   3    6.49    0.97
   5  -9   3    6.22    1.45
   5  -9   3    9.18    1.77
  -5   9  -3   11.47    1.79
  -5   9  -3   11.19    1.83
   5   9   3   11.81    1.38
  -6  -9  -3    7.04    1.12
   6  -9   3    8.23    1.49
   6  -9   3    7.57    1.82
  -6   9  -3    3.88    1.63
   6   9   3    3.35    1.16
  -6   9  -3    1.93    1.61
  -7  -9  -3    6.85    1.26
   7  -9   3    6.69    1.62
   7  -9   3    5.73    2.18
  -7   9  -3    4.37    1.84
  -7   9  -3    5.91    1.67
   7   9   3    6.22    1.45
   8  -9   3    1.61    1.80
   8  -9   3    0.54    1.77
  -8  -9  -3    4.31    1.48
  -8   9  -3    1.76    1.87
  -8   9  -3    3.70    1.69
   8   9   3    3.31    1.53
   9  -9   3    5.48    2.09
   9  -9   3    3.39    1.98
  -9  -9  -3    3.14    1.62
  -9   9  -3    2.96    2.53
  10  -9   3    0.37    2.59
  10  -9   3    1.06    2.20
 -10   9  -3   -0.43    2.69
  10 -10  -3    4.35    2.71
 -10 -10   3    4.75    2.24
 -10  10   3    5.78    2.32
 -10  10   3    5.03    2.16
  10  10  -3    1.63    2.05
  -9 -10   3   10.08    2.42
   9 -10  -3   14.90    2.57
  -9  10   3   12.41    2.49
   9  10  -3   12.52    2.38
  -9  10   3   12.09    2.82
  -8 -10   3    9.22    2.47
   8 -10  -3   10.60    2.13
  -8  10   3    5.05    2.33
   8  10  -3    7.72    2.00
  -8  10   3    5.86    1.92
  -7 -10   3    6.37    2.04
   7 -10  -3   13.82    2.35
   7 -10  -3   12.61    2.02
  -7  10   3   10.45    2.15
  -7  10   3   10.78    2.26
   7  10  -3    5.35    1.80
  -6 -10   3   24.03    2.62
  -6 -10   3   23.19    2.61
   6 -10  -3   20.27    2.41
   6 -10  -3   23.81    2.22
  -6  10   3   21.43    2.33
   6  10  -3   21.10    2.22
  -6  10   3   22.65    2.59
   5 -10  -3   40.46    3.41
  -5 -10   3   36.12    3.32
  -5 -10   3   32.49    3.39
   5 -10  -3   37.78    2.84
   5 -10  -3   29.86    2.97
  -5  10   3   35.95    3.21
  -5  10   3   33.08    3.08
   5  10  -3   36.17    2.87
   4 -10  -3   26.38    2.90
   4 -10  -3   26.15    2.71
   4 -10  -3   24.43    2.32
  -4 -10   3   21.63    2.56
  -4  10   3   32.91    3.05
   4  10  -3   23.34    2.50
   4  10  -3   28.39    2.46
  -4  10   3   26.07    2.60
   4  10  -3   30.07    3.12
  -4  10   3   27.15    2.71
  -4  10   3   25.90    2.47
   3 -10  -3   64.17    4.26
   3 -10  -3   68.89    4.07
   3 -10  -3   62.89    4.58
  -3 -10   3   68.08    4.49
   3  10  -3   59.68    4.22
   3  10  -3   59.41    4.00
  -3  10   3   62.44    3.93
  -3  10   3   60.52    4.22
   3  10  -3   58.35    4.65
   3  10  -3   61.94    4.78
  -3  10   3   58.39    4.69
  -2 -10   3   29.67    2.89
   2 -10  -3   30.01    2.62
   2 -10  -3   29.19    2.69
  -2 -10   3   30.27    2.93
   2 -10  -3   34.76    2.84
   2  10  -3   36.65    3.19
   2  10  -3   33.81    2.52
  -2  10   3   35.10    2.44
  -2  10   3   33.92    2.60
   2  10  -3   34.35    2.84
  -2  10   3   32.81    2.90
   2  10  -3   35.07    3.24
   1 -10  -3  107.14    7.14
   1 -10  -3  102.55    6.34
  -1 -10   3  102.76    6.71
   1 -10  -3  107.50    6.42
  -1 -10   3  104.59    7.34
   1  10  -3  105.11    6.62
   1  10  -3  114.09    7.49
   1  10  -3  106.04    6.10
   1  10  -3  103.17    6.23
   1  10  -3  106.89    7.42
  -1  10   3  112.01    7.21
  -1  10   3  109.11    5.99
   0 -10   3   86.07    5.48
   0 -10  -3   83.72    4.74
   0 -10   3   78.98    5.10
   0  10  -3   72.06    4.67
   0  10  -3   74.59    5.55
   0  10   3   76.27    5.28
   0  10  -3   72.43    5.02
   0  10  -3   71.03    5.63
   0  10  -3   70.68    4.41
   1 -10   3   53.39    3.87
   1 -10   3   55.29    4.08
  -1 -10  -3   51.73    3.27
  -1  10  -3   53.88    4.23
  -1  10  -3   48.46    3.64
  -1  10  -3   44.29    4.00
   1  10   3   48.97    3.63
  -1  10  -3   48.63    3.50
   2 -10   3   33.35    3.06
  -2 -10  -3   31.73    2.19
   2 -10   3   30.70    2.18
   2 -10   3   38.64    3.09
  -2  10  -3   26.91    2.56
   2  10   3   28.80    2.46
  -2  10  -3   29.23    2.93
   3 -10   3   -0.07    1.30
   3 -10   3    0.72    1.05
  -3 -10  -3    0.17    0.72
  -3  10  -3    0.24    1.56
  -3  10  -3    1.16    1.30
   3  10   3    0.44    0.87
   4 -10   3   21.88    2.30
   4 -10   3   18.31    1.75
  -4 -10  -3   22.34    1.69
   4  10   3   18.06    1.95
  -4  10  -3   17.64    2.42
  -4  10  -3   18.60    2.06
   5 -10   3   19.49    1.95
  -5 -10  -3   22.52    1.75
   5 -10   3   18.60    2.34
  -5  10  -3   16.79    2.29
  -5  10  -3   16.27    2.08
   5  10   3   16.30    1.97
  -6 -10  -3   18.02    1.67
   6 -10   3   15.82    2.36
   6 -10   3   17.96    2.08
  -6  10  -3   19.86    2.44
   6  10   3   17.41    2.05
  -6  10  -3   16.66    2.23
   7 -10   3   11.74    1.92
  -7 -10  -3   12.02    1.50
   7 -10   3   13.41    2.30
  -7  10  -3   12.42    2.27
  -7  10  -3   10.36    1.98
   7  10   3    8.34    1.79
   8 -10   3   34.61    3.25
   8 -10   3   34.27    3.07
   8  10   3   23.82    2.69
  -8  10  -3   19.63    3.23
  -8  10  -3   24.13    2.56
   9 -10   3   33.80    3.15
   9 -10   3   36.54    3.63
  -9  10  -3   28.30    3.84
  10 -10   3    7.43    2.91
  10 -10   3    4.79    2.22
 -10  10  -3    3.26    2.91
 -10 -11   3   27.95    3.37
  10 -11  -3   29.26    3.84
  10  11  -3   34.26    3.38
 -10  11   3   28.46    3.40
 -10  11   3   28.81    3.55
   9 -11  -3   12.55    2.59
   9 -11  -3   12.81    2.42
  -9 -11   3   11.85    2.77
   9  11  -3   10.65    2.21
  -9  11   3   16.94    2.49
  -9  11   3    9.00    2.82
  -8 -11   3    8.54    2.50
   8 -11  -3    4.70    2.01
   8 -11  -3    9.68    2.21
   8  11  -3    9.62    2.12
  -8  11   3   10.35    2.19
  -8  11   3    6.46    2.47
   7 -11  -3   51.25    3.92
  -7 -11   3   51.18    4.41
   7 -11  -3   43.43    4.25
  -7 -11   3   51.02    4.40
   7  11  -3   45.60    3.73
  -7  11   3   45.94    3.84
  -7  11   3   44.47    4.28
  -6 -11   3    6.20    1.94
   6 -11  -3    4.85    1.45
   6 -11  -3    3.36    1.68
   6  11  -3    6.33    1.72
  -6  11   3    2.90    1.72
  -6  11   3    5.00    1.93
  -5 -11   3   45.86    3.97
   5 -11  -3   47.11    3.50
   5 -11  -3   46.46    3.92
  -5  11   3   46.40    3.62
   5  11  -3   51.08    3.45
  -5  11   3   51.18    3.91
  -4 -11   3   35.77    3.35
   4 -11  -3   39.75    3.31
   4 -11  -3   37.29    3.21
   4 -11  -3   37.48    3.04
   4  11  -3   33.29    2.89
  -4  11   3   29.26    2.97
  -4  11   3   35.24    3.24
   3 -11  -3   21.87    2.35
   3 -11  -3   22.96    2.71
   3 -11  -3   20.53    2.16
  -3 -11   3   25.17    2.60
  -3  11   3   30.16    2.42
   3  11  -3   29.35    2.48
  -3  11   3   32.54    2.94
   3  11  -3   29.79    2.83
   2 -11  -3   40.70    2.97
   2 -11  -3   41.91    2.88
  -2 -11   3   32.75    3.02
   2 -11  -3   37.73    3.17
   2  11  -3   38.95    3.41
  -2  11   3   36.04    2.72
   2  11  -3   38.67    3.31
  -2  11   3   34.18    3.24
   2  11  -3   32.72    2.88
   2  11  -3   38.09    3.09
   1 -11  -3    3.28    1.40
  -1 -11   3    1.95    1.52
   1 -11  -3    4.90    1.15
  -1 -11   3    2.93    1.28
   1 -11  -3    5.13    1.14
   1  11  -3    3.84    1.69
  -1  11   3    3.88    0.98
   1  11  -3    2.20    1.38
  -1  11   3    3.58    1.24
   1  11  -3    2.29    1.27
   1  11  -3    2.75    1.53
   0 -11   3   16.81    1.87
   0 -11  -3   15.22    1.61
   0 -11   3   15.87    1.90
   0  11  -3   14.67    1.96
   0  11  -3   15.55    1.86
   0  11   3   14.20    1.68
   1 -11   3   83.25    5.85
  -1 -11  -3   81.13    5.34
   1  11   3   94.53    6.09
  -1  11  -3   89.48    5.43
  -1  11  -3   96.88    5.90
   2 -11   3    3.22    1.42
  -2 -11  -3    1.82    0.91
  -2  11  -3    3.76    1.44
   2  11   3    3.60    1.04
  -2  11  -3    3.10    1.68
   3 -11   3  168.11    9.85
  -3 -11  -3  163.17    9.26
   3 -11   3  159.17    8.90
  -3  11  -3  161.77    9.90
   3  11   3  159.79   10.49
  -3  11  -3  155.97    9.30
   4 -11   3    3.54    1.17
  -4 -11  -3    4.04    0.99
   4 -11   3    6.58    1.72
  -4  11  -3    3.93    1.77
   4  11   3    5.56    1.22
  -4  11  -3    5.72    1.71
   5 -11   3   73.34    4.66
  -5 -11  -3   78.19    4.61
   5 -11   3   77.37    5.41
  -5  11  -3   73.58    4.98
   5  11   3   76.13    5.30
  -5  11  -3   70.65    5.55
  -6 -11  -3    0.70    1.05
   6 -11   3   -1.45    2.03
   6 -11   3    0.26    1.30
  -6  11  -3    0.04    1.80
  -6  11  -3    1.96    1.74
   6  11   3    0.03    1.18
   7 -11   3    8.80    1.75
   7 -11   3   11.90    2.31
  -7  11  -3    9.25    2.24
   7  11   3    6.89    1.66
  -7  11  -3    7.25    1.88
   8 -11   3    6.09    1.96
   8 -11   3    7.44    2.63
  -8  11  -3    6.15    2.16
  -8  11  -3    5.21    2.26
   9 -11   3    8.56    2.90
   9 -11   3    8.20    2.05
  -9  11  -3    8.80    2.61
   9 -12  -3   20.49    3.36
  -9 -12   3   20.44    3.15
  -9 -12   3   22.95    3.22
   9  12  -3   16.72    2.75
  -9  12   3   18.29    2.75
   8 -12  -3   26.39    3.50
  -8 -12   3   27.35    3.37
   8 -12  -3   28.90    3.02
  -8 -12   3   29.16    3.44
   8  12  -3   30.39    2.98
  -8  12   3   30.43    3.13
   7 -12  -3   15.41    2.08
   7 -12  -3   13.81    2.36
  -7 -12   3   15.40    2.72
  -7  12   3   12.40    2.29
   7  12  -3   14.43    2.26
   6 -12  -3   45.06    4.05
   6 -12  -3   46.67    3.70
  -6 -12   3   47.23    4.01
  -6  12   3   37.32    3.78
   6  12  -3   41.20    3.40
   5 -12  -3   17.34    2.13
   5 -12  -3   17.13    2.15
  -5 -12   3   13.92    2.32
  -5  12   3   12.04    2.03
   5  12  -3   13.43    2.02
  -4 -12   3   21.13    2.44
   4 -12  -3   17.58    2.25
   4 -12  -3   15.21    2.31
   4 -12  -3   17.72    1.95
   4  12  -3   14.17    2.02
  -4  12   3   16.94    2.13
   3 -12  -3   69.13    4.81
   3 -12  -3   70.94    4.57
  -3 -12   3   70.66    5.03
   3 -12  -3   76.49    5.35
   3  12  -3   64.24    4.54
  -3  12   3   69.09    4.54
   2 -12  -3   31.76    3.31
   2 -12  -3   34.14    3.16
  -2 -12   3   36.10    3.46
   2 -12  -3   37.79    3.14
  -2  12   3   45.05    3.00
   2  12  -3   41.95    3.04
   2  12  -3   46.63    3.52
  -2  12   3   44.94    3.60
   1 -12  -3   49.23    3.64
   1 -12  -3   43.92    3.49
   1 -12  -3   51.80    3.51
  -1 -12   3   48.68    3.82
  -1  12   3   43.66    3.05
   1  12  -3   42.04    3.44
   1  12  -3   43.34    3.63
  -1  12   3   46.63    3.88
   0 -12   3   52.95    4.29
   0 -12  -3   56.44    3.85
   0  12  -3   60.40    3.92
   0  12  -3   57.19    4.10
   0  12   3   55.28    4.24
  -1 -12  -3   24.46    2.11
   1 -12   3   23.18    2.63
   1  12   3   23.49    2.40
  -1  12  -3   20.36    2.33
  -1  12  -3   23.66    2.53
   2 -12   3   28.90    3.01
  -2 -12  -3   29.72    2.39
   2  12   3   30.18    2.68
  -2  12  -3   29.74    2.81
  -2  12  -3   31.56    2.98
   3 -12   3    8.48    1.89
  -3 -12  -3   11.15    1.34
  -3  12  -3   11.35    1.92
  -3  12  -3   12.30    2.20
   3  12   3   10.16    1.48
  -4 -12  -3   -0.16    0.92
   4 -12   3    0.49    1.92
  -4  12  -3   -0.73    1.91
  -4  12  -3   -0.02    1.59
   4  12   3   -0.58    1.03
   5 -12   3    8.66    2.08
   5  12   3    6.93    1.55
  -5  12  -3   11.10    2.45
  -5  12  -3    7.05    1.93
   6 -12   3   22.70    2.89
  -6  12  -3   21.14    2.78
  -6  12  -3   23.65    2.58
   6  12   3   23.70    2.56
   7 -12   3   15.95    2.67
  -7  12  -3   19.03    2.80
  -7  12  -3   18.99    2.54
   8 -12   3   40.09    4.27
  -8  12  -3   40.81    3.94
  -8  12  -3   41.89    4.36
  -8 -13   3   10.65    2.76
   8 -13  -3   10.61    2.44
   8  13  -3    9.03    2.33
  -8  13   3    6.50    2.37
  -7 -13   3   17.17    2.89
   7 -13  -3   16.31    2.43
   7 -13  -3   15.63    2.84
   7  13  -3   12.84    2.34
  -7  13   3   10.99    2.42
   6 -13  -3   36.36    3.80
   6 -13  -3   40.90    3.66
  -6 -13   3   45.97    4.01
   6  13  -3   45.13    3.60
  -6  13   3   38.23    3.67
   5 -13  -3   23.77    2.60
  -5 -13   3   22.24    2.81
   5 -13  -3   24.12    2.64
   5  13  -3   24.99    2.53
  -5  13   3   27.21    2.77
   4 -13  -3   55.17    3.96
   4 -13  -3   52.74    4.33
  -4 -13   3   57.08    4.47
   4  13  -3   52.93    4.07
  -4  13   3   62.42    4.22
   3 -13  -3   33.46    3.13
   3 -13  -3   34.50    3.12
  -3 -13   3   34.41    3.36
   3 -13  -3   35.27    3.38
   3  13  -3   30.92    3.02
  -3  13   3   30.57    2.99
   2 -13  -3   14.72    1.85
  -2 -13   3   18.32    2.14
   2 -13  -3   16.36    2.12
   2 -13  -3   13.20    1.98
  -2  13   3   13.18    1.85
   2  13  -3   12.08    1.95
  -1 -13   3   11.61    2.14
   1 -13  -3   11.46    1.81
   1  13  -3   12.64    1.95
  -1  13   3   10.58    1.87
   0 -13   3   24.75    2.47
   0 -13  -3   20.21    2.06
   0  13  -3   19.74    2.22
   0  13   3   19.85    2.26
   0  13  -3   18.81    2.40
   1 -13   3   21.54    2.57
  -1 -13  -3   20.81    2.07
  -1  13  -3   16.64    2.27
  -1  13  -3   18.38    2.41
   1  13   3   15.29    1.96
   2 -13   3   68.20    5.01
  -2 -13  -3   71.05    4.45
  -2  13  -3   67.85    5.16
   2  13   3   70.49    4.99
  -2  13  -3   65.23    4.70
   3 -13   3   33.40    3.21
  -3 -13  -3   36.61    2.63
  -3  13  -3   30.03    3.22
   3  13   3   29.55    2.86
  -3  13  -3   29.04    2.86
   4 -13   3   52.75    4.70
  -4 -13  -3   50.20    3.66
  -4  13  -3   59.24    4.22
   4  13   3   59.03    4.25
  -4  13  -3   61.62    4.82
   5 -13   3   24.30    3.10
  -5  13  -3   16.65    2.61
   5  13   3   18.46    2.13
   6 -13   3   59.83    5.39
  -6  13  -3   62.58    5.08
  -6  13  -3   66.47    4.70
   7 -13   3    6.82    2.38
  -7  13  -3    4.71    2.25
  -7  13  -3    7.94    2.34
  -8  13  -3   -0.32    2.77
  -7 -14   3   25.25    3.43
   7 -14  -3   26.75    3.49
  -7  14   3   28.20    3.14
   7  14  -3   28.78    3.00
   6 -14  -3   -0.89    1.84
  -6 -14   3    3.57    2.33
   6 -14  -3    2.56    2.23
  -6  14   3    1.97    2.04
   6  14  -3    1.54    2.00
   5 -14  -3   25.93    2.76
   5 -14  -3   24.77    3.00
  -5 -14   3   29.34    3.24
  -5  14   3   28.05    2.94
   5  14  -3   23.01    2.56
   4 -14  -3   17.62    2.54
  -4 -14   3   23.10    2.96
   4 -14  -3   22.07    2.31
   4  14  -3   19.25    2.44
  -4  14   3   19.90    2.51
   3 -14  -3    6.10    1.86
   3 -14  -3    6.21    1.83
   3 -14  -3    5.12    1.86
  -3 -14   3    5.25    2.05
   3  14  -3    7.89    1.94
  -3  14   3    7.88    1.87
  -2 -14   3   57.28    4.62
   2 -14  -3   57.42    4.34
  -2  14   3   64.57    4.16
   2  14  -3   57.00    4.30
   1 -14  -3    2.09    1.65
  -1 -14   3    3.73    1.96
   1  14  -3    3.41    1.85
   0 -14  -3   71.89    4.94
   0 -14   3   67.06    5.38
   0  14  -3   81.52    5.00
   1 -14   3    1.37    1.98
  -1 -14  -3    3.02    1.37
   1  14   3    5.96    1.55
  -1  14  -3    3.92    1.81
  -2 -14  -3   34.56    2.85
   2 -14   3   29.62    3.39
  -2  14  -3   34.21    3.26
   2  14   3   35.72    3.13
   3 -14   3    4.22    2.19
  -3 -14  -3    3.19    1.34
  -3  14  -3    1.85    2.07
   3  14   3    3.36    1.33
  -3  14  -3    4.93    2.26
   4 -14   3   -0.73    2.20
   4  14   3   -0.98    1.31
  -4  14  -3    2.02    1.91
  -4  14  -3    1.58    1.87
   5 -14   3    3.75    2.56
  -5  14  -3    8.73    2.41
  -5  14  -3    6.89    2.60
   6 -14   3   19.80    2.98
  -6  14  -3   12.06    3.07
  -6  14  -3   20.80    2.67
   7 -14   3    1.66    2.73
  -7  14  -3    0.25    2.17
  -7  14  -3   -2.49    2.19
  -6 -15   3   13.04    2.59
   6 -15  -3   14.96    2.86
  -6  15   3   12.46    2.56
   6  15  -3   12.99    2.48
   5 -15  -3    5.25    2.25
  -5 -15   3    3.58    2.15
  -5  15   3    4.46    2.10
   5  15  -3    3.26    2.09
   4 -15  -3   11.06    2.33
   4 -15  -3   11.79    2.21
  -4 -15   3   10.79    2.63
   4  15  -3   13.47    2.35
  -4  15   3   16.60    2.28
  -3 -15   3    0.24    1.95
   3 -15  -3   -1.36    1.96
   3 -15  -3   -0.15    1.43
   3  15  -3    0.28    1.96
  -3  15   3    2.26    1.88
   2 -15  -3   11.94    2.26
  -2 -15   3   10.61    2.34
  -2  15   3   14.72    2.19
   2  15  -3   16.80    2.21
  -1 -15   3   -0.69    1.92
   1 -15  -3    1.38    1.48
   1  15  -3   -0.86    1.69
   0 -15   3    2.37    2.12
   0 -15  -3    2.51    1.62
   0  15  -3    3.36    1.84
   1 -15   3    6.84    1.96
  -1 -15  -3    4.42    1.69
  -1  15  -3    2.08    2.12
   2 -15   3   25.11    3.27
  -2 -15  -3   29.17    2.73
  -2  15  -3   27.90    2.90
   3 -15   3   11.23    2.28
  -3  15  -3    9.75    2.27
   4 -15   3   26.44    3.16
  -4  15  -3   27.50    3.16
   5 -15   3   17.62    3.19
  -5  15  -3   16.19    2.64
   5 -16  -3    1.44    2.25
  -5 -16   3    1.43    2.22
  -5  16   3    1.28    2.41
  -4 -16   3    8.31    2.62
   4 -16  -3    3.51    2.14
  -4  16   3    6.63    2.13
   4  16  -3    6.36    2.28
  -3 -16   3   14.56    2.83
   3 -16  -3   12.79    2.36
   3  16  -3   12.83    2.30
  -3  16   3   14.60    2.38
   2 -16  -3   13.47    2.38
  -2 -16   3   10.16    2.50
   2  16  -3    8.76    2.34
   1 -16  -3   17.90    2.44
  -1 -16   3   14.63    2.68
   1  16  -3   14.78    2.54
   0 -16  -3   15.56    2.18
   0 -16   3   10.36    2.58
   0  16  -3    8.89    2.39
  -1 -16  -3    5.01    1.69
   1 -16   3    7.68    2.17
  -1  16  -3    7.85    2.19
   2 -16   3   10.83    2.66
  -2  16  -3    7.78    2.50
   3 -16   3    3.48    2.12
  -3  16  -3    4.72    2.44
   4 -16   3    0.31    2.56
  -2 -17   3    1.47    2.29
   2 -17  -3    2.56    2.18
   2  17  -3   -1.87    1.98
   1 -17  -3    2.90    2.06
  -1 -17   3    5.59    2.40
   1  17  -3    5.41    2.38
   0 -17  -3   15.82    2.34
   0 -17   3   17.60    2.95
   0  17  -3   11.60    2.68
   1 -17   3   15.79    2.93
  -1  17  -3   12.43    2.51
 -12   0   4    6.99    2.34
  12   0  -4    1.04    1.96
  12   0  -4    2.43    2.01
 -11   0   4   56.55    5.19
  11   0  -4   60.27    4.80
  11   0  -4   65.03    4.70
  10   0  -4   11.13    2.03
 -10   0   4   13.89    2.54
  10   0  -4   12.96    2.14
   9   0  -4   95.33    6.46
  -9   0   4  103.90    5.78
  -9   0   4   92.67    6.54
   8   0  -4   87.32    5.89
  -8   0   4   90.91    6.18
   8   0  -4   84.72    5.50
  -8   0   4   93.21    5.33
   8   0  -4   91.65    5.65
  -7   0   4   65.89    4.70
  -7   0   4   67.01    4.15
   7   0  -4   66.26    4.63
   7   0  -4   70.84    5.27
   7   0  -4   67.66    5.12
   6   0  -4   25.52    2.66
  -6   0   4   32.40    2.19
  -6   0   4   23.57    2.50
   6   0  -4   28.63    2.03
   6   0  -4   28.10    2.78
   6   0  -4   27.25    2.50
  -5   0   4    7.68    1.06
   5   0  -4    7.21    0.82
   5   0  -4    5.72    1.19
  -5   0   4    8.35    1.32
   5   0  -4    7.60    1.40
   5   0  -4    8.22    1.31
   5   0  -4    7.42    1.14
   4   0  -4   23.39    1.75
  -4   0   4   21.42    2.27
   4   0  -4   22.40    2.02
  -4   0   4   23.54    2.09
   4   0  -4   24.17    2.15
   3   0  -4  402.02   21.96
   3   0  -4  391.43   24.71
  -3   0   4  408.12   21.99
   3   0  -4  361.33   20.94
  -3   0   4  392.03   20.98
  -3   0   4  381.11   24.73
   2   0  -4   24.10    1.59
   2   0  -4   28.31    2.01
   2   0  -4   23.98    1.55
  -2   0   4   23.22    2.03
   2   0  -4   27.22    1.91
  -2   0   4   25.20    1.92
  -2   0   4   24.50    1.65
  -1   0   4  464.48   30.18
  -1   0   4  496.22   25.66
   1   0  -4  484.60   26.80
   1   0  -4  448.60   30.12
  -1   0   4  488.85   25.69
  -1   0   4  477.60   26.78
   1   0  -4  490.36   26.80
   0   0   4  113.96    7.34
   0   0  -4  108.27    6.54
   0   0  -4  117.28    6.55
   0   0  -4  113.08    6.20
   0   0  -4  115.69    7.30
   0   0   4  112.43    6.16
   0   0   4  114.41    6.18
   0   0   4  111.82    6.52
   1   0   4  582.26   29.90
   1   0   4  577.30   31.31
  -1   0  -4  534.41   31.31
  -1   0  -4  582.39   31.33
   1   0   4  499.54   35.28
  -1   0  -4  581.75   35.26
  -1   0  -4  576.33   32.51
   2   0   4    1.44    0.49
   2   0   4    2.96    0.52
  -2   0  -4    2.62    0.74
  -2   0  -4    2.32    0.61
  -2   0  -4    2.70    0.57
   2   0   4    2.57    0.52
  -2   0  -4    2.29    0.54
  -2   0  -4    2.58    0.46
   3   0   4  131.04    7.51
  -3   0  -4  130.80    8.45
  -3   0  -4  122.28    7.51
   3   0   4  132.33    7.09
  -3   0  -4  133.18    7.98
   3   0   4  129.19    8.45
  -3   0  -4  135.99    7.54
   3   0   4  132.67    7.09
  -4   0  -4   48.38    3.58
   4   0   4   52.12    3.53
  -4   0  -4   49.16    3.54
  -4   0  -4   49.46    3.18
   4   0   4   48.68    3.14
   4   0   4   50.82    2.92
   4   0   4   48.98    3.52
  -5   0  -4   -0.28    0.94
  -5   0  -4    0.03    0.81
  -5   0  -4    1.34    0.76
   5   0   4    0.31    0.71
   5   0   4    0.26    0.86
   5   0   4    0.45    0.82
   5   0   4   -0.42    0.78
  -6   0  -4   25.83    2.48
   6   0   4   23.78    2.02
   6   0   4   27.19    2.46
  -6   0  -4   28.78    2.34
  -6   0  -4   25.16    2.50
   6   0   4   28.17    2.27
   6   0   4   26.05    2.40
   7   0   4  121.47    7.04
  -7   0  -4  120.83    8.25
   7   0   4  123.14    7.36
  -7   0  -4  122.70    7.84
   7   0   4  121.66    8.25
  -7   0  -4  120.89    7.42
  -8   0  -4   56.27    4.61
  -8   0  -4   58.69    4.35
   8   0   4   56.75    4.60
   8   0   4   59.15    3.94
  -9   0  -4   26.58    3.06
   9   0   4   28.64    3.30
   9   0   4   32.10    2.99
  -9   0  -4   33.26    3.09
 -10   0  -4    0.27    1.77
  10   0   4    1.02    1.88
  11   0   4   30.60    3.20
 -11   0  -4   29.93    3.22
  12   0   4    2.00    2.18
 -12   0  -4    1.16    2.19
 -12  -1   4    7.11    2.75
  12  -1  -4   12.65    2.57
  12  -1  -4   11.26    2.78
 -12   1   4   11.09    2.89
  12   1  -4    5.79    2.48
 -11  -1   4   16.46    2.85
  11  -1  -4    9.25    2.35
  11  -1  -4   12.89    2.63
  11   1  -4   13.17    2.55
  11   1  -4   15.41    2.49
 -11   1   4   10.60    2.38
  10  -1  -4   25.97    3.06
 -10  -1   4   24.30    3.09
  10   1  -4   28.98    3.04
  10   1  -4   23.70    2.72
 -10   1   4   26.83    2.31
 -10   1   4   26.04    2.92
  -9  -1   4   41.49    2.80
   9  -1  -4   35.96    3.49
  -9  -1   4   44.76    3.71
   9  -1  -4   44.65    3.33
  -9   1   4   43.25    3.02
   9   1  -4   43.59    3.56
   9   1  -4   39.49    3.32
  -9   1   4   38.04    3.64
  -8  -1   4   19.13    1.91
   8  -1  -4   21.58    2.11
   8  -1  -4   16.85    2.21
  -8  -1   4   20.98    2.38
  -8   1   4   20.00    2.34
   8   1  -4   24.01    2.06
   8   1  -4   23.12    2.14
  -8   1   4   23.22    2.19
   8   1  -4   22.25    2.49
   7  -1  -4  130.51    8.71
  -7  -1   4  122.44    7.74
   7  -1  -4  128.67    8.68
   7  -1  -4  121.22    7.20
   7  -1  -4  119.84    8.62
  -7  -1   4  120.72    7.02
   7  -1  -4  118.94    7.64
   7  -1  -4  121.84    7.38
  -7   1   4  123.15    7.12
  -7   1   4  134.76    7.78
   7   1  -4  117.75    8.55
   7   1  -4  130.68    7.77
   7   1  -4  127.01    8.67
   7   1  -4  122.51    7.56
  -6  -1   4   55.79    3.56
   6  -1  -4   54.57    3.53
   6  -1  -4   52.77    4.57
   6  -1  -4   56.88    3.67
  -6  -1   4   56.05    4.05
   6  -1  -4   57.88    4.38
   6  -1  -4   58.57    4.00
   6   1  -4   62.45    4.02
  -6   1   4   64.87    3.71
  -6   1   4   63.31    4.10
   6   1  -4   61.88    4.70
   6   1  -4   47.13    3.65
   6   1  -4   64.57    4.49
   5  -1  -4  401.04   22.58
   5  -1  -4  389.69   22.22
   5  -1  -4  393.25   25.03
   5  -1  -4  387.46   25.03
  -5  -1   4  415.53   22.32
  -5  -1   4  397.97   21.19
   5  -1  -4  393.50   21.20
   5   1  -4  375.99   25.04
   5   1  -4  385.87   22.22
  -5   1   4  396.61   21.21
   5   1  -4  369.33   21.21
   4  -1  -4  142.91    8.02
   4  -1  -4  135.30    7.85
   4  -1  -4  134.50    8.95
   4  -1  -4  138.80    7.50
  -4  -1   4  137.31    7.52
  -4  -1   4  131.23    8.05
  -4  -1   4  134.14    9.01
   4  -1  -4  156.99    9.11
   4   1  -4  135.18    7.56
   4   1  -4  135.24    8.02
  -4   1   4  129.08    7.53
  -4   1   4  124.99    8.00
   4   1  -4  124.22    8.95
  -3  -1   4  256.13   17.06
  -3  -1   4  278.58   15.23
   3  -1  -4  277.93   15.16
   3  -1  -4  254.84   14.35
   3  -1  -4  269.65   17.04
   3   1  -4  262.06   15.18
   3   1  -4  270.80   17.08
  -3   1   4  272.71   14.44
  -3   1   4  269.52   17.07
   3   1  -4  247.70   14.44
  -3   1   4  270.75   15.17
   2  -1  -4  112.45    6.16
  -2  -1   4  116.40    7.54
   2  -1  -4  106.58    7.44
   2  -1  -4  114.60    6.69
   2  -1  -4  110.47    6.17
  -2  -1   4  109.95    6.32
  -2  -1   4  115.75    6.76
  -2   1   4  118.62    6.72
  -2   1   4  117.45    7.55
   2   1  -4  119.33    6.29
  -2   1   4  116.25    6.29
   2   1  -4  114.30    7.53
   2   1  -4  115.17    6.72
   1  -1  -4  116.39    6.34
   1  -1  -4  115.13    6.26
   1  -1  -4  116.23    6.91
  -1  -1   4  113.12    7.04
  -1  -1   4  116.70    5.91
  -1  -1   4  110.60    6.27
  -1   1   4   99.99    6.94
  -1   1   4  102.39    6.21
   1   1  -4  103.31    6.24
   1   1  -4  103.29    6.99
   1   1  -4  101.84    5.84
   1   1  -4  101.18    5.87
  -1   1   4   98.88    5.82
  -1   1   4  102.90    5.82
   0  -1  -4   71.36    4.21
   0  -1   4   72.84    3.85
   0  -1  -4   71.69    4.06
   0  -1   4   72.77    4.59
   0  -1  -4   70.86    3.90
   0  -1   4   69.28    3.90
   0  -1   4   71.71    4.09
   0  -1  -4   72.35    4.07
   0  -1  -4   70.81    4.42
   0   1  -4   67.38    3.73
   0   1   4   58.39    4.46
   0   1  -4   64.25    4.52
   0   1  -4   66.93    3.74
   0   1  -4   67.73    3.78
   0   1  -4   69.27    4.11
   0   1   4   64.98    4.00
   1  -1   4   60.32    3.37
   1  -1   4   61.07    3.67
   1  -1   4   62.14    3.43
  -1  -1  -4   62.44    3.58
  -1  -1  -4   59.69    3.50
   1  -1   4   62.02    4.08
  -1  -1  -4   59.76    3.88
   1  -1   4   63.05    3.49
  -1  -1  -4   60.22    3.58
  -1  -1  -4   59.63    3.59
  -1   1  -4   62.27    4.11
   1   1   4   60.37    3.54
  -1   1  -4   62.12    3.68
  -1   1  -4   62.67    4.07
  -1   1  -4   58.17    3.69
   2  -1   4   85.04    4.99
  -2  -1  -4   81.95    5.80
  -2  -1  -4   82.28    5.16
   2  -1   4   83.65    4.92
  -2  -1  -4   81.69    5.17
  -2  -1  -4   83.22    5.55
   2  -1   4   84.26    4.96
   2  -1   4   87.39    5.26
   2   1   4   97.90    5.14
   2   1   4   97.16    5.81
  -2   1  -4  101.29    5.88
  -2   1  -4   96.46    5.62
  -2   1  -4   99.69    5.30
  -2   1  -4   99.67    5.95
  -3  -1  -4  181.25   10.41
   3  -1   4  179.05   10.00
   3  -1   4  171.39   11.78
  -3  -1  -4  179.45   10.40
   3  -1   4  173.47   10.47
  -3  -1  -4  178.24   11.00
  -3   1  -4  189.80   11.80
   3   1   4  189.88   11.73
   3   1   4  190.29   10.38
  -3   1  -4  185.05   11.75
  -3   1  -4  193.32   10.51
   3   1   4  190.16   11.02
  -3   1  -4  190.76   11.01
  -4  -1  -4   99.07    6.48
   4  -1   4   98.74    6.76
  -4  -1  -4  104.63    6.70
   4  -1   4   98.64    6.03
   4  -1   4   99.38    5.72
  -4  -1  -4   95.94    5.96
  -4  -1  -4   98.69    5.98
  -4   1  -4  102.77    6.07
   4   1   4  112.46    5.95
  -4   1  -4  104.77    6.81
   4   1   4  102.14    6.69
   4   1   4  105.48    6.67
  -4   1  -4  104.97    6.44
  -5  -1  -4  256.15   15.55
   5  -1   4  244.37   13.86
  -5  -1  -4  246.63   13.83
  -5  -1  -4  245.66   14.56
   5  -1   4  255.26   13.28
   5  -1   4  249.16   15.64
   5  -1   4  240.62   15.57
  -5   1  -4  240.01   14.52
  -5   1  -4  227.86   13.88
  -5   1  -4  234.79   15.59
   5   1   4  239.84   15.48
   5   1   4  237.09   13.76
   5   1   4  237.71   15.56
   5   1   4  247.20   13.14
   6  -1   4   44.14    3.23
   6  -1   4   40.15    3.24
   6  -1   4   40.85    2.98
   6  -1   4   39.61    2.89
  -6  -1  -4   40.23    3.30
  -6  -1  -4   47.13    3.08
  -6  -1  -4   39.60    3.23
   6   1   4   39.50    2.71
   6   1   4   40.09    2.84
  -6   1  -4   41.74    3.07
   6   1   4   40.03    3.22
  -6   1  -4   42.68    3.41
   6   1   4   41.63    3.15
  -6   1  -4   40.09    3.24
   7  -1   4   37.57    3.00
   7  -1   4   43.74    2.89
   7  -1   4   34.87    2.87
   7  -1   4   34.79    2.60
  -7  -1  -4   37.31    2.94
  -7  -1  -4   38.75    3.28
  -7  -1  -4   39.02    2.74
  -7   1  -4   23.39    2.78
  -7   1  -4   24.25    2.51
   7   1   4   25.69    2.41
  -7   1  -4   23.33    2.76
   7   1   4   22.81    2.74
  -8  -1  -4   28.98    2.92
   8  -1   4   25.97    2.47
   8  -1   4   24.81    2.65
   8  -1   4   26.65    3.06
  -8  -1  -4   23.45    2.88
  -8   1  -4   29.65    2.97
  -8   1  -4   34.41    2.99
   8   1   4   29.95    2.76
   8   1   4   32.24    2.65
  -8   1  -4   30.54    3.18
  -9  -1  -4   24.71    2.76
  -9  -1  -4   24.30    2.62
   9  -1   4   24.85    2.50
   9  -1   4   22.50    2.82
   9   1   4   22.87    2.34
  -9   1  -4   23.21    2.63
   9   1   4   20.75    2.63
  10  -1   4   71.22    4.86
 -10  -1  -4   69.24    4.90
  10   1   4   61.67    4.66
 -10   1  -4   59.99    4.90
  11  -1   4   26.52    3.08
 -11   1  -4   22.86    3.00
  11   1   4   23.61    2.87
 -12  -1  -4   15.89    2.74
  12  -1   4   19.65    3.09
  12   1   4   14.20    2.83
 -12   1  -4   20.01    3.02
  12  -2  -4   21.79    2.95
 -12  -2   4   19.50    3.23
  12  -2  -4   24.87    3.37
 -12   2   4   25.71    3.54
  12   2  -4   20.74    3.04
 -11  -2   4   16.50    2.89
  11  -2  -4   18.93    2.48
  11  -2  -4   23.26    2.81
  11   2  -4   16.91    2.50
  11   2  -4   20.32    2.61
 -11   2   4   18.24    2.74
  10  -2  -4   43.09    3.93
 -10  -2   4   40.47    4.08
  10  -2  -4   48.60    4.16
 -10   2   4   57.17    3.63
  10   2  -4   54.39    4.35
  10   2  -4   50.99    4.06
 -10   2   4   55.56    4.38
  -9  -2   4    4.16    1.96
   9  -2  -4    3.89    1.64
   9  -2  -4    2.55    1.48
  -9   2   4    5.00    1.44
   9   2  -4    5.19    1.69
  -9   2   4    6.47    1.81
   9   2  -4    4.38    1.59
  -8  -2   4   24.72    2.09
  -8  -2   4   23.66    2.68
   8  -2  -4   27.10    2.80
   8  -2  -4   25.18    2.63
   8   2  -4   31.18    2.55
  -8   2   4   33.33    3.01
   8   2  -4   30.94    2.71
   8   2  -4   33.15    3.09
  -8   2   4   34.22    2.62
   7  -2  -4   35.42    2.73
   7  -2  -4   32.10    3.05
   7  -2  -4   41.22    3.60
   7  -2  -4   34.49    3.33
   7  -2  -4   37.59    3.48
  -7  -2   4   37.73    2.55
  -7  -2   4   41.18    3.25
  -7   2   4   37.02    2.77
   7   2  -4   39.31    3.10
   7   2  -4   40.00    2.93
  -7   2   4   34.56    3.16
   7   2  -4   38.89    3.73
   7   2  -4   36.53    2.85
   7   2  -4   39.26    3.40
   6  -2  -4   10.69    1.50
  -6  -2   4    9.87    1.15
  -6  -2   4   11.31    1.61
   6  -2  -4   10.55    1.72
   6  -2  -4   10.22    1.33
   6  -2  -4   10.72    1.58
   6  -2  -4   10.94    1.68
   6   2  -4    9.21    1.46
   6   2  -4    8.96    1.70
  -6   2   4   10.39    1.54
  -5  -2   4   16.89    1.62
   5  -2  -4   17.01    1.72
   5  -2  -4   17.80    1.61
   5  -2  -4   16.98    1.93
   5  -2  -4   15.20    1.89
  -5  -2   4   17.96    1.82
   5  -2  -4   18.78    1.96
   5   2  -4   16.27    1.85
   5   2  -4   17.59    2.00
  -5   2   4   17.65    1.77
  -4  -2   4   54.17    3.69
   4  -2  -4   49.49    3.59
   4  -2  -4   54.37    3.20
   4  -2  -4   51.53    3.99
  -4  -2   4   48.34    4.01
   4  -2  -4   55.41    4.01
  -4  -2   4   55.20    3.25
   4  -2  -4   50.68    3.94
  -4   2   4   58.97    3.64
  -4   2   4   54.75    3.31
   4   2  -4   54.77    3.99
   4   2  -4   58.28    3.64
   3  -2  -4   16.63    1.76
  -3  -2   4   19.15    1.84
   3  -2  -4   18.65    1.64
   3  -2  -4   16.43    1.80
  -3  -2   4   18.42    1.82
   3  -2  -4   20.56    1.69
   3  -2  -4   18.06    1.21
   3  -2  -4   18.25    1.23
  -3  -2   4   18.00    1.49
  -3   2   4   17.96    1.77
   3   2  -4   16.89    1.71
   3   2  -4   18.39    1.95
  -3   2   4   16.65    1.76
   3   2  -4   19.50    1.56
  -3   2   4   19.19    1.47
   2  -2  -4  455.91   30.32
   2  -2  -4  497.06   26.99
  -2  -2   4  469.29   27.04
   2  -2  -4  520.46   30.37
   2  -2  -4  492.34   27.70
  -2  -2   4  441.64   30.42
   2   2  -4  470.47   27.02
  -2   2   4  498.69   25.82
   2   2  -4  477.78   30.44
  -2   2   4  511.44   27.01
  -2   2   4  463.88   25.81
  -2   2   4  468.33   30.43
   2   2  -4  491.13   25.91
  -1  -2   4   68.62    3.80
   1  -2  -4   66.15    3.82
   1  -2  -4   66.01    4.33
   1  -2  -4   66.81    4.34
  -1  -2   4   63.84    4.06
  -1  -2   4   63.80    4.55
   1  -2  -4   66.05    4.03
   1  -2  -4   63.72    4.01
  -1  -2   4   68.97    4.07
   1  -2  -4   67.14    4.01
  -1   2   4   68.88    3.98
   1   2  -4   68.96    4.07
   1   2  -4   68.02    4.54
   1   2  -4   65.00    3.77
   0  -2  -4   99.89    6.99
   0  -2   4   96.49    7.62
   0  -2  -4   98.56    6.70
   0  -2   4   96.72    6.78
   0  -2   4   97.04    6.46
   0  -2  -4   98.47    6.46
   0   2  -4  126.00    6.83
   0   2  -4  129.96    6.44
   0   2   4  134.36    7.03
   0   2   4  131.33    6.68
   0   2  -4  127.53    6.34
   0   2  -4  131.34    6.45
   0   2  -4  134.13    6.50
   0   2   4  132.33    6.68
   0   2  -4  128.63    7.67
  -1  -2  -4   80.30    4.34
   1  -2   4   79.12    5.04
   1  -2   4   82.02    4.51
  -1  -2  -4   81.50    4.74
   1  -2   4   80.31    4.26
  -1  -2  -4   84.92    4.31
  -1  -2  -4   84.55    4.34
  -1   2  -4   66.45    5.01
  -1   2  -4   67.53    5.00
   1   2   4   68.31    4.26
  -1   2  -4   73.77    4.18
  -1   2  -4   68.69    4.49
  -1   2  -4   70.18    4.15
   1   2   4   70.82    4.65
  -2  -2  -4  256.87   16.69
   2  -2   4  259.67   14.36
   2  -2   4  255.25   14.16
   2  -2   4  249.87   16.90
  -2  -2  -4  255.05   14.84
  -2  -2  -4  257.33   15.62
  -2  -2  -4  248.00   14.84
   2  -2   4  241.36   14.99
   2   2   4  271.26   16.71
   2   2   4  278.54   15.63
  -2   2  -4  301.38   16.92
   2   2   4  272.29   14.78
  -2   2  -4  281.85   15.03
   2   2   4  276.83   14.34
  -2   2  -4  283.58   16.90
  -3  -2  -4  172.26    9.94
  -3  -2  -4  178.96   11.18
  -3  -2  -4  172.09   10.59
  -3  -2  -4  174.93    9.94
   3  -2   4  175.29    9.65
   3  -2   4  183.54   10.12
   3  -2   4  174.91   11.37
   3   2   4  171.79    9.88
   3   2   4  175.41    9.65
   3   2   4  174.53   11.19
  -3   2  -4  179.94   11.35
  -3   2  -4  171.03   10.12
  -3   2  -4  186.10   11.40
   3   2   4  178.55   10.59
   4  -2   4   47.22    3.20
  -4  -2  -4   47.02    3.56
  -4  -2  -4   48.54    2.99
   4  -2   4   52.84    3.03
  -4  -2  -4   50.92    3.36
   4  -2   4   45.75    3.47
  -4  -2  -4   48.37    3.00
  -4   2  -4   43.89    3.38
   4   2   4   48.68    3.33
   4   2   4   47.57    3.28
   4   2   4   45.21    2.89
  -4   2  -4   50.49    3.19
  -4   2  -4   50.30    3.49
  -4   2  -4   47.64    3.52
   5  -2   4   40.40    2.98
  -5  -2  -4   41.48    2.82
  -5  -2  -4   40.50    2.74
   5  -2   4   38.98    3.21
  -5  -2  -4   38.54    3.22
   5  -2   4   36.51    3.28
  -5  -2  -4   39.77    3.06
   5  -2   4   42.00    2.82
  -5   2  -4   46.96    3.09
  -5   2  -4   44.57    3.21
  -5   2  -4   46.98    3.32
   5   2   4   42.80    3.12
   5   2   4   44.72    3.04
   5   2   4   45.73    2.72
  -6  -2  -4   11.19    1.29
  -6  -2  -4   11.06    1.47
   6  -2   4   10.43    1.42
   6  -2   4   12.46    1.54
  -6  -2  -4   10.64    1.84
   6  -2   4   13.91    1.52
   6  -2   4   12.15    1.50
   6   2   4    8.63    1.60
   6   2   4   10.45    1.00
  -6   2  -4    6.84    1.41
   6   2   4   10.28    1.44
  -6   2  -4    9.62    1.39
  -6   2  -4    7.75    1.51
   6   2   4    9.43    1.16
  -7  -2  -4   72.47    4.80
  -7  -2  -4   75.53    5.37
   7  -2   4   74.33    4.73
   7  -2   4   75.08    5.56
  -7  -2  -4   71.36    5.27
   7  -2   4   77.40    4.97
   7  -2   4   75.48    5.51
   7   2   4   72.16    4.48
   7   2   4   80.98    5.39
  -7   2  -4   75.88    5.20
  -7   2  -4   76.37    5.60
  -7   2  -4   71.64    5.01
   8  -2   4   34.71    3.17
   8  -2   4   33.93    3.17
   8  -2   4   31.80    3.35
  -8  -2  -4   37.34    3.04
  -8  -2  -4   35.50    3.38
  -8   2  -4   40.57    3.39
   8   2   4   39.71    2.92
   8   2   4   41.41    3.40
  -8   2  -4   39.18    3.60
  -8   2  -4   41.60    3.73
  -9  -2  -4    5.89    1.64
   9  -2   4    7.72    1.82
   9   2   4    9.15    1.90
   9   2   4    9.97    1.80
  -9   2  -4   11.16    2.10
 -10  -2  -4   23.47    2.72
  10  -2   4   29.97    2.92
 -10   2  -4   24.94    3.03
  10   2   4   31.76    2.88
  10   2   4   29.60    3.39
 -11  -2  -4    7.94    2.11
  11  -2   4    9.05    2.38
 -11   2  -4    8.29    2.12
  11   2   4   10.48    2.28
 -12  -3   4    2.48    2.42
  12  -3  -4    0.72    2.53
  12  -3  -4    3.56    2.25
  12   3  -4    4.95    2.42
 -12   3   4    3.61    2.71
 -11  -3   4   12.62    2.34
  11  -3  -4   13.59    2.45
  11  -3  -4   12.00    2.37
  11   3  -4   11.27    2.46
 -11   3   4    8.29    2.69
 -11   3   4   12.85    1.94
 -10  -3   4    4.55    2.10
  10  -3  -4    4.86    1.76
  10  -3  -4    4.72    2.21
 -10   3   4    4.54    1.71
  10   3  -4    4.74    2.01
 -10   3   4    6.14    2.00
  10   3  -4    3.95    1.83
  -9  -3   4   22.67    2.89
   9  -3  -4   21.29    2.84
   9  -3  -4   21.31    2.49
  -9   3   4   26.91    2.84
   9   3  -4   31.86    2.85
   9   3  -4   28.68    2.71
   9   3  -4   28.41    2.81
  -9   3   4   30.38    2.67
   8  -3  -4   35.97    3.63
   8  -3  -4   34.97    3.21
  -8  -3   4   33.71    3.48
   8   3  -4   49.17    3.43
   8   3  -4   48.88    3.38
  -8   3   4   48.79    3.33
   8   3  -4   44.49    3.46
  -8   3   4   45.91    3.66
   7  -3  -4    4.81    1.52
   7  -3  -4    3.34    1.36
  -7  -3   4    4.21    1.63
   7  -3  -4    1.74    1.11
   7  -3  -4    0.58    1.48
  -7  -3   4    2.24    0.85
   7  -3  -4    2.32    1.26
   7   3  -4    6.80    1.87
   7   3  -4    6.10    1.39
   7   3  -4    6.00    1.38
  -7   3   4    5.72    1.30
   7   3  -4    6.22    1.14
  -7   3   4    5.64    1.48
   7   3  -4    5.03    1.67
   6  -3  -4   70.43    5.08
  -6  -3   4   69.33    4.71
   6  -3  -4   67.09    5.15
   6  -3  -4   69.09    4.58
  -6  -3   4   71.82    4.03
   6  -3  -4   72.80    4.15
   6  -3  -4   71.03    5.07
   6   3  -4   65.78    4.29
   6   3  -4   67.67    5.11
  -6   3   4   62.69    4.58
   6   3  -4   64.31    4.68
   5  -3  -4   18.87    1.58
  -5  -3   4   16.12    1.87
  -5  -3   4   19.64    1.59
   5  -3  -4   19.33    2.14
   5  -3  -4   20.77    2.16
   5  -3  -4   19.14    2.01
   5  -3  -4   20.98    1.95
   5   3  -4   19.14    2.11
  -5   3   4   16.07    1.88
   5   3  -4   15.60    1.77
   5   3  -4   17.75    1.67
  -5   3   4   16.59    1.60
  -4  -3   4  271.18   19.16
   4  -3  -4  303.09   17.02
  -4  -3   4  300.71   16.20
   4  -3  -4  299.04   19.11
  -4  -3   4  309.65   17.17
   4  -3  -4  292.08   19.14
   4  -3  -4  287.23   19.16
   4  -3  -4  298.18   16.11
   4   3  -4  294.47   17.08
  -4   3   4  299.09   17.06
   4   3  -4  327.25   19.29
  -4   3   4  299.20   16.25
   4   3  -4  306.68   16.31
   3  -3  -4   21.56    1.80
  -3  -3   4   18.60    1.84
  -3  -3   4   22.70    1.53
   3  -3  -4   21.85    1.82
   3  -3  -4   21.80    1.72
  -3  -3   4   18.75    1.82
   3  -3  -4   20.01    1.73
   3   3  -4   17.99    1.83
   3   3  -4   13.15    1.47
   3   3  -4   14.42    1.55
  -3   3   4   13.93    1.48
  -3   3   4   14.32    1.48
   2  -3  -4   88.56    5.87
   2  -3  -4   83.75    5.75
   2  -3  -4   88.04    5.72
  -2  -3   4   88.68    5.95
  -2  -3   4   83.58    5.32
  -2  -3   4   83.16    4.94
   2  -3  -4   83.65    5.21
  -2   3   4   92.41    4.84
   2   3  -4   82.25    4.96
  -2   3   4   93.29    4.85
   2   3  -4   90.07    5.29
  -2   3   4   88.06    5.24
   2   3  -4   94.09    5.94
   1  -3  -4   84.24    5.11
   1  -3  -4   81.50    4.73
  -1  -3   4   79.94    4.83
   1  -3  -4   72.48    5.10
   1  -3  -4   84.63    4.58
   1  -3  -4   81.85    5.30
  -1  -3   4   84.02    5.43
   1  -3  -4   86.63    4.73
  -1  -3   4   81.82    4.86
   1   3  -4   74.50    5.35
   1   3  -4   76.18    4.85
  -1   3   4   78.48    5.28
   1   3  -4   80.84    4.56
  -1   3   4   77.47    4.78
  -1   3   4   77.41    4.71
   0  -3  -4   13.47    1.10
   0  -3  -4   13.19    1.12
   0  -3   4   10.76    1.34
   0  -3   4   12.60    1.28
   0  -3   4   13.01    1.20
   0  -3  -4   14.81    1.23
   0  -3  -4   13.99    1.28
   0   3  -4   15.35    1.30
   0   3  -4   14.31    1.22
   0   3   4   12.48    1.17
   0   3   4   14.25    1.16
   0   3   4   13.08    0.93
   0   3  -4   13.94    1.44
  -1  -3  -4    3.20    0.75
  -1  -3  -4    3.99    0.45
   1  -3   4    2.99    0.73
   1  -3   4    4.12    0.76
  -1  -3  -4    3.70    0.44
   1  -3   4    3.58    0.77
  -1  -3  -4    4.24    0.71
  -1   3  -4    4.33    0.76
  -1   3  -4    3.37    0.62
  -1   3  -4    3.80    0.59
   1   3   4    4.24    0.70
   1   3   4    5.53    0.77
  -1   3  -4    4.74    0.87
  -1   3  -4    3.56    0.93
  -2  -3  -4   69.69    4.46
   2  -3   4   68.80    4.06
   2  -3   4   67.69    4.27
  -2  -3  -4   66.21    4.55
  -2  -3  -4   69.01    3.99
   2  -3   4   67.88    3.78
  -2  -3  -4   65.96    3.98
   2  -3   4   69.12    4.77
   2   3   4   72.61    4.50
  -2   3  -4   73.85    3.95
  -2   3  -4   73.05    4.82
   2   3   4   76.96    4.11
  -2   3  -4   67.67    4.26
  -2   3  -4   75.03    4.80
  -3  -3  -4   27.88    2.21
   3  -3   4   28.47    1.87
   3  -3   4   27.97    1.89
  -3  -3  -4   27.86    1.78
   3  -3   4   29.94    2.20
  -3  -3  -4   28.38    1.63
   3  -3   4   30.12    2.32
  -3  -3  -4   26.44    1.61
   3  -3   4   27.02    1.98
   3   3   4   19.62    2.08
  -3   3  -4   21.70    2.13
  -3   3  -4   21.30    1.61
   3   3   4   20.75    1.95
  -3   3  -4   23.33    1.95
  -3   3  -4   20.97    2.13
  -3   3  -4   20.54    1.60
   4  -3   4  271.91   16.94
   4  -3   4  265.94   14.42
  -4  -3  -4  265.33   14.83
   4  -3   4  272.29   15.07
  -4  -3  -4  265.36   14.84
  -4  -3  -4  253.90   15.72
  -4  -3  -4  270.81   16.69
  -4   3  -4  264.17   16.92
  -4   3  -4  257.64   16.93
   4   3   4  261.05   16.61
  -4   3  -4  260.87   15.69
  -4   3  -4  264.91   15.07
   4   3   4  260.87   16.72
   4   3   4  262.31   14.71
   5  -3   4   20.27    1.94
  -5  -3  -4   19.52    1.93
   5  -3   4   21.20    1.70
  -5  -3  -4   18.19    1.38
  -5   3  -4   11.74    1.61
   5   3   4   12.19    1.25
  -5   3  -4   12.83    1.64
  -5   3  -4   13.98    1.83
   5   3   4   12.09    1.48
  -5   3  -4   12.17    1.52
  -6  -3  -4   45.78    3.92
   6  -3   4   46.45    4.09
  -6  -3  -4   49.38    3.45
  -6  -3  -4   49.54    3.84
   6  -3   4   48.84    3.70
   6  -3   4   48.22    3.54
   6  -3   4   52.45    4.13
  -6   3  -4   56.97    3.84
  -6   3  -4   55.54    3.91
   6   3   4   55.10    4.04
   6   3   4   63.35    3.92
  -6   3  -4   55.54    4.13
  -7  -3  -4   22.74    2.08
   7  -3   4   22.43    2.10
   7  -3   4   20.35    2.02
   7  -3   4   20.72    2.16
  -7   3  -4   13.92    2.04
   7   3   4   15.13    1.42
  -7   3  -4   12.24    2.00
  -7   3  -4   17.01    2.20
   7   3   4   13.34    1.77
   8  -3   4   11.31    1.92
  -8  -3  -4    8.47    1.52
   8  -3   4    7.84    1.82
   8  -3   4    9.32    1.78
   8   3   4   12.91    1.79
  -8   3  -4   13.57    2.06
   8   3   4   16.06    1.60
  -9  -3  -4    2.26    1.42
   9  -3   4    1.68    1.74
   9   3   4    5.04    1.64
  -9   3  -4    6.33    1.98
 -10  -3  -4    6.15    1.85
  10  -3   4   11.94    2.24
  10   3   4    9.62    2.08
 -10   3  -4    7.60    2.32
  11  -3   4   10.04    2.45
 -11  -3  -4    9.07    2.34
 -11   3  -4   12.56    2.29
 -12  -4   4    6.47    2.21
  12  -4  -4    8.05    2.42
  12  -4  -4    5.79    2.23
  12   4  -4    5.75    2.28
 -12   4   4    2.64    2.34
  11  -4  -4   18.22    2.69
 -11  -4   4   18.25    2.90
  11  -4  -4   18.58    2.44
 -11   4   4   12.17    2.58
  11   4  -4   13.19    2.62
 -11   4   4   15.00    2.12
  10  -4  -4   30.99    3.13
  10  -4  -4   32.01    3.03
 -10  -4   4   26.15    2.97
  10   4  -4   30.02    2.88
 -10   4   4   27.54    2.70
  10   4  -4   27.41    3.06
 -10   4   4   26.75    3.11
  -9  -4   4   27.61    3.12
   9  -4  -4   28.61    2.82
   9  -4  -4   31.59    3.15
   9   4  -4   29.88    2.78
   9   4  -4   31.56    3.01
  -9   4   4   29.30    2.93
   9   4  -4   32.05    3.01
  -9   4   4   32.95    3.34
   8  -4  -4   10.21    1.78
   8  -4  -4   10.62    1.59
  -8  -4   4    9.02    2.01
  -8   4   4    4.24    1.92
   8   4  -4    8.31    1.87
  -8   4   4    5.46    1.70
   8   4  -4    8.96    1.68
   8   4  -4    7.90    1.61
   7  -4  -4    2.56    1.54
   7  -4  -4    4.23    1.78
   7  -4  -4    1.23    1.24
   7  -4  -4    1.88    1.55
  -7  -4   4    2.58    1.37
   7  -4  -4    1.16    1.08
   7   4  -4    2.85    1.53
   7   4  -4    1.93    1.29
  -7   4   4    2.50    1.55
   7   4  -4    3.06    1.38
  -7   4   4    2.73    1.39
  -6  -4   4    0.64    0.68
  -6  -4   4    1.10    0.66
  -6  -4   4    0.55    1.10
   6  -4  -4   -0.75    1.00
   6  -4  -4    0.35    0.84
   6  -4  -4    0.58    1.21
   6  -4  -4    0.34    1.07
   6  -4  -4    1.30    1.10
   6   4  -4    1.50    1.13
  -6   4   4    0.91    1.08
   6   4  -4    1.01    1.14
   6   4  -4    0.96    1.16
   5  -4  -4    2.99    1.06
   5  -4  -4    3.56    1.18
  -5  -4   4    3.98    1.25
   5  -4  -4    3.30    0.80
   5  -4  -4    3.40    1.01
   5  -4  -4    4.11    1.08
  -5  -4   4    3.64    1.20
  -5  -4   4    2.93    0.82
   5  -4  -4    3.84    0.83
   5   4  -4    2.99    1.08
  -5   4   4    2.51    1.13
   5   4  -4    2.81    1.35
   5   4  -4    3.65    1.12
  -5   4   4    4.26    1.30
  -4  -4   4   41.05    3.04
   4  -4  -4   40.66    3.24
  -4  -4   4   39.54    3.13
   4  -4  -4   41.03    2.78
   4  -4  -4   39.34    2.24
  -4  -4   4   40.28    2.47
   4  -4  -4   38.39    2.95
   4  -4  -4   41.21    3.04
   4  -4  -4   39.01    2.24
  -4   4   4   35.00    2.65
   4   4  -4   37.45    2.68
   4   4  -4   38.95    3.31
  -4   4   4   36.47    2.89
   4   4  -4   34.52    2.94
   3  -4  -4   92.68    5.43
  -3  -4   4   84.30    5.66
   3  -4  -4   88.52    5.50
  -3  -4   4   90.22    5.20
   3  -4  -4   90.64    4.94
  -3  -4   4   88.58    4.63
   3  -4  -4   87.68    5.54
  -3   4   4   70.26    4.92
   3   4  -4   66.69    4.67
   3   4  -4   76.21    5.59
   3   4  -4   65.94    4.92
  -3   4   4   68.57    4.59
  -2  -4   4  120.33    8.63
   2  -4  -4  126.72    7.58
  -2  -4   4  128.54    7.74
   2  -4  -4  132.06    8.44
   2  -4  -4  128.66    8.52
  -2  -4   4  127.62    7.26
   2  -4  -4  123.94    8.39
   2  -4  -4  133.04    7.33
  -2   4   4  132.87    7.61
   2   4  -4  136.02    8.69
  -2   4   4  134.72    7.13
   2   4  -4  131.00    7.71
   2   4  -4  137.82    7.32
  -2   4   4  132.21    7.12
  -2   4   4  138.01    7.66
   1  -4  -4  135.87    7.67
   1  -4  -4  128.39    7.89
  -1  -4   4  128.23    8.05
  -1  -4   4  136.26    9.05
  -1  -4   4  131.67    7.61
   1  -4  -4  136.72    7.90
   1  -4  -4  123.43    8.84
   1   4  -4  155.78    9.07
  -1   4   4  142.21    8.86
  -1   4   4  143.84    8.15
   1   4  -4  135.69    7.65
   1   4  -4  147.44    8.06
  -1   4   4  144.63    8.92
  -1   4   4  143.99    7.91
   0  -4  -4   54.36    3.01
   0  -4   4   52.12    3.18
   0  -4  -4   52.52    2.93
   0  -4  -4   52.02    2.91
   0  -4   4   50.36    3.56
   0  -4  -4   50.97    3.22
   0   4  -4   47.84    3.46
   0   4   4   46.67    3.19
   0   4   4   45.44    3.17
   0   4   4   45.38    2.78
   0   4  -4   46.24    3.14
   0   4   4   46.75    3.11
   0   4   4   43.35    2.95
   0   4  -4   47.08    2.99
   1  -4   4  258.78   14.75
   1  -4   4  263.28   14.07
  -1  -4  -4  246.29   16.21
  -1  -4  -4  260.57   14.45
  -1  -4  -4  263.71   14.07
  -1  -4  -4  255.75   14.45
   1  -4   4  243.58   16.54
  -1   4  -4  259.41   14.08
   1   4   4  263.23   14.06
  -1   4  -4  257.69   14.72
  -1   4  -4  276.74   16.58
   1   4   4  262.63   15.23
   2  -4   4  102.35    6.90
   2  -4   4   98.94    5.84
   2  -4   4  103.02    6.18
   2   4   4  107.61    5.89
  -2   4  -4  101.06    6.93
  -2   4  -4  105.54    6.17
   2   4   4  104.24    6.43
  -2   4  -4  107.66    5.83
  -2   4  -4  102.19    6.89
  -3  -4  -4   73.30    3.96
   3  -4   4   80.32    4.93
   3  -4   4   75.56    4.95
  -3  -4  -4   73.03    3.97
   3  -4   4   75.10    4.40
   3  -4   4   75.36    4.14
   3   4   4   59.71    4.54
  -3   4  -4   62.66    4.40
  -3   4  -4   60.59    3.98
  -3   4  -4   64.21    4.85
  -3   4  -4   61.18    4.90
   4  -4   4   19.11    2.02
   4  -4   4   19.69    1.79
  -4  -4  -4   17.53    1.36
   4  -4   4   18.92    1.85
   4  -4   4   18.41    1.83
  -4  -4  -4   17.60    1.43
   4  -4   4   17.44    1.94
  -4   4  -4   22.28    1.56
  -4   4  -4   20.00    2.22
  -4   4  -4   20.69    1.90
  -4   4  -4   21.73    1.52
  -4   4  -4   20.53    1.95
   5  -4   4   15.40    1.57
   5  -4   4   13.34    1.68
  -5  -4  -4   13.60    1.34
   5  -4   4    8.76    1.53
  -5  -4  -4   13.79    1.26
  -5   4  -4   12.64    1.70
  -5   4  -4   13.93    1.72
  -5   4  -4   12.31    1.62
  -5   4  -4   12.22    1.66
  -5   4  -4   11.93    1.05
  -6  -4  -4    9.00    1.12
   6  -4   4    8.51    1.39
   6  -4   4    7.29    1.40
   6  -4   4   10.01    1.42
  -6   4  -4    6.48    1.48
  -6   4  -4    4.63    1.56
  -6   4  -4    5.62    1.47
   6   4   4    4.28    1.13
  -6   4  -4    3.54    1.29
   7  -4   4   10.18    1.78
  -7  -4  -4    9.63    1.37
   7  -4   4   10.30    1.72
   7  -4   4    6.56    1.67
   7   4   4    8.61    1.49
  -7   4  -4    8.83    1.60
  -7   4  -4    6.05    1.81
  -7   4  -4    7.12    1.71
   8  -4   4    8.81    1.80
   8  -4   4    9.49    1.97
  -8  -4  -4    8.07    1.60
  -8   4  -4   12.56    1.91
   8   4   4   13.53    1.74
   9  -4   4    1.00    1.70
  -9  -4  -4    1.25    1.36
   9  -4   4    1.54    1.82
   9   4   4    2.29    1.57
  -9   4  -4   -0.16    1.55
  10  -4   4    4.42    2.26
 -10  -4  -4    7.30    1.98
  10   4   4    6.64    1.92
 -10   4  -4    9.82    2.45
  11  -4   4    5.75    2.30
 -11  -4  -4    6.70    2.18
 -11   4  -4    3.63    2.47
  12  -5  -4   10.92    2.97
 -12  -5   4    9.56    2.69
  12  -5  -4   11.56    2.33
  12   5  -4    6.13    2.65
 -12   5   4    8.46    3.06
 -11  -5   4    2.85    1.91
  11  -5  -4    4.07    2.12
  11  -5  -4    2.07    2.00
 -11   5   4    1.72    2.07
  11   5  -4    0.13    1.98
 -11   5   4    5.16    1.80
  10  -5  -4   10.28    2.22
  10  -5  -4   10.32    1.95
 -10  -5   4   10.56    2.13
 -10   5   4   11.57    2.04
  10   5  -4   12.37    2.20
 -10   5   4   11.64    2.68
   9  -5  -4   14.45    1.84
  -9  -5   4   12.86    2.33
   9  -5  -4   14.71    2.50
  -9   5   4   13.97    1.92
   9   5  -4   10.23    2.11
   9   5  -4   13.14    2.18
  -9   5   4    9.36    2.12
  -8  -5   4   35.92    3.39
   8  -5  -4   36.26    3.36
   8  -5  -4   40.36    2.93
   8   5  -4   37.15    3.43
   8   5  -4   39.70    3.50
   8   5  -4   39.59    3.17
  -8   5   4   41.68    3.78
  -8   5   4   38.68    3.16
   7  -5  -4   49.09    4.10
   7  -5  -4   44.34    3.61
  -7  -5   4   40.61    3.64
   7  -5  -4   41.76    3.06
   7  -5  -4   43.09    4.10
   7  -5  -4   43.31    3.14
   7   5  -4   51.05    4.04
  -7   5   4   50.96    3.36
   7   5  -4   49.63    3.71
   7   5  -4   49.18    3.39
  -7   5   4   48.78    3.89
   6  -5  -4   76.57    4.85
  -6  -5   4   69.75    4.82
   6  -5  -4   72.27    5.19
   6  -5  -4   81.30    5.35
   6  -5  -4   70.90    5.16
   6  -5  -4   74.93    4.11
   6   5  -4   57.96    5.13
  -6   5   4   67.39    4.69
  -6   5   4   70.31    4.41
   6   5  -4   58.72    4.58
   6   5  -4   65.09    4.45
  -5  -5   4   55.52    4.09
   5  -5  -4   56.85    3.12
   5  -5  -4   57.05    3.74
   5  -5  -4   56.56    4.32
  -5  -5   4   61.18    3.16
   5  -5  -4   57.14    4.02
  -5  -5   4   62.13    4.02
   5  -5  -4   61.43    4.13
   5   5  -4   43.67    4.13
   5   5  -4   44.39    3.79
   5   5  -4   42.49    3.45
  -5   5   4   44.61    3.53
   4  -5  -4  114.80    6.76
  -4  -5   4  111.25    7.56
   4  -5  -4  108.95    7.42
  -4  -5   4  116.83    6.91
  -4  -5   4  115.15    6.20
   4  -5  -4  116.71    7.53
   4  -5  -4  117.58    7.56
   4   5  -4  103.20    6.38
   4   5  -4  108.91    6.80
   4   5  -4  108.91    7.63
  -4   5   4  106.83    6.75
  -4   5   4  108.96    6.34
   3  -5  -4  108.57    6.90
   3  -5  -4  107.55    6.28
   3  -5  -4  115.12    6.99
  -3  -5   4  101.46    7.14
  -3  -5   4  107.99    6.44
  -3  -5   4  102.44    5.85
   3  -5  -4  106.80    7.04
   3   5  -4  103.87    6.00
  -3   5   4   97.68    6.26
  -3   5   4  103.18    6.13
   3   5  -4  103.79    7.14
  -3   5   4  103.76    5.89
   3   5  -4  100.01    6.36
   2  -5  -4   63.69    3.98
   2  -5  -4   62.74    3.90
  -2  -5   4   60.71    4.15
  -2  -5   4   63.18    4.57
   2  -5  -4   65.47    4.27
   2  -5  -4   62.07    4.31
   2  -5  -4   60.98    4.43
  -2  -5   4   64.26    3.80
  -2  -5   4   57.83    4.15
   2   5  -4   71.84    4.65
  -2   5   4   63.49    3.61
   2   5  -4   67.31    4.12
  -2   5   4   69.48    3.95
   2   5  -4   69.03    3.90
  -2   5   4   62.28    4.41
  -2   5   4   68.06    3.64
  -2   5   4   66.84    4.00
   1  -5  -4   52.28    3.86
  -1  -5   4   54.82    3.43
   1  -5  -4   55.64    3.50
   1  -5  -4   57.76    3.53
   1  -5  -4   52.64    3.49
  -1  -5   4   59.12    4.11
  -1  -5   4   58.25    3.75
  -1   5   4   63.05    3.64
  -1   5   4   58.77    3.49
   1   5  -4   65.52    3.82
  -1   5   4   59.01    3.86
   1   5  -4   60.20    4.18
   1   5  -4   55.31    3.45
   0  -5  -4    4.99    0.92
   0  -5   4    5.94    0.87
   0  -5  -4    6.05    0.69
   0  -5  -4    6.27    0.67
   0  -5   4    5.69    1.01
   0  -5  -4    5.46    0.68
   0  -5   4    4.90    0.99
   0   5   4    8.18    0.85
   0   5  -4    7.38    1.08
   0   5  -4    8.07    1.05
   0   5  -4    8.20    1.16
   0   5   4    8.28    1.00
   0   5  -4    6.92    1.02
   0   5  -4    8.36    0.50
   0   5   4    7.11    0.73
   1  -5   4    6.05    1.01
  -1  -5  -4    6.06    0.56
  -1  -5  -4    6.70    0.61
   1  -5   4    5.13    1.09
   1  -5   4    6.22    0.88
  -1  -5  -4    6.14    1.04
  -1  -5  -4    5.95    0.47
  -1   5  -4    3.05    1.13
   1   5   4    2.94    0.83
  -1   5  -4    3.02    0.91
  -1   5  -4    2.21    0.83
  -1   5  -4    3.41    0.94
   2  -5   4    3.80    1.06
   2  -5   4    3.59    0.93
  -2   5  -4    1.74    0.86
  -2   5  -4    3.51    0.92
   2   5   4    1.93    1.02
  -2   5  -4    3.35    0.99
  -2   5  -4    1.69    0.86
   3  -5   4  116.41    6.40
   3  -5   4  103.84    7.13
   3  -5   4  117.77    7.15
   3   5   4   97.52    6.61
  -3   5  -4  103.09    7.11
  -3   5  -4  100.85    5.94
  -3   5  -4   99.56    6.39
  -3   5  -4   99.82    7.09
   4  -5   4   53.31    3.98
   4  -5   4   45.31    3.94
  -4  -5  -4   52.50    3.05
   4  -5   4   51.87    3.50
  -4  -5  -4   50.42    2.98
  -4   5  -4   50.08    3.51
  -4   5  -4   50.22    3.90
   4   5   4   47.77    3.71
  -4   5  -4   52.88    3.94
  -4   5  -4   50.09    3.18
  -5  -5  -4   90.56    5.67
   5  -5   4   97.48    5.80
   5  -5   4   92.26    6.80
   5  -5   4   96.16    6.19
  -5  -5  -4   97.72    5.75
   5  -5   4   96.50    6.82
  -5   5  -4  100.91    6.79
  -5   5  -4  103.35    6.88
  -5   5  -4  107.75    6.19
  -5   5  -4  101.28    5.60
   6  -5   4   40.69    3.14
   6  -5   4   40.44    3.37
  -6  -5  -4   41.11    2.85
   6  -5   4   40.74    3.08
   6  -5   4   38.15    3.49
  -6   5  -4   38.62    3.42
  -6   5  -4   39.41    2.59
  -6   5  -4   40.42    3.56
  -6   5  -4   41.42    3.44
  -6   5  -4   42.07    3.56
   7  -5   4   27.46    2.69
   7  -5   4   28.84    2.64
  -7  -5  -4   28.61    2.36
   7  -5   4   29.01    2.67
  -7   5  -4   23.69    2.72
  -7   5  -4   23.78    2.51
  -8  -5  -4   58.53    4.14
   8  -5   4   56.93    4.22
   8  -5   4   56.40    4.37
  -8   5  -4   60.54    4.64
   8   5   4   65.07    4.68
   9  -5   4   18.54    2.58
   9  -5   4   17.73    2.61
  -9  -5  -4   18.36    2.32
   9   5   4   19.11    2.28
  -9   5  -4   19.47    2.73
  10  -5   4   14.37    2.49
 -10  -5  -4   17.35    2.34
 -10   5  -4   17.23    2.86
  11  -5   4    4.84    2.56
 -11  -5  -4    1.49    1.99
 -11   5  -4    5.37    2.17
  12  -6  -4   20.83    2.45
 -12  -6   4   16.94    3.03
  12  -6  -4   18.59    3.42
  12   6  -4   15.09    2.95
 -12   6   4   13.99    3.00
 -11  -6   4    0.02    1.79
  11  -6  -4    0.10    2.41
  11  -6  -4    3.80    1.90
 -11   6   4    0.71    1.80
  11   6  -4    1.95    2.29
 -11   6   4    3.52    2.23
  10  -6  -4   24.01    3.04
  10  -6  -4   29.31    2.60
 -10  -6   4   23.90    3.09
 -10   6   4   27.41    2.78
 -10   6   4   27.14    3.17
  10   6  -4   27.88    2.97
  -9  -6   4    8.12    1.84
   9  -6  -4    8.35    1.63
   9  -6  -4    7.93    2.00
  -9   6   4    7.58    2.31
  -9   6   4    2.57    1.66
   9   6  -4    6.77    1.93
   9   6  -4    6.95    2.00
   8  -6  -4   55.28    3.49
  -8  -6   4   47.87    4.26
   8  -6  -4   52.78    4.33
  -8   6   4   52.11    4.14
  -8   6   4   50.74    3.80
   8   6  -4   52.63    3.79
   8   6  -4   47.80    3.86
  -7  -6   4   16.05    2.29
   7  -6  -4   16.28    1.45
   7  -6  -4   15.67    1.97
   7   6  -4   12.80    1.97
   7   6  -4   12.33    1.80
  -7   6   4    9.06    1.83
  -7   6   4   12.31    2.12
   6  -6  -4   18.95    2.30
   6  -6  -4   16.51    2.00
   6  -6  -4   20.53    2.34
   6  -6  -4   17.81    1.60
  -6  -6   4   19.90    2.23
   6  -6  -4   17.39    2.18
   6   6  -4   24.88    2.27
  -6   6   4   23.55    2.22
  -6   6   4   21.41    2.13
   6   6  -4   22.15    2.06
   6   6  -4   21.73    2.51
  -5  -6   4    1.19    1.18
   5  -6  -4    2.44    1.17
   5  -6  -4    0.85    1.03
  -5  -6   4    2.50    1.23
   5  -6  -4    1.63    0.93
   5  -6  -4    2.01    1.20
   5   6  -4    2.32    1.11
  -5   6   4    0.94    1.10
   5   6  -4   -0.10    1.18
  -5   6   4    2.88    1.30
   5   6  -4    1.54    1.24
  -4  -6   4   19.22    1.90
   4  -6  -4   16.53    1.74
   4  -6  -4   15.16    1.77
   4  -6  -4   16.92    1.92
  -4  -6   4   17.37    1.28
   4  -6  -4   19.47    1.97
  -4  -6   4   18.94    1.96
   4   6  -4   15.97    1.58
   4   6  -4   15.54    2.05
   4   6  -4   13.47    1.65
  -4   6   4   15.03    1.55
  -4   6   4   14.43    1.59
  -3  -6   4   20.00    1.54
   3  -6  -4   20.11    1.91
   3  -6  -4   17.29    1.76
  -3  -6   4   19.40    2.04
   3  -6  -4   19.38    1.93
  -3  -6   4   21.35    1.50
  -3  -6   4   21.05    2.07
   3  -6  -4   18.26    1.71
   3  -6  -4   19.94    1.71
   3   6  -4   20.06    1.92
  -3   6   4   18.93    1.87
  -3   6   4   19.68    1.86
  -3   6   4   19.64    1.65
   3   6  -4   21.32    1.83
   3   6  -4   19.16    2.11
   2  -6  -4  133.29    7.57
   2  -6  -4  141.21    8.62
   2  -6  -4  133.73    7.82
  -2  -6   4  134.43    8.01
   2  -6  -4  146.43    8.57
  -2  -6   4  145.56    8.94
  -2  -6   4  137.70    7.42
   2  -6  -4  138.52    8.74
  -2   6   4  132.02    7.32
  -2   6   4  124.58    8.73
   2   6  -4  134.88    9.00
  -2   6   4  128.72    7.78
   2   6  -4  129.12    7.91
  -2   6   4  132.92    7.96
   2   6  -4  125.94    7.55
  -2   6   4  126.58    7.29
  -1  -6   4   19.34    1.69
   1   6  -4    8.84    1.38
  -1   6   4   10.65    1.13
   1   6  -4    9.16    1.17
   1   6  -4   11.67    1.40
  -1   6   4   10.67    1.10
  -1   6   4   11.09    1.17
   0  -6   4  377.32   21.28
   0  -6   4  364.94   23.92
   0  -6  -4  382.64   20.99
   0  -6   4  374.72   20.30
   0  -6  -4  367.35   23.58
   0  -6  -4  374.45   20.29
   0  -6  -4  377.53   20.98
   0   6   4  367.81   23.63
   0   6  -4  381.39   21.25
   0   6  -4  377.93   19.95
   0   6  -4  388.04   23.95
  -1  -6  -4    4.77    0.49
  -1  -6  -4    4.97    0.53
  -1  -6  -4    4.48    0.53
   1  -6   4    4.93    1.05
   1  -6   4    4.93    0.97
   1  -6   4    3.85    1.14
  -1   6  -4    6.59    1.01
  -1   6  -4    4.98    1.05
  -1   6  -4    5.92    1.11
  -1   6  -4    5.37    1.14
   1   6   4    6.26    1.16
   1   6   4    6.27    0.52
   2  -6   4   36.20    3.02
   2  -6   4   34.19    2.56
   2  -6   4   33.43    2.91
  -2   6  -4   39.32    2.62
  -2   6  -4   42.56    3.29
   2   6   4   40.18    2.94
  -2   6  -4   39.80    2.84
  -2   6  -4   42.86    3.10
   3  -6   4   32.65    1.94
   3  -6   4   30.48    2.84
   3  -6   4   33.94    3.07
   3  -6   4   31.56    3.00
  -3   6  -4   38.57    2.79
  -3   6  -4   39.84    3.18
  -3   6  -4   37.52    2.48
   3   6   4   36.57    2.87
  -3   6  -4   36.67    2.92
  -4  -6  -4    2.71    0.60
   4  -6   4    3.43    1.37
   4  -6   4    2.58    1.36
  -4  -6  -4    3.77    0.53
   4  -6   4    4.86    1.27
  -4   6  -4    5.26    1.33
  -4   6  -4    7.35    1.49
   4   6   4    8.10    1.43
  -4   6  -4    7.87    1.35
  -4   6  -4    5.63    1.14
   5  -6   4   20.20    2.42
  -5  -6  -4   17.93    1.73
   5  -6   4   22.44    2.39
   5  -6   4   19.05    2.08
   5  -6   4   21.24    2.12
  -5   6  -4   26.93    2.42
  -5   6  -4   22.85    2.48
  -5   6  -4   24.47    2.41
  -5   6  -4   21.32    2.01
   6  -6   4   16.97    1.92
  -6  -6  -4   21.43    1.89
   6  -6   4   18.03    2.38
   6  -6   4   22.02    2.18
  -6   6  -4   18.52    2.15
  -6   6  -4   17.09    2.08
  -6   6  -4   17.31    2.15
  -6   6  -4   18.49    1.87
  -7  -6  -4   44.80    3.07
   7  -6   4   40.29    3.22
   7  -6   4   44.63    3.46
  -7   6  -4   37.93    2.70
  -7   6  -4   39.23    3.43
  -7   6  -4   36.24    3.40
  -8  -6  -4   22.42    2.19
   8  -6   4   22.35    2.50
   8  -6   4   22.94    2.55
  -8   6  -4   19.37    2.49
   9  -6   4    9.33    2.04
  -9  -6  -4    7.18    1.80
   9  -6   4    6.51    2.28
   9  -6   4    8.78    2.01
  -9   6  -4    6.94    2.00
   9   6   4    5.42    1.59
 -10  -6  -4   18.55    2.40
  10  -6   4   23.39    2.74
  10  -6   4   19.82    2.83
 -10   6  -4   19.07    3.08
  11  -6   4    4.51    2.33
 -11  -6  -4    5.75    2.01
 -11   6  -4    6.55    2.37
  11  -7  -4   28.94    3.28
 -11  -7   4   21.67    2.93
 -11   7   4   21.89    3.19
  11   7  -4   21.50    2.85
 -11   7   4   23.41    2.72
 -10  -7   4    1.44    2.14
  10  -7  -4   -0.32    1.87
 -10   7   4   -0.28    1.73
 -10   7   4   -0.56    1.86
  10   7  -4    0.35    2.08
  -9  -7   4   20.63    2.82
   9  -7  -4   23.97    2.81
   9  -7  -4   20.04    2.03
  -9   7   4   26.25    2.55
   9   7  -4   22.44    2.49
  -9   7   4   20.26    2.69
   8  -7  -4   32.01    2.25
  -8  -7   4   28.42    2.83
   8  -7  -4   33.38    3.04
   8   7  -4   22.23    2.64
  -8   7   4   23.73    2.52
   8   7  -4   22.67    2.49
  -8   7   4   20.27    2.87
   7  -7  -4    4.57    0.92
   7  -7  -4    3.53    1.76
  -7  -7   4    6.53    1.91
  -7   7   4    2.31    1.44
   7   7  -4    1.01    1.55
   7   7  -4    1.32    1.57
  -7   7   4    2.15    1.50
   6  -7  -4  166.14   10.77
  -6  -7   4  154.18    9.61
   6  -7  -4  169.67   10.53
   6  -7  -4  170.61    9.55
  -6   7   4  148.67    8.98
  -6   7   4  148.75    9.53
   6   7  -4  158.00    9.49
   6   7  -4  152.29    8.99
   6   7  -4  146.46   10.76
  -5  -7   4    9.30    1.81
  -5  -7   4    4.92    1.26
   5  -7  -4    6.80    1.65
   5  -7  -4    7.00    1.40
   5  -7  -4    5.95    1.33
  -5   7   4   10.67    1.44
   5   7  -4    9.23    1.61
  -5   7   4    7.54    1.57
   5   7  -4   11.27    1.97
   5   7  -4   10.43    1.54
  -5   7   4   12.06    1.69
   4  -7  -4  217.65   13.12
   4  -7  -4  207.92   13.25
  -4  -7   4  213.29   12.00
   4  -7  -4  211.14   11.37
  -4  -7   4  202.37   13.30
   4  -7  -4  217.86   11.85
   4   7  -4  193.44   13.42
  -4   7   4  203.79   13.26
   4   7  -4  198.16   11.26
  -4   7   4  198.63   11.25
  -4   7   4  199.53   11.80
  -4   7   4  183.03   13.20
   4   7  -4  192.01   11.79
  -3  -7   4   20.88    1.50
   3  -7  -4   21.33    2.03
  -3  -7   4   20.08    2.17
   3  -7  -4   22.19    2.20
   3  -7  -4   20.99    1.95
   3  -7  -4   22.71    1.91
  -3  -7   4   24.39    2.28
  -3  -7   4   19.55    1.43
  -3  -7   4   21.07    2.19
   3   7  -4   22.72    2.10
  -3   7   4   22.92    2.14
  -3   7   4   24.17    2.16
   3   7  -4   23.49    2.37
   3   7  -4   26.51    2.29
  -3   7   4   24.46    2.21
  -3   7   4   24.05    1.91
  -2  -7   4   58.24    4.43
   2  -7  -4   54.72    3.77
  -2  -7   4   60.91    4.07
  -2  -7   4   59.74    3.49
   2  -7  -4   60.20    3.78
   2  -7  -4   58.67    3.93
   2  -7  -4   57.32    4.19
  -2   7   4   62.29    4.28
  -2   7   4   62.40    3.47
   2   7  -4   63.43    3.74
   2   7  -4   54.88    4.49
  -2   7   4   61.69    4.22
   2   7  -4   61.08    3.97
  -2   7   4   63.02    3.82
  -1  -7   4   53.39    3.08
  -1  -7   4   52.73    3.52
   1  -7  -4   50.29    3.19
   1  -7  -4   49.25    3.49
   1  -7  -4   49.51    3.19
  -1  -7   4   48.58    3.78
   1  -7  -4   48.76    3.34
  -1   7   4   53.54    3.56
   1   7  -4   49.57    3.42
   1   7  -4   46.63    3.89
  -1   7   4   51.55    3.15
   1   7  -4   53.47    3.87
   1   7  -4   49.78    3.26
   1   7  -4   49.13    2.94
   0  -7   4    2.37    0.95
   0  -7  -4    1.62    0.59
   0  -7   4    2.69    1.00
   0  -7  -4    1.77    0.55
   0  -7   4    2.48    0.85
   0  -7  -4    1.74    0.89
   0  -7  -4    1.86    0.56
   0   7   4    1.83    0.95
   0   7  -4    1.48    0.38
   0   7  -4    1.31    1.15
   0   7  -4    2.18    1.17
   0   7  -4    2.50    1.05
   0   7   4    0.86    0.53
   1  -7   4    4.41    1.08
   1  -7   4    4.50    0.92
  -1  -7  -4    4.42    0.55
   1  -7   4    3.06    1.08
  -1  -7  -4    4.18    0.58
  -1   7  -4    8.09    1.21
   1   7   4    7.30    1.15
  -1   7  -4    6.45    1.41
   1   7   4    6.24    0.70
  -1   7  -4    8.24    1.49
   2  -7   4  160.66    8.36
   2  -7   4  134.67    9.27
   2  -7   4  150.98    7.81
  -2   7  -4  134.94    7.86
  -2   7  -4  131.73    9.28
   2   7   4  131.30    8.56
  -2   7  -4  125.64    9.24
  -2   7  -4  139.81    8.28
   3  -7   4   56.79    4.08
   3  -7   4   58.68    3.25
   3  -7   4   55.05    4.52
   3  -7   4   61.81    3.76
  -3   7  -4   58.07    3.85
   3   7   4   65.44    4.32
  -3   7  -4   61.57    4.49
  -3   7  -4   63.76    4.12
  -3   7  -4   60.86    4.66
  -4  -7  -4  144.18    7.84
  -4  -7  -4  146.02    7.86
   4  -7   4  147.23    9.52
   4  -7   4  159.79    9.60
   4  -7   4  149.86    7.97
   4  -7   4  141.49    8.45
  -4   7  -4  138.94    7.95
  -4   7  -4  124.92    8.48
  -4   7  -4  125.46    9.36
  -4   7  -4  126.43    9.47
   4   7   4  124.74    8.85
   5  -7   4   21.91    2.35
   5  -7   4   27.19    2.68
   5  -7   4   22.55    2.12
  -5  -7  -4   25.60    1.85
  -5   7  -4   28.02    2.74
  -5   7  -4   25.60    2.60
  -5   7  -4   23.70    2.34
   6  -7   4   61.26    4.49
   6  -7   4   54.78    4.03
  -6  -7  -4   57.40    3.74
  -6   7  -4   62.62    3.78
  -6   7  -4   56.47    4.33
   7  -7   4   12.31    2.30
   7  -7   4   14.10    2.10
  -7  -7  -4   15.42    1.69
  -7   7  -4   17.48    2.49
  -7   7  -4   18.43    1.65
   8  -7   4   12.56    2.16
   8  -7   4   15.34    2.12
  -8  -7  -4   14.69    1.77
  -8   7  -4   13.25    2.53
   9  -7   4   35.52    3.56
  -9  -7  -4   29.96    3.05
   9  -7   4   35.55    3.32
  -9   7  -4   29.99    3.50
 -10  -7  -4    6.59    1.72
  10  -7   4    7.19    2.19
  10  -7   4    6.88    2.56
 -10   7  -4    5.48    2.22
 -11  -8   4   19.69    3.12
  11  -8  -4   21.53    3.16
 -11   8   4   24.48    2.82
  11   8  -4   20.02    2.79
 -11   8   4   22.39    3.20
 -10  -8   4   34.92    3.66
 -10   8   4   38.94    3.69
 -10   8   4   33.47    3.62
  10   8  -4   32.12    3.36
   9  -8  -4   52.08    4.39
  -9  -8   4   48.97    4.26
  -9   8   4   51.14    4.06
   9   8  -4   52.73    4.05
  -9   8   4   56.39    4.79
  -8  -8   4   22.54    2.84
   8  -8  -4   24.04    2.91
  -8   8   4   25.76    2.95
  -8   8   4   24.90    2.54
   8   8  -4   23.20    2.47
   7  -8  -4   65.70    4.70
  -7  -8   4   64.47    4.76
  -7   8   4   62.97    4.28
   7   8  -4   55.82    4.41
   7   8  -4   56.99    4.13
  -7   8   4   58.94    4.47
  -6  -8   4   10.74    1.87
   6  -8  -4   10.15    1.95
   6  -8  -4    9.40    2.08
  -6   8   4    9.84    1.69
   6   8  -4   11.86    1.87
   6   8  -4   12.40    1.67
  -6   8   4   10.85    1.73
  -5  -8   4   26.50    2.66
   5  -8  -4   23.27    2.74
  -5  -8   4   20.75    2.31
   5  -8  -4   22.88    2.36
   5  -8  -4   23.13    2.27
   5  -8  -4   25.78    2.41
  -5   8   4   21.45    2.53
  -5   8   4   25.02    2.63
  -5   8   4   21.67    2.08
   5   8  -4   21.56    2.14
  -5   8   4   23.14    2.34
   5   8  -4   23.78    2.33
   5   8  -4   26.34    2.79
   4  -8  -4   38.58    2.83
  -4  -8   4   38.94    3.13
   4  -8  -4   40.63    3.32
  -4  -8   4   36.79    3.07
   4  -8  -4   38.76    2.96
   4  -8  -4   41.70    3.08
  -4  -8   4   38.66    3.14
  -4   8   4   36.18    2.97
  -4   8   4   37.01    2.81
   4   8  -4   34.85    2.76
  -4   8   4   35.11    3.36
   4   8  -4   33.25    2.88
   4   8  -4   34.87    3.51
  -4   8   4   38.62    3.31
   3  -8  -4   25.66    2.42
   3  -8  -4   28.42    2.63
  -3  -8   4   25.63    2.66
   3  -8  -4   26.52    2.54
  -3  -8   4   23.20    2.84
   3   8  -4   36.46    2.67
  -3   8   4   36.64    2.35
  -3   8   4   36.02    2.91
  -3   8   4   35.42    2.84
   3   8  -4   35.62    3.04
  -3   8   4   36.71    2.56
   3   8  -4   38.25    2.52
  -2  -8   4   57.47    3.96
  -2  -8   4   57.83    3.23
  -2  -8   4   60.09    4.33
   2  -8  -4   55.90    3.67
   2  -8  -4   53.13    3.65
   2  -8  -4   56.01    4.04
  -2   8   4   56.66    4.11
   2   8  -4   56.58    3.69
  -2   8   4   58.16    3.37
   2   8  -4   54.45    3.82
  -2   8   4   58.24    3.67
  -2   8   4   54.52    4.07
   2   8  -4   56.08    4.32
   1  -8  -4  204.55   13.91
  -1  -8   4  209.93   14.21
   1  -8  -4  217.08   12.40
   1  -8  -4  211.71   12.06
  -1  -8   4  218.33   11.88
   1  -8  -4  220.33   12.43
  -1   8   4  221.54   13.99
  -1   8   4  226.68   12.38
   1   8  -4  224.39   12.07
   1   8  -4  214.87   14.21
   1   8  -4  220.02   14.25
   1   8  -4  229.60   12.69
   0  -8  -4   90.08    4.95
   0  -8  -4   87.39    4.94
   0  -8  -4   88.04    5.50
   0  -8   4   85.97    4.85
   0  -8   4   85.48    5.93
   0  -8  -4   81.36    5.03
   0  -8   4   92.30    5.39
   0   8  -4   83.85    5.92
   0   8  -4   78.79    4.99
   0   8  -4   85.46    5.93
   0   8  -4   80.98    4.61
   0   8   4   83.80    5.40
   0   8   4   78.99    5.51
   0   8  -4   74.41    5.23
   0   8   4   80.62    4.75
  -1  -8  -4  194.27   10.69
   1  -8   4  156.31   12.36
  -1  -8  -4  194.84   10.68
   1  -8   4  197.04   10.46
   1  -8   4  191.07   11.13
  -1   8  -4  190.09   11.08
   1   8   4  186.55   11.51
   1   8   4  201.87   12.05
  -1   8  -4  183.18   12.50
  -1   8  -4  196.05   12.49
   2  -8   4   53.74    3.31
   2  -8   4   53.26    3.94
  -2  -8  -4   54.26    2.98
  -2  -8  -4   53.98    2.98
   2  -8   4   53.99    3.67
  -2   8  -4   47.39    3.73
  -2   8  -4   42.56    4.02
   2   8   4   47.32    3.34
  -2   8  -4   45.30    3.96
   2   8   4   48.43    3.85
   3  -8   4   91.62    5.76
   3  -8   4   92.02    6.21
   3  -8   4   94.72    6.85
  -3   8  -4  104.06    6.94
  -3   8  -4  100.21    6.23
   3   8   4  100.97    6.51
  -3   8  -4  101.33    5.84
   3   8   4   98.91    6.31
  -3   8  -4  102.49    6.97
  -4  -8  -4    8.65    0.84
   4  -8   4   10.10    0.83
   4  -8   4    9.19    1.78
   4  -8   4    8.99    1.59
   4  -8   4    8.50    1.65
   4  -8   4   10.32    1.40
  -4   8  -4    7.29    1.39
  -4   8  -4    6.36    1.80
   4   8   4    7.00    0.92
  -5  -8  -4   40.78    2.59
   5  -8   4   45.21    3.21
   5  -8   4   39.07    3.39
  -5   8  -4   39.57    3.12
   5   8   4   41.84    3.01
  -5   8  -4   41.16    3.45
   6  -8   4   59.45    4.54
  -6  -8  -4   59.13    3.61
   6  -8   4   58.88    3.96
   6   8   4   54.11    4.08
  -6   8  -4   54.82    3.84
  -6   8  -4   56.11    4.55
   7  -8   4   21.64    2.94
  -7  -8  -4   26.90    2.44
   7  -8   4   26.08    2.65
  -7   8  -4   30.95    2.58
   7   8   4   30.07    2.68
  -7   8  -4   28.09    3.09
   8  -8   4   24.51    2.56
  -8  -8  -4   25.16    2.43
   8  -8   4   27.58    2.90
  -8   8  -4   23.79    3.09
   8   8   4   22.08    2.43
   9  -8   4   18.64    2.64
   9  -8   4   20.12    2.66
  -9   8  -4   17.51    2.72
  10  -8   4   18.68    3.16
  10  -8   4   18.26    2.59
 -10   8  -4   15.52    3.19
 -11  -9   4    0.23    2.31
  11  -9  -4    3.43    2.38
 -11   9   4    5.92    2.40
  11   9  -4    5.69    2.29
 -11   9   4    2.58    2.79
 -10  -9   4   14.49    2.68
  10  -9  -4   12.72    2.65
  10   9  -4   13.38    2.62
 -10   9   4   12.69    2.97
 -10   9   4   13.82    2.44
   9  -9  -4    6.86    2.14
  -9  -9   4    4.44    2.19
   9   9  -4    8.04    2.27
  -9   9   4    4.02    2.19
  -9   9   4    4.43    2.36
   8  -9  -4    2.13    1.74
  -8  -9   4    4.38    2.05
  -8   9   4    5.62    1.85
   8   9  -4    6.11    2.01
  -8   9   4    4.02    2.04
   7  -9  -4   89.20    6.02
  -7  -9   4   80.45    6.15
  -7   9   4   89.74    6.20
  -7   9   4   92.34    5.83
   7   9  -4   91.04    5.70
   6  -9  -4    4.47    1.65
  -6  -9   4    2.79    1.59
   6  -9  -4    3.10    1.44
   6   9  -4    3.06    1.57
  -6   9   4    3.95    1.53
  -6   9   4    2.60    1.68
   6   9  -4    4.65    1.52
   5  -9  -4  107.32    6.56
   5  -9  -4  110.35    7.66
   5  -9  -4  106.68    6.78
  -5  -9   4  105.55    6.90
  -5  -9   4  113.19    7.09
  -5   9   4  104.93    6.84
   5   9  -4  103.89    6.38
   5   9  -4  112.44    6.83
  -5   9   4  107.09    6.42
   4  -9  -4   27.78    2.64
  -4  -9   4   30.23    2.98
  -4  -9   4   26.22    2.76
   4  -9  -4   29.67    2.83
   4  -9  -4   31.43    2.73
   4   9  -4   27.60    2.41
  -4   9   4   26.51    2.87
  -4   9   4   27.48    2.47
   4   9  -4   30.12    2.79
   4   9  -4   24.16    2.86
  -4   9   4   26.28    2.71
  -4   9   4   27.67    2.60
  -3  -9   4   74.80    5.39
   3  -9  -4   77.61    5.10
   3  -9  -4   74.31    4.94
   3  -9  -4   74.69    5.63
  -3  -9   4   80.30    5.79
  -3   9   4   82.60    4.78
   3   9  -4   84.70    5.30
  -3   9   4   84.16    5.14
  -3   9   4   83.14    5.70
   3   9  -4   83.83    6.01
   3   9  -4   80.21    4.87
  -2  -9   4   12.86    1.68
   2  -9  -4   11.00    1.45
   2  -9  -4    9.92    1.44
   2  -9  -4   10.73    1.44
  -2  -9   4   12.90    1.71
  -2   9   4   11.36    1.17
   2   9  -4   11.13    1.88
  -2   9   4   10.64    1.32
   2   9  -4   11.45    1.53
   2   9  -4   11.37    1.15
   2   9  -4   11.08    1.71
  -2   9   4   10.24    1.46
   2   9  -4   12.11    1.50
  -1  -9   4   18.49    2.13
   1  -9  -4   17.29    1.80
  -1  -9   4   18.28    1.45
  -1  -9   4   17.67    1.99
   1  -9  -4   18.22    1.84
   1  -9  -4   18.68    1.84
   1   9  -4   20.23    2.31
  -1   9   4   23.42    2.02
   1   9  -4   20.82    1.50
   1   9  -4   20.58    2.11
   1   9  -4   24.04    2.60
   1   9  -4   21.94    2.05
   0  -9   4   16.37    1.93
   0  -9   4   14.84    1.31
   0  -9  -4   14.43    1.46
   0  -9  -4   12.75    1.32
   0  -9  -4   13.61    1.61
   0  -9   4   14.40    1.91
   0   9  -4   14.01    1.89
   0   9  -4   14.01    1.85
   0   9  -4   17.42    1.94
   0   9   4   14.75    1.56
   0   9  -4   18.69    1.69
   1  -9   4   17.48    1.71
   1  -9   4   17.69    1.94
  -1  -9  -4   16.29    1.45
   1  -9   4   18.44    1.97
  -1   9  -4   16.24    1.85
  -1   9  -4   15.53    2.15
   1   9   4   18.05    2.04
  -1   9  -4   15.89    1.73
   1   9   4   17.22    1.56
  -1   9  -4   15.49    2.21
   2  -9   4   57.43    4.18
   2  -9   4   56.54    4.48
  -2  -9  -4   60.39    3.51
   2  -9   4   58.67    3.70
   2   9   4   59.87    3.95
  -2   9  -4   58.45    3.94
   2   9   4   59.61    4.30
  -2   9  -4   57.83    4.63
  -2   9  -4   59.36    4.57
  -2   9  -4   61.83    4.33
   3  -9   4   83.61    4.87
   3  -9   4   76.05    5.32
  -3  -9  -4   81.56    4.61
   3   9   4   77.85    5.26
  -3   9  -4   88.88    5.39
  -3   9  -4   75.07    5.01
  -4  -9  -4   10.16    0.92
   4  -9   4    7.80    1.49
   4  -9   4   10.10    1.74
  -4   9  -4    8.75    1.77
  -4   9  -4    7.74    1.67
   4   9   4    9.55    1.09
   5  -9   4   65.22    4.44
   5  -9   4   67.00    4.92
  -5  -9  -4   64.35    4.08
  -5   9  -4   74.11    4.62
   5   9   4   72.55    4.81
  -5   9  -4   82.53    5.09
   6  -9   4   -0.23    1.38
  -6  -9  -4    3.05    0.80
   6  -9   4    1.84    1.61
  -6  -9  -4    2.84    0.76
   6   9   4    0.66    1.12
  -6   9  -4    1.83    1.64
  -6   9  -4   -0.57    1.46
   7  -9   4   71.71    5.18
   7  -9   4   66.68    4.75
   7   9   4   68.43    5.00
  -7   9  -4   70.45    4.55
  -7   9  -4   69.84    5.17
   8  -9   4   32.45    3.04
   8  -9   4   32.71    3.32
   8   9   4   32.88    3.24
  -8   9  -4   29.60    3.54
   9  -9   4    2.56    2.02
   9  -9   4    3.54    1.97
  -9   9  -4    1.15    2.10
  10  -9   4   33.63    3.48
  10  -9   4   36.11    3.78
 -10   9  -4   34.56    4.14
  10 -10  -4    8.58    2.95
 -10 -10   4    6.78    2.50
  10  10  -4   11.08    2.61
 -10  10   4   13.84    2.68
 -10  10   4   14.60    3.11
   9 -10  -4   31.22    3.74
  -9 -10   4   31.08    3.55
  -9  10   4   31.80    3.72
   9  10  -4   34.22    3.20
  -9  10   4   38.70    3.70
  -8 -10   4   14.44    2.58
   8 -10  -4   11.55    2.60
   8  10  -4   15.62    2.23
  -8  10   4   15.90    2.69
  -8  10   4   14.48    2.48
   7 -10  -4   23.23    2.92
  -7 -10   4   26.09    2.97
   7 -10  -4   23.02    2.64
  -7  10   4   29.09    3.02
  -7  10   4   21.32    2.58
   7  10  -4   26.00    2.50
  -6 -10   4    5.18    1.98
  -6 -10   4    4.81    1.99
   6 -10  -4    6.36    1.54
   6 -10  -4    7.88    2.00
  -6  10   4    7.69    1.69
   6  10  -4    8.03    1.85
  -6  10   4    6.46    1.75
   5 -10  -4    5.81    1.74
   5 -10  -4    6.70    1.46
  -5 -10   4    3.82    1.87
   5 -10  -4    4.19    1.76
   5  10  -4    6.76    1.69
  -5  10   4    6.13    1.67
   5  10  -4    6.02    1.68
  -5  10   4    5.66    1.65
  -4 -10   4   12.02    1.96
   4 -10  -4   12.46    1.88
   4 -10  -4   12.39    1.96
   4 -10  -4   10.27    1.66
  -4  10   4   16.59    2.12
  -4  10   4   15.63    2.00
  -4  10   4   15.83    1.71
   4  10  -4   15.37    1.99
   4  10  -4   16.35    1.89
   3 -10  -4   34.27    3.02
  -3 -10   4   36.34    3.28
   3 -10  -4   36.45    2.85
   3 -10  -4   36.01    2.93
  -3 -10   4   34.41    3.35
   3  10  -4   40.18    3.17
   3  10  -4   36.36    2.82
  -3  10   4   37.84    2.80
  -3  10   4   38.68    3.26
   3  10  -4   32.93    3.27
  -2 -10   4   39.96    3.86
   2 -10  -4   46.74    3.59
  -2 -10   4   43.71    4.05
   2 -10  -4   46.41    3.83
   2 -10  -4   42.50    3.46
   2  10  -4   58.37    3.90
   2  10  -4   51.63    4.37
   2  10  -4   61.36    3.67
  -2  10   4   65.01    4.04
   2  10  -4   56.14    4.35
  -2  10   4   55.78    3.25
   1 -10  -4  140.79    7.96
  -1 -10   4  137.45    9.19
   1 -10  -4  142.61    7.92
   1 -10  -4  144.28    8.89
  -1 -10   4  139.76    8.36
  -1  10   4  129.29    7.40
   1  10  -4  126.37    9.19
  -1  10   4  129.64    8.89
   1  10  -4  130.32    8.21
   1  10  -4  130.89    7.76
   0 -10   4    9.50    1.79
   0 -10  -4   12.82    1.46
   0 -10   4   10.38    1.70
   0 -10  -4   11.05    1.55
   0 -10  -4   11.79    1.28
   0  10  -4   14.40    2.12
   0  10  -4   12.08    1.86
   0  10   4   16.30    1.67
   0  10  -4   15.43    1.78
   0  10  -4   12.27    1.62
  -1 -10  -4  163.99    9.92
   1 -10   4  169.73    9.57
   1 -10   4  168.34   10.39
  -1  10  -4  173.87    9.84
   1  10   4  183.79   11.22
   1  10   4  183.99   10.86
  -1  10  -4  176.05   10.44
   2 -10   4   13.78    2.09
  -2 -10  -4   12.60    1.08
   2 -10   4   12.48    1.38
  -2  10  -4    5.52    1.63
  -2  10  -4    8.06    1.66
   3 -10   4   46.70    3.57
  -3 -10  -4   43.35    2.64
   3 -10   4   42.78    3.06
   3  10   4   41.69    3.03
  -3  10  -4   40.08    3.48
  -3  10  -4   42.14    3.22
   4 -10   4   16.19    2.17
   4 -10   4   18.20    1.82
  -4 -10  -4   17.97    1.34
   4  10   4   16.94    1.70
  -4  10  -4   14.42    2.17
  -4  10  -4   16.80    2.11
   5 -10   4    7.91    1.84
   5 -10   4    5.68    1.56
  -5  10  -4    4.94    1.75
   5  10   4    8.36    1.25
  -5  10  -4    8.18    1.93
   6 -10   4   33.82    3.45
   6 -10   4   35.18    3.09
  -6  10  -4   38.80    3.22
  -6  10  -4   30.54    3.27
   6  10   4   36.43    3.01
   7 -10   4    4.94    1.98
   7 -10   4    3.66    1.80
  -7  10  -4    6.15    1.78
  -7  10  -4    7.77    2.45
   7  10   4    5.14    1.45
   8 -10   4   21.81    3.16
   8 -10   4   16.54    2.48
  -8  10  -4   26.28    3.01
   9 -10   4   25.22    2.91
   9 -10   4   24.22    3.49
  -9  10  -4   28.48    3.40
  -9 -11   4   13.57    2.73
   9 -11  -4   11.82    2.90
   9  11  -4   12.24    2.63
  -9  11   4   14.11    2.51
  -8 -11   4   14.80    2.90
   8 -11  -4   14.33    2.42
   8 -11  -4    8.61    2.62
  -8 -11   4   15.95    2.67
  -8  11   4    9.93    2.32
   8  11  -4   14.67    2.44
  -7 -11   4   11.54    2.43
  -7 -11   4   10.83    2.40
   7 -11  -4   10.70    1.92
   7 -11  -4   10.52    2.44
  -7  11   4   14.49    2.43
   7  11  -4   12.83    2.21
   6 -11  -4   39.01    3.57
  -6 -11   4   34.06    3.62
   6 -11  -4   33.35    3.54
   6  11  -4   46.72    3.54
  -6  11   4   54.62    3.65
   5 -11  -4   30.81    3.48
  -5 -11   4   34.85    3.49
   5 -11  -4   37.50    3.31
   5 -11  -4   32.83    2.87
  -5  11   4   28.68    2.78
   5  11  -4   29.97    2.86
   4 -11  -4   72.12    5.58
   4 -11  -4   72.29    4.81
   4 -11  -4   68.92    5.05
  -4 -11   4   70.20    5.16
   4  11  -4   79.29    4.78
   4  11  -4   79.65    5.12
  -4  11   4   75.22    4.79
   3 -11  -4   31.91    2.71
  -3 -11   4   29.48    2.91
   3 -11  -4   28.47    2.86
   3 -11  -4   29.62    2.57
  -3  11   4   26.25    2.56
  -3  11   4   29.95    2.98
   3  11  -4   29.65    2.94
   3  11  -4   25.38    2.58
  -2 -11   4   13.30    1.99
   2 -11  -4   14.38    1.97
   2 -11  -4   16.48    1.86
   2 -11  -4   13.42    1.83
   2  11  -4   16.29    1.96
  -2  11   4   16.73    1.97
   2  11  -4   18.47    2.15
  -2  11   4   17.90    1.60
  -1 -11   4   10.35    1.97
   1 -11  -4   10.70    1.75
   1 -11  -4    8.95    1.41
   1 -11  -4    8.75    1.38
   1  11  -4    8.60    1.58
  -1  11   4    8.66    1.44
   1  11  -4    8.53    1.79
   0 -11   4   12.25    2.11
   0 -11  -4   14.55    1.57
   0  11  -4   15.28    1.95
   0  11  -4   15.13    2.11
   0  11   4   16.31    1.74
  -1 -11  -4    1.75    0.88
   1 -11   4    0.75    1.34
  -1  11  -4    0.90    1.36
  -1  11  -4    4.01    1.72
   1  11   4    0.86    0.95
   2 -11   4   20.51    2.37
   2 -11   4   20.39    1.83
  -2 -11  -4   20.63    1.72
   2  11   4   21.74    1.98
  -2  11  -4   18.44    2.24
  -2  11  -4   20.36    2.10
   3 -11   4   13.80    1.46
   3 -11   4   11.24    2.00
  -3 -11  -4   11.84    1.10
   3  11   4   11.67    1.32
  -3  11  -4   12.63    1.99
  -3  11  -4    8.30    1.89
   4 -11   4   23.75    2.81
   4 -11   4   24.05    2.32
   4  11   4   33.67    2.53
  -4  11  -4   32.61    3.19
  -4  11  -4   36.51    2.91
   5 -11   4   14.85    1.86
   5 -11   4   15.59    2.60
   5  11   4   11.70    1.50
  -5  11  -4   11.35    2.50
  -5  11  -4   11.55    1.97
   6 -11   4   43.17    3.97
   6 -11   4   44.25    3.43
  -6  11  -4   43.79    4.05
   6  11   4   43.84    3.52
  -6  11  -4   45.72    3.75
   7 -11   4   17.12    2.30
   7 -11   4   15.54    2.57
  -7  11  -4   13.62    2.24
  -7  11  -4   15.51    2.57
   8 -11   4   22.57    3.06
   8 -11   4   23.06    2.59
  -8  11  -4   23.51    3.44
  -8  11  -4   22.06    2.59
   9 -11   4   26.59    2.88
   9 -11   4   32.22    3.56
  -9  11  -4   22.97    3.78
  -9 -12   4   -1.30    2.22
  -9 -12   4    3.33    2.34
   9 -12  -4    0.82    2.09
   9  12  -4   -0.78    2.26
  -9  12   4    2.40    2.49
  -8 -12   4    4.40    2.31
  -8 -12   4    4.44    2.29
   8 -12  -4    9.55    2.30
  -8  12   4    7.41    2.29
   8  12  -4    9.27    2.15
   7 -12  -4    9.74    2.23
   7 -12  -4   11.14    2.21
  -7 -12   4    8.20    2.40
   7  12  -4    6.93    2.22
  -7  12   4    8.92    2.22
  -6 -12   4    3.70    2.20
   6 -12  -4    3.24    1.99
   6 -12  -4    5.61    1.82
   6  12  -4    8.16    1.85
  -6  12   4    7.38    2.18
   5 -12  -4    3.33    1.85
   5 -12  -4    3.53    1.57
  -5 -12   4    1.78    2.02
   5  12  -4    6.14    1.90
  -5  12   4    7.13    1.98
  -4 -12   4    3.75    2.01
   4 -12  -4    4.04    1.93
   4 -12  -4    7.25    1.82
   4 -12  -4    5.84    1.83
   4  12  -4   10.24    1.90
  -4  12   4    8.61    1.62
   3 -12  -4    8.82    1.75
   3 -12  -4   10.47    1.89
  -3 -12   4    8.94    2.10
   3 -12  -4    8.24    1.83
  -3  12   4   10.91    1.61
   3  12  -4    8.35    1.87
  -2 -12   4   14.42    2.46
   2 -12  -4   18.70    2.04
   2 -12  -4   16.33    2.11
   2 -12  -4   18.30    2.10
   2  12  -4   31.36    2.81
  -2  12   4   28.30    2.22
  -2  12   4   22.89    2.59
   2  12  -4   24.59    2.24
  -1 -12   4   30.57    3.02
   1 -12  -4   36.43    2.80
   1 -12  -4   31.37    2.78
   1 -12  -4   31.44    2.66
   1  12  -4   27.13    2.75
   1  12  -4   29.82    2.82
  -1  12   4   28.15    2.83
   0 -12  -4   58.33    3.89
   0 -12   4   56.72    4.36
   0  12   4   59.37    4.34
   0  12  -4   58.39    4.18
   0  12  -4   61.07    4.48
   1 -12   4   10.94    1.89
  -1 -12  -4   10.46    1.30
  -1  12  -4    7.33    1.74
  -1  12  -4    4.86    1.64
   1  12   4    7.30    1.38
  -2 -12  -4   82.50    4.78
   2 -12   4   80.77    5.67
   2  12   4   78.78    5.44
  -2  12  -4   75.72    5.16
  -2  12  -4   69.69    5.52
  -3 -12  -4   11.54    1.19
   3 -12   4   10.47    2.09
   3  12   4   11.92    1.48
  -3  12  -4   12.33    2.13
  -3  12  -4   12.82    2.09
   4 -12   4    6.71    1.89
  -4  12  -4    5.32    1.96
   4  12   4    3.93    1.13
  -4  12  -4    4.39    2.24
   5 -12   4   12.44    2.32
   5 -12   4   11.21    1.74
  -5  12  -4   13.08    2.11
   5  12   4   11.25    1.61
  -5  12  -4    9.57    2.24
   6 -12   4   -0.31    1.49
   6 -12   4    1.46    1.94
  -6  12  -4   -0.33    1.95
  -6  12  -4   -0.28    1.92
   7 -12   4    4.33    1.79
   7 -12   4    3.50    2.19
  -7  12  -4    3.32    2.16
  -7  12  -4    4.32    2.04
   8 -12   4   10.19    2.57
  -8  12  -4   10.54    2.30
  -8  12  -4    6.22    2.49
   8 -13  -4    0.21    2.48
  -8 -13   4    4.29    2.45
   8  13  -4    3.45    2.29
  -8  13   4    4.05    2.29
  -7 -13   4    5.33    2.69
   7 -13  -4    8.03    2.27
   7 -13  -4    6.26    2.45
  -7  13   4    5.89    2.23
   7  13  -4    5.79    2.06
   6 -13  -4   12.13    2.31
  -6 -13   4   11.12    2.53
   6 -13  -4    9.51    2.45
  -6  13   4   17.59    2.61
   6  13  -4   15.94    2.24
  -5 -13   4   41.63    3.97
   5 -13  -4   42.44    3.66
   5 -13  -4   41.38    3.78
  -5  13   4   32.88    3.45
   5  13  -4   38.92    3.36
   4 -13  -4    0.15    1.64
   4 -13  -4   -0.40    1.72
  -4 -13   4    0.80    1.97
   4  13  -4    2.12    1.64
  -4  13   4   -0.66    1.72
  -3 -13   4   24.40    2.61
   3 -13  -4   23.37    2.39
   3 -13  -4   21.75    2.48
   3 -13  -4   24.13    2.36
  -3  13   4   17.64    2.23
   3  13  -4   16.49    2.38
  -2 -13   4   13.54    2.12
   2 -13  -4   16.28    1.97
   2 -13  -4   12.66    1.85
   2 -13  -4   13.39    1.99
   2  13  -4   12.02    2.12
  -2  13   4   15.13    1.78
  -1 -13   4    3.04    1.58
   1 -13  -4    0.69    1.32
   1  13  -4    0.03    1.67
  -1  13   4   -0.58    1.32
   1  13  -4    0.49    1.55
   0 -13  -4    9.31    1.53
   0 -13   4    6.91    2.12
   0  13   4    5.50    1.59
   0  13  -4    5.73    2.02
   0  13  -4    4.74    1.73
  -1 -13  -4   15.81    1.68
   1 -13   4   13.81    2.23
  -1  13  -4   14.42    2.24
   1  13   4   15.39    1.88
  -1  13  -4   14.41    2.13
  -2 -13  -4    1.97    0.99
   2 -13   4    2.24    1.71
   2  13   4    0.92    1.16
  -2  13  -4    0.69    1.65
  -2  13  -4    2.45    1.66
   3 -13   4   24.61    3.05
  -3  13  -4   22.11    2.72
   3  13   4   23.75    2.33
  -3  13  -4   24.55    2.56
   4 -13   4    7.44    2.40
   4  13   4    4.78    1.32
  -4  13  -4    4.66    1.92
  -4  13  -4    5.99    2.42
   5 -13   4   25.97    3.04
  -5  13  -4   23.09    2.80
  -5  13  -4   20.96    3.20
   6 -13   4   18.26    3.10
  -6  13  -4   14.78    2.58
  -6  13  -4   11.77    2.95
   7 -13   4   17.43    3.17
  -7  13  -4    7.48    2.53
  -7  13  -4    8.81    2.36
  -7 -14   4    5.82    2.45
   7 -14  -4    3.24    2.44
   7  14  -4    1.76    2.28
  -7  14   4    7.21    2.34
   6 -14  -4    3.48    2.27
   6 -14  -4    2.46    1.71
  -6 -14   4    3.81    2.24
   6  14  -4    0.63    2.14
  -6  14   4   -0.19    2.02
   5 -14  -4    2.38    2.05
   5 -14  -4    4.20    2.00
  -5 -14   4    1.81    2.19
  -5  14   4    5.58    1.99
   5  14  -4    4.49    1.93
   4 -14  -4   12.49    2.00
   4 -14  -4   13.28    2.51
  -4 -14   4   13.08    2.52
  -4  14   4   14.49    2.28
   4  14  -4   10.36    2.11
   3 -14  -4   15.66    2.35
   3 -14  -4   15.43    2.23
  -3 -14   4   11.98    2.50
   3 -14  -4   15.28    2.34
   3  14  -4   17.33    2.40
  -3  14   4   13.51    2.10
   2 -14  -4   11.15    2.00
   2 -14  -4   12.60    2.03
  -2 -14   4    8.02    2.27
   2 -14  -4   10.32    1.85
   2  14  -4    9.06    1.99
  -1 -14   4   50.93    4.01
   1 -14  -4   45.56    3.65
   1  14  -4   44.50    3.70
   0 -14  -4   37.22    3.20
   0 -14   4   36.10    3.54
   0  14  -4   39.58    3.39
   0  14   4   40.95    3.64
   1 -14   4   25.08    2.79
  -1 -14  -4   24.06    2.39
   1  14   4   24.93    2.76
  -1  14  -4   20.90    2.69
  -1  14  -4   22.78    2.89
   2 -14   4   29.23    3.05
  -2  14  -4   25.46    2.73
   2  14   4   23.81    2.67
  -2  14  -4   27.64    3.22
   3 -14   4    5.77    2.08
  -3  14  -4    6.61    2.47
  -3  14  -4    7.07    2.04
   4 -14   4   28.29    3.20
  -4  14  -4   26.77    3.04
  -4  14  -4   26.97    3.14
   5 -14   4    0.12    2.55
  -5  14  -4   -1.54    1.95
  -5  14  -4   -0.55    1.94
   6 -14   4   10.53    3.05
  -6  14  -4    6.03    2.39
  -6  14  -4    9.37    2.55
   6 -15  -4   26.84    3.58
  -6 -15   4   36.53    3.98
   6  15  -4   33.19    3.40
  -6  15   4   38.16    3.59
   5 -15  -4    4.10    2.21
  -5 -15   4    2.60    2.31
   5  15  -4    5.02    2.30
  -5  15   4    5.32    2.07
  -4 -15   4   38.01    3.76
   4 -15  -4   39.26    3.70
  -4  15   4   33.57    3.31
   4  15  -4   34.29    3.34
   3 -15  -4    6.92    1.78
  -3 -15   4    5.38    2.27
   3 -15  -4    5.41    1.86
   3  15  -4    2.15    1.91
  -3  15   4    2.29    1.89
   2 -15  -4   11.68    2.19
  -2 -15   4   12.36    2.56
   2  15  -4   12.47    2.43
  -1 -15   4    2.85    1.84
   1 -15  -4    1.38    1.62
   1  15  -4    1.52    1.89
   0 -15  -4    0.07    1.39
   0 -15   4   -0.04    2.20
   0  15  -4    1.50    1.90
  -1 -15  -4    0.42    1.37
   1 -15   4    0.55    1.86
  -1  15  -4    1.92    2.14
   2 -15   4   17.93    2.67
  -2  15  -4   18.60    2.54
   3 -15   4    4.32    2.50
  -3  15  -4    3.93    2.07
   4 -15   4   39.21    3.96
  -4  15  -4   31.99    3.30
   5 -15   4    2.26    2.73
  -5  15  -4    0.72    2.14
   4 -16  -4   12.42    2.45
  -4 -16   4   14.14    2.77
  -4  16   4   12.70    2.33
   4  16  -4   12.32    2.62
  -3 -16   4    6.01    2.39
   3 -16  -4    2.64    1.89
   3  16  -4    3.65    2.07
  -2 -16   4   58.06    5.15
   2 -16  -4   63.16    4.78
   2  16  -4   61.15    4.67
   1 -16  -4    3.32    1.82
  -1 -16   4    4.95    2.48
   1  16  -4    7.73    2.20
   0 -16   4   46.00    4.24
   0 -16  -4   50.63    3.87
   0  16  -4   42.25    4.01
   1 -16   4    8.14    2.70
  -1  16  -4   12.65    2.44
   2 -16   4   30.85    3.61
  -2  16  -4   23.31    3.12
   3 -16   4    1.02    2.10
  -3  16  -4    1.69    2.40
  12   0  -5   24.20    3.00
  12   0  -5   21.19    2.96
 -12   0   5   23.77    3.50
 -11   0   5    3.34    2.45
  11   0  -5    6.85    2.00
  11   0  -5    4.98    2.38
 -10   0   5    2.62    2.22
  10   0  -5    4.43    1.82
 -10   0   5    6.25    1.44
  10   0  -5    3.65    1.79
  -9   0   5    1.20    1.21
   9   0  -5    1.30    1.46
   9   0  -5   -0.59    1.45
  -9   0   5   -0.24    1.55
   8   0  -5   39.22    3.15
  -8   0   5   36.53    3.69
   8   0  -5   38.19    3.29
  -8   0   5   37.39    2.87
   7   0  -5   25.82    2.35
   7   0  -5   27.50    2.67
   7   0  -5   26.07    2.82
  -7   0   5   24.10    2.54
   7   0  -5   25.74    2.95
  -7   0   5   26.29    2.36
  -6   0   5    0.21    1.14
   6   0  -5    2.21    1.41
   6   0  -5    2.39    1.14
   6   0  -5    1.84    0.66
   6   0  -5    1.89    1.16
   6   0  -5    3.47    1.34
  -6   0   5    2.70    1.04
  -5   0   5    6.58    1.28
   5   0  -5    5.54    1.09
   5   0  -5    4.26    1.18
   5   0  -5    4.12    1.36
  -4   0   5   39.54    2.71
   4   0  -5   41.75    3.34
  -4   0   5   40.51    3.43
  -4   0   5   41.89    3.06
   4   0  -5   42.25    3.00
   4   0  -5   42.95    2.64
  -3   0   5   22.20    2.13
   3   0  -5   22.42    1.96
  -3   0   5   22.48    2.01
   3   0  -5   24.40    2.06
  -3   0   5   20.69    1.72
   3   0  -5   22.65    1.60
   3   0  -5   23.31    1.60
  -2   0   5    1.64    0.77
   2   0  -5    2.24    0.47
  -2   0   5    1.59    0.59
   2   0  -5    2.24    0.43
   2   0  -5    0.88    0.85
  -2   0   5    1.22    0.88
   2   0  -5    2.15    0.78
  -1   0   5    1.25    0.63
  -1   0   5    1.93    0.73
   1   0  -5    2.10    0.77
   1   0  -5    2.18    0.65
  -1   0   5    2.85    0.55
   0   0  -5   41.22    2.99
   0   0   5   43.90    2.57
   0   0  -5   46.08    2.82
   0   0  -5   42.97    2.81
   0   0   5   46.01    2.83
   0   0   5   44.20    2.52
   0   0  -5   43.69    2.61
  -1   0  -5  126.89    7.15
   1   0   5  126.13    6.73
  -1   0  -5  125.89    6.77
   1   0   5  126.18    6.71
  -1   0  -5  122.50    7.50
  -1   0  -5  125.11    7.92
   1   0   5  114.12    7.09
   1   0   5  124.26    8.00
  -1   0  -5  122.33    7.14
   2   0   5  408.16   22.10
  -2   0  -5  391.42   22.12
  -2   0  -5  389.49   22.11
   2   0   5  391.32   24.92
  -2   0  -5  391.84   24.87
   2   0   5  394.02   21.13
   2   0   5  409.84   21.15
  -2   0  -5  382.42   23.04
  -2   0  -5  391.87   24.81
   3   0   5  124.15    6.63
  -3   0  -5  119.73    7.06
   3   0   5  120.52    7.93
   3   0   5  121.81    6.65
   3   0   5  121.96    7.03
  -3   0  -5  117.00    7.51
  -3   0  -5  125.42    7.94
   4   0   5   68.05    4.69
  -4   0  -5   65.65    4.65
   4   0   5   68.94    3.88
  -4   0  -5   67.30    4.60
   4   0   5   69.35    4.14
  -4   0  -5   69.43    4.25
  -5   0  -5   62.33    4.51
  -5   0  -5   60.11    4.41
   5   0   5   63.40    3.75
  -5   0  -5   65.29    4.06
   5   0   5   63.65    3.97
   5   0   5   60.58    4.46
   5   0   5   66.25    4.46
  -6   0  -5    4.33    1.33
  -6   0  -5    2.71    1.20
   6   0   5    3.85    1.07
  -6   0  -5    3.00    1.32
   6   0   5    3.66    1.19
   6   0   5    3.29    1.04
  -7   0  -5   23.77    2.68
   7   0   5   23.89    2.17
  -7   0  -5   21.72    2.17
   7   0   5   22.54    2.51
  -7   0  -5   25.24    2.59
  -8   0  -5    1.39    1.44
  -8   0  -5   -0.95    1.38
   8   0   5   -0.02    1.52
   8   0   5   -0.48    1.39
  -9   0  -5    2.51    1.44
   9   0   5    1.48    1.66
  -9   0  -5    0.98    1.62
   9   0   5    0.89    1.45
  10   0   5   12.88    2.21
 -10   0  -5    5.96    1.97
 -11   0  -5    0.16    1.97
  11   0   5    0.69    2.18
  12  -1  -5   15.31    2.45
  12  -1  -5   15.80    2.65
 -12  -1   5   13.23    2.63
  12   1  -5   10.86    2.44
  12   1  -5   11.41    2.75
 -12   1   5   11.21    2.70
  11  -1  -5    4.64    2.01
 -11  -1   5    4.38    2.03
  11  -1  -5    3.26    1.85
  11   1  -5    4.78    2.00
 -11   1   5    3.26    2.07
  11   1  -5    4.62    1.94
  10  -1  -5    9.55    2.05
 -10  -1   5    4.52    2.25
  10  -1  -5    9.39    2.37
 -10   1   5    5.36    1.98
 -10   1   5    7.54    1.61
  10   1  -5    8.47    1.97
  10   1  -5    8.59    2.13
   9  -1  -5    9.80    1.93
  -9  -1   5    8.00    1.45
   9  -1  -5    7.87    1.85
  -9  -1   5    5.62    2.16
  -9   1   5    7.86    1.58
   9   1  -5    6.66    1.74
   9   1  -5    7.86    1.83
  -9   1   5   12.04    2.36
  -8  -1   5    0.16    1.39
   8  -1  -5    0.55    1.38
   8  -1  -5   -1.14    1.36
  -8  -1   5    0.05    1.09
   8   1  -5    0.46    1.35
   8   1  -5   -0.83    1.29
   8   1  -5   -0.66    0.93
  -8   1   5    0.14    1.26
  -8   1   5    0.32    1.40
   7  -1  -5   42.85    3.42
   7  -1  -5   41.16    2.87
   7  -1  -5   45.85    3.71
   7  -1  -5   36.82    3.51
  -7  -1   5   40.46    2.72
  -7  -1   5   40.86    3.25
   7  -1  -5   39.97    2.35
   7   1  -5   30.56    2.55
  -7   1   5   31.38    3.14
   7   1  -5   32.42    3.07
   7   1  -5   29.90    2.87
[truncated: 380,831 more chars]
