# Supplementary material for: Crystal structure of N-[3-(di­methyl­aza­nium­yl)prop­yl]-N′,N′,N′′,N′′-tetra­methyl-N-(N,N,N′,N′-tetra­methyl­form­am­id­in­ium­yl)­guanidinium dibromide hydroxide monohydrate
Source: Acta Crystallogr E Crystallogr Commun. 2015 Dec 24;71(Pt 12):o1078–9. doi: 10.1107/S2056989015024305 (PMC4719988; doi:10.1107/S2056989015024305)
Supplement: Supplementary file 2 [file e-71-o1078-Isup2.hkl]

#
# h,k,l, Fc-squared, Fo-squared, sigma(Fo-squared), status flag
#
data_I
_shelx_title ' TIR37, MONOCLINIC P2(1)'
_shelx_refln_list_code          4
_shelx_F_calc_maximum      125.57
_exptl_crystal_F_000       510.00
_reflns_d_resolution_high  0.6996

loop_
 _space_group_symop_operation_xyz
 'x, y, z'
 '-x, y+1/2, -z'

_cell_length_a     9.1584
_cell_length_b    12.2932
_cell_length_c    10.6633
_cell_angle_alpha  90.000
_cell_angle_beta   97.454
_cell_angle_gamma  90.000

_shelx_F_squared_multiplier     1.000

loop_
 _refln_index_h
 _refln_index_k
 _refln_index_l
 _refln_F_squared_calc
 _refln_F_squared_meas
 _refln_F_squared_sigma
 _refln_observed_status
   1 -17   0        183.49        207.87        28.27 o
   2 -17   0        176.72        190.79        56.66 o
   3 -17   0        463.42        510.38        38.25 o
   0 -16   0         50.17         77.45        34.28 o
   1 -16   0       1128.13       1241.51        60.25 o
   2 -16   0        173.86        187.14        25.16 o
   3 -16   0        276.92        309.30        30.05 o
   4 -16   0         65.79         40.36        23.52 o
   5 -16   0          2.91        -12.72        22.59 o
   1 -15   0        142.15        135.21        23.00 o
   2 -15   0        161.85        175.24        24.59 o
   3 -15   0        264.23        257.13        27.18 o
   4 -15   0         14.69          6.18        21.01 o
   5 -15   0        418.09        493.84        35.14 o
   6 -15   0        250.35        293.32        50.47 o
   0 -14   0        207.05        185.36        35.87 o
   1 -14   0        324.88        308.79        27.04 o
   2 -14   0        144.62        172.99        21.49 o
   3 -14   0         86.53         87.58        20.90 o
   4 -14   0        109.62         93.91        21.69 o
   5 -14   0        323.26        363.31        30.50 o
   6 -14   0          5.90         -7.92        19.49 o
   7 -14   0        141.57        125.83        28.80 o
   1 -13   0         37.19         23.16        17.50 o
   2 -13   0        401.65        447.31        30.34 o
   3 -13   0         70.18         59.96        13.74 o
   4 -13   0        729.57        735.14        32.19 o
   5 -13   0         38.49         29.50        18.22 o
   6 -13   0        287.55        276.25        28.76 o
   7 -13   0        198.09        210.92        25.94 o
   8 -13   0         39.99         29.37        22.14 o
   0 -12   0        579.07        676.07        47.61 o
   1 -12   0        626.88        593.85        33.98 o
   2 -12   0        154.89        168.15        19.64 o
   3 -12   0        787.02        730.45        28.82 o
   4 -12   0        161.03        175.64        15.31 o
   5 -12   0         27.78         39.21        13.07 o
   6 -12   0        166.19        131.67        23.03 o
   7 -12   0         10.25         11.42        22.46 o
   8 -12   0         18.82         29.83        16.90 o
   9 -12   0        121.57        106.36        19.98 o
   1 -11   0        203.15        201.22        19.15 o
   2 -11   0         76.02         82.98        10.04 o
   3 -11   0        650.77        608.23        23.55 o
   4 -11   0        350.44        356.71        18.03 o
   5 -11   0        915.99        860.11        38.62 o
   6 -11   0        543.74        538.36        27.05 o
   7 -11   0        329.18        331.76        18.85 o
   8 -11   0        223.06        189.18        26.65 o
   9 -11   0        263.91        256.05        30.77 o
  10 -11   0        100.58        105.78        32.85 o
   0 -10   0       2075.93       1955.51       125.22 o
   1 -10   0       1358.74       1234.66        52.01 o
   2 -10   0       2374.75       2284.31        65.48 o
   3 -10   0        190.81        174.48        10.70 o
   4 -10   0        266.24        276.26        14.15 o
   5 -10   0        222.64        221.38        16.03 o
   6 -10   0         91.73         77.50        10.84 o
   7 -10   0        334.67        347.36        22.44 o
   8 -10   0        553.12        530.11        28.68 o
   9 -10   0        290.80        260.13        21.72 o
  10 -10   0        354.70        395.50        35.98 o
   1  -9   0        187.39        184.25         9.41 o
   2  -9   0       1946.52       1909.38        54.76 o
   3  -9   0         95.69        100.23         8.70 o
   4  -9   0       4142.73       3930.64       107.12 o
   5  -9   0         13.21          1.76         7.38 o
   6  -9   0       1492.74       1402.61        51.49 o
   7  -9   0        122.13        151.78        15.65 o
   8  -9   0        315.22        306.01        21.01 o
   9  -9   0        117.73        139.63        17.79 o
  10  -9   0        101.89        103.53        20.85 o
  11  -9   0        428.01        401.74        31.89 o
   0  -8   0       1606.19       1524.57        67.63 o
   1  -8   0       3096.39       3158.05        72.89 o
   2  -8   0       2460.89       2295.91        64.53 o
   3  -8   0        266.90        283.54         8.69 o
   4  -8   0        641.51        638.79        18.42 o
   5  -8   0        248.88        250.61        12.39 o
   6  -8   0        104.37         95.09        13.40 o
   7  -8   0        788.13        762.93        33.81 o
   8  -8   0        697.28        740.02        33.90 o
   9  -8   0        315.53        298.04        22.69 o
  10  -8   0        386.66        348.32        26.61 o
  11  -8   0        138.70        129.91        22.65 o
   1  -7   0        754.69        727.77        17.82 o
   2  -7   0        463.58        481.79        14.53 o
   3  -7   0       2809.27       2911.49        58.58 o
   4  -7   0        928.35        926.54        29.82 o
   5  -7   0       4411.70       4436.34       117.47 o
   6  -7   0        707.14        673.60        24.27 o
   7  -7   0        402.54        454.33        31.94 o
   8  -7   0        180.31        184.46        17.11 o
   9  -7   0         78.43         63.55        16.16 o
  10  -7   0        601.03        626.61        42.69 o
  11  -7   0        148.92        133.53        21.36 o
   1  -6   0       2593.42       2668.39        53.97 o
   2  -6   0        755.92        839.69        17.01 o
   3  -6   0       1692.34       1725.12        42.28 o
   4  -6   0        844.89        803.48        22.77 o
   5  -6   0        152.68        164.48        10.67 o
   6  -6   0       1109.38       1122.20        33.02 o
   7  -6   0        645.95        680.52        25.29 o
   8  -6   0        668.79        705.89        26.84 o
   9  -6   0        420.62        452.22        21.24 o
  10  -6   0          1.78          4.00        14.49 o
  11  -6   0        191.08        188.90        18.92 o
  12  -6   0        316.65        304.15        23.66 o
   1  -5   0         53.60         65.27         3.89 o
   2  -5   0        202.60        213.13         6.45 o
   3  -5   0        179.45        175.15         7.00 o
   4  -5   0        441.78        476.73        13.70 o
   5  -5   0        713.80        680.24        19.62 o
   6  -5   0        746.70        740.21        22.71 o
   7  -5   0        602.59        607.20        23.05 o
   8  -5   0        638.00        650.64        28.58 o
   9  -5   0        461.09        474.25        26.97 o
  10  -5   0         59.36         45.07        17.46 o
  11  -5   0        282.78        276.94        24.72 o
  12  -5   0         97.36        138.68        23.54 o
   0  -4   0       6408.03       6106.54       160.31 o
   1  -4   0       2510.71       2588.18        48.85 o
   2  -4   0        920.61        944.38        21.60 o
   3  -4   0        263.28        248.30         9.72 o
   4  -4   0        538.34        550.14        16.58 o
   5  -4   0        290.96        305.83        13.83 o
   6  -4   0        142.30        133.32        11.24 o
   7  -4   0        184.90        167.92        12.24 o
   8  -4   0        120.10        103.69        14.94 o
   9  -4   0        118.60        125.85        17.02 o
  10  -4   0         72.22         69.40        17.00 o
  11  -4   0         17.95         21.50        17.61 o
  12  -4   0        173.75        191.72        30.79 o
   1  -3   0        331.93        328.10         6.98 o
   2  -3   0       1616.72       1766.17        37.05 o
   3  -3   0       5156.82       5102.47       145.27 o
   4  -3   0         12.62         11.85         4.82 o
   5  -3   0       2589.34       2513.04        69.82 o
   6  -3   0        385.33        431.11        19.78 o
   7  -3   0       3054.61       3091.33        95.99 o
   8  -3   0        518.13        523.78        23.72 o
   9  -3   0        219.44        230.84        19.30 o
  10  -3   0        587.52        519.42        31.00 o
  11  -3   0         82.75         75.44        18.69 o
  12  -3   0        150.66         92.50        26.52 o
   0  -2   0        718.26        808.61        29.55 o
   1  -2   0       4595.24       4731.68        90.39 o
   2  -2   0       2998.80       3294.92        77.28 o
   3  -2   0       1099.85       1086.27        46.21 o
   4  -2   0       1027.95       1035.29        28.04 o
   5  -2   0        478.98        507.44        17.51 o
   6  -2   0       1352.10       1341.51        37.65 o
   7  -2   0        981.89        905.37        29.74 o
   8  -2   0        192.48        191.37        17.29 o
   9  -2   0        930.86        898.30        37.90 o
  10  -2   0        458.26        496.81        27.46 o
  11  -2   0        246.44        278.11        25.75 o
  12  -2   0        254.22        266.82        41.18 o
   1  -1   0       2011.11       1832.95        45.68 o
   2  -1   0       3305.70       3714.48        92.90 o
   3  -1   0      13509.42      13731.37       301.66 o
   4  -1   0       3196.92       3470.62        88.73 o
   5  -1   0       1272.85       1182.27        35.76 o
   6  -1   0       2914.89       2754.52       101.27 o
   7  -1   0       1545.62       1507.89        53.41 o
   8  -1   0        990.80        958.79        32.70 o
   9  -1   0        529.30        572.44        25.02 o
  10  -1   0        139.39        131.47        18.38 o
  11  -1   0        348.16        338.05        31.09 o
  12  -1   0        640.52        603.28        41.55 o
   1   0   0       1256.80       1148.82        19.51 o
   2   0   0       8519.00       9713.99       173.48 o
   3   0   0        511.27        500.92         9.74 o
   4   0   0        202.14        197.30         6.44 o
   5   0   0        373.40        368.40         9.34 o
   6   0   0       2690.14       2708.01        65.91 o
   7   0   0        235.01        210.70        11.69 o
   8   0   0       4085.40       4080.94       110.46 o
   9   0   0        252.34        229.55        16.32 o
  10   0   0       1193.38       1206.71        48.33 o
  11   0   0          1.88         -1.58        22.05 o
  12   0   0        106.40         89.10        26.54 o
   1   1   0       1776.49       1655.67        50.04 o
   2   1   0       3760.22       4099.10        62.79 o
   3   1   0      13776.96      14344.10       250.43 o
   4   1   0       3142.55       3308.69        68.45 o
   5   1   0       1217.01       1348.34        29.57 o
   6   1   0       3005.14       2894.69        68.22 o
   7   1   0       1441.14       1497.31        30.89 o
   8   1   0        887.48        866.16        23.34 o
   9   1   0        489.03        502.59        22.15 o
  10   1   0        155.02        161.34        22.43 o
  11   1   0        340.55        347.48        30.06 o
  12   1   0        628.70        578.86        42.48 o
   0   2   0        860.28        798.22        29.54 o
   1   2   0       3685.77       4191.94        84.49 o
   2   2   0       3243.29       3236.86        85.04 o
   3   2   0       1335.21       1412.39        27.92 o
   4   2   0        823.68        814.42        18.05 o
   5   2   0        524.25        523.40        14.05 o
   6   2   0       1264.44       1266.37        28.83 o
   7   2   0        973.29        959.42        22.77 o
   8   2   0        287.49        282.37        10.67 o
   9   2   0        787.25        844.09        29.02 o
  10   2   0        485.95        424.85        31.92 o
  11   2   0        232.95        307.28        63.24 o
  12   2   0        199.11        220.35        35.63 o
   1   3   0        321.91        347.52         8.00 o
   2   3   0       1550.48       1571.22        40.74 o
   3   3   0       4476.56       4706.35       131.28 o
   4   3   0         27.84         47.92         3.28 o
   5   3   0       2539.61       2659.02        54.47 o
   6   3   0        330.33        292.30        10.56 o
   7   3   0       3075.34       3095.65        65.29 o
   8   3   0        486.51        478.68        15.31 o
   9   3   0        211.73        215.23        17.52 o
  10   3   0        631.59        633.07        37.70 o
  11   3   0         73.57         94.50        23.32 o
  12   3   0        170.44        163.73        28.29 o
   0   4   0       6521.49       6319.70       143.33 o
   1   4   0       2347.82       2573.02        50.15 o
   2   4   0        962.46        937.89        24.06 o
   3   4   0        302.19        320.34        10.04 o
   4   4   0        575.68        591.90        13.64 o
   5   4   0        303.76        330.02         9.23 o
   6   4   0        155.56        178.37         7.17 o
   7   4   0        200.56        191.62         8.47 o
   8   4   0        136.98        139.19         9.62 o
   9   4   0        100.86        113.19        12.04 o
  10   4   0         47.05         33.67        19.87 o
  11   4   0          4.30         -7.49        23.74 o
  12   4   0        181.51        129.87        52.61 o
   1   5   0         74.87         79.11         3.50 o
   2   5   0        232.67        205.06         7.97 o
   3   5   0        132.76        115.77         6.39 o
   4   5   0        384.54        327.19        14.37 o
   5   5   0        695.03        648.93        15.88 o
   6   5   0        633.72        589.32        15.06 o
   7   5   0        613.47        592.59        16.87 o
   8   5   0        530.48        500.77        20.69 o
   9   5   0        406.67        428.33        24.32 o
  10   5   0         91.68        102.73        22.94 o
  11   5   0        313.34        329.87        30.49 o
  12   5   0         83.17         65.05        26.31 o
   0   6   0        325.22        300.66         9.33 o
   1   6   0       2299.82       2222.62        44.12 o
   2   6   0        661.44        671.13        20.29 o
   3   6   0       1681.68       1700.03        43.18 o
   4   6   0        870.04        839.50        23.02 o
   5   6   0        190.21        213.66         9.45 o
   6   6   0       1110.93       1040.01        23.85 o
   7   6   0        694.75        652.31        22.70 o
   8   6   0        665.78        606.50        23.04 o
   9   6   0        349.48        340.88        22.28 o
  10   6   0          3.82         -8.41        20.09 o
  11   6   0        205.52        190.22        28.82 o
  12   6   0        320.44        379.11        36.74 o
   1   7   0        730.80        691.08        14.48 o
   2   7   0        457.55        477.83        12.64 o
   3   7   0       2839.87       2789.26        70.44 o
   4   7   0       1086.66       1058.02        27.71 o
   5   7   0       4641.68       4430.10       108.04 o
   6   7   0        704.53        734.15        21.89 o
   7   7   0        424.71        406.15        17.14 o
   8   7   0        200.36        209.77        13.09 o
   9   7   0         96.00        110.52        16.39 o
  10   7   0        593.58        555.57        37.21 o
  11   7   0        130.63        188.46        28.74 o
   0   8   0       1599.95       1532.26        41.42 o
   1   8   0       2952.55       2839.92        62.20 o
   2   8   0       2453.59       2469.13        50.75 o
   3   8   0        239.85        206.21         7.22 o
   4   8   0        593.29        567.65        16.73 o
   5   8   0        250.88        236.69        11.39 o
   6   8   0         44.22         45.37         9.58 o
   7   8   0        815.20        769.71        25.62 o
   8   8   0        691.70        740.86        30.49 o
   9   8   0        272.81        250.76        27.02 o
  10   8   0        435.93        466.65        32.76 o
  11   8   0        111.88        139.97        40.47 o
   1   9   0        189.42        200.82         7.64 o
   2   9   0       2054.23       2065.01        45.94 o
   3   9   0         76.25         86.31         6.35 o
   4   9   0       4020.62       4143.43        98.66 o
   5   9   0          5.95         11.65         8.64 o
   6   9   0       1415.38       1418.96        45.67 o
   7   9   0        117.70        101.18        17.19 o
   8   9   0        344.62        324.95        28.82 o
   9   9   0         75.10         78.87        22.77 o
  10   9   0        106.81         99.04        24.72 o
  11   9   0        359.51        340.26        57.77 o
   0  10   0       2262.50       2148.23        64.97 o
   1  10   0       1420.04       1492.01        32.08 o
   2  10   0       2502.89       2506.35        55.32 o
   3  10   0        150.62        155.29         9.35 o
   4  10   0        297.63        301.16        14.99 o
   5  10   0        210.21        225.17        17.15 o
   6  10   0        130.92        157.33        18.28 o
   7  10   0        342.28        378.25        24.62 o
   8  10   0        530.54        568.37        37.93 o
   9  10   0        288.52        321.60        28.96 o
  10  10   0        411.77        435.77        34.62 o
   1  11   0        228.61        242.21        10.17 o
   2  11   0         44.11         42.24         7.85 o
   3  11   0        773.88        821.45        26.59 o
   4  11   0        323.01        319.08        21.02 o
   5  11   0       1020.54       1073.48        41.79 o
   6  11   0        464.65        424.88        26.38 o
   7  11   0        333.26        350.76        29.73 o
   8  11   0        246.46        256.25        28.37 o
   9  11   0        242.71        296.54        30.97 o
  10  11   0        111.64        136.65        27.07 o
   0  12   0        552.15        480.13        31.88 o
   1  12   0        525.10        555.83        21.08 o
   2  12   0        165.92        160.12        12.68 o
   3  12   0        768.75        772.87        28.10 o
   4  12   0        143.96        131.64        16.55 o
   5  12   0         37.39         46.27        19.44 o
   6  12   0        186.78        186.40        23.36 o
   7  12   0          3.49         -4.75        20.84 o
   8  12   0         13.19         23.18        23.33 o
   9  12   0        122.13        124.42        29.85 o
   1  13   0         34.27         31.89        14.58 o
   2  13   0        400.21        382.55        22.30 o
   3  13   0         79.83        104.11        20.22 o
   4  13   0        652.93        597.92        41.79 o
   5  13   0         60.09         52.87        29.68 o
   6  13   0        314.18        285.55        31.82 o
   7  13   0        196.39        209.86        28.33 o
   8  13   0         39.35         22.14        23.45 o
   0  14   0        325.73        337.56        32.53 o
   1  14   0        358.31        338.62        24.67 o
   2  14   0        174.57        156.80        20.00 o
   3  14   0        139.05        122.83        32.38 o
   4  14   0         88.01         91.41        30.47 o
   5  14   0        298.80        330.42        40.79 o
   6  14   0          1.17         -1.90        29.99 o
   7  14   0        149.25        133.63        36.50 o
   1  15   0        107.90        119.98        26.98 o
   2  15   0        160.99        194.88        34.60 o
   3  15   0        232.08        225.04        37.93 o
   4  15   0         13.74          5.87        29.36 o
   5  15   0        412.80        363.74        46.18 o
   6  15   0        230.15        211.07        41.10 o
   0  16   0         38.13         74.43        29.20 o
   1  16   0       1069.93       1057.68        55.14 o
   2  16   0        180.24        250.91        35.39 o
   3  16   0        343.76        254.24        41.42 o
   4  16   0         78.74         67.13        36.66 o
   5  16   0          3.42         47.13        39.20 o
   1  17   0        197.04        215.52        38.72 o
   2  17   0        146.14        178.54        39.36 o
   3  17   0        540.75        494.83        53.48 o
  -3 -17   1        181.58        186.23        27.30 o
  -2 -17   1         65.70         73.61        23.84 o
  -1 -17   1        114.20        108.24        24.69 o
   0 -17   1         58.39         70.19        24.57 o
   1 -17   1         34.03         39.81        23.54 o
   2 -17   1         21.36          7.31        22.58 o
   3 -17   1         73.96         39.93        38.17 o
  -5 -16   1         47.61         26.28        24.65 o
  -4 -16   1         16.21         47.92        22.45 o
  -3 -16   1          8.38        -15.14        21.10 o
  -2 -16   1        101.14         90.58        24.15 o
  -1 -16   1         31.81         42.60        25.87 o
   0 -16   1        258.03        232.98        26.01 o
   1 -16   1         41.80         49.32        23.11 o
   2 -16   1        263.29        259.22        28.55 o
   3 -16   1        291.13        305.94        29.13 o
   4 -16   1        185.76        208.11        26.38 o
   5 -16   1        250.86        292.80        46.18 o
  -6 -15   1         40.47         57.32        24.88 o
  -5 -15   1        319.97        328.26        37.29 o
  -4 -15   1        353.79        330.76        31.31 o
  -3 -15   1        585.94        574.13        40.90 o
  -2 -15   1        302.34        294.04        27.04 o
  -1 -15   1        299.22        298.93        27.21 o
   0 -15   1        118.79        123.26        23.63 o
   1 -15   1        121.00        135.20        21.32 o
   2 -15   1        400.12        363.20        31.82 o
   3 -15   1        134.38         98.42        20.65 o
   4 -15   1        194.93        184.70        24.36 o
   5 -15   1        310.81        307.10        29.51 o
   6 -15   1        112.40        107.44        36.82 o
  -7 -14   1        598.58        619.92        41.80 o
  -6 -14   1         29.79         33.01        21.32 o
  -5 -14   1         83.57         71.95        44.83 o
  -4 -14   1        143.76        155.71        17.62 o
  -3 -14   1        126.21        120.04        16.50 o
  -2 -14   1        106.26        115.53        21.89 o
  -1 -14   1       1161.19       1118.95        56.83 o
   0 -14   1         70.96         50.03        18.21 o
   1 -14   1       1199.80       1159.08        73.80 o
   2 -14   1        131.24        108.21        20.37 o
   3 -14   1        505.77        491.16        34.22 o
   4 -14   1        331.85        373.90        34.20 o
   5 -14   1         69.72         89.20        19.51 o
   6 -14   1        425.99        443.57        34.20 o
   7 -14   1         28.68         17.30        41.10 o
  -8 -13   1         40.84         76.43        26.57 o
  -7 -13   1        157.42        155.22        25.36 o
  -6 -13   1         85.39        114.18        24.17 o
  -5 -13   1       1074.62       1043.93        43.31 o
  -4 -13   1        564.28        547.42        28.99 o
  -3 -13   1       1248.32       1154.43        48.08 o
  -2 -13   1        435.59        466.95        32.46 o
  -1 -13   1        801.50        787.40        42.92 o
   0 -13   1        205.72        178.06        19.86 o
   1 -13   1        174.43        177.37        20.32 o
   2 -13   1        921.94        852.27        50.15 o
   3 -13   1        155.82        152.26        20.54 o
   4 -13   1        754.55        762.94        53.09 o
   5 -13   1        464.97        480.99        54.83 o
   6 -13   1         70.93         83.88        19.03 o
   7 -13   1        367.94        354.09        40.79 o
   8 -13   1        162.52         88.08        44.59 o
  -9 -12   1        103.37         91.63        24.15 o
  -8 -12   1        554.27        561.65        32.38 o
  -7 -12   1        370.00        358.92        29.67 o
  -6 -12   1        729.85        800.69        36.42 o
  -5 -12   1        116.89        124.41        15.81 o
  -4 -12   1         26.09         14.93        12.78 o
  -3 -12   1         50.24         57.11        11.58 o
  -2 -12   1        519.42        493.25        23.42 o
  -1 -12   1       1398.82       1346.98        62.56 o
   0 -12   1       1578.88       1546.77        71.36 o
   1 -12   1        312.71        286.13        24.04 o
   2 -12   1       2298.84       2255.54        95.51 o
   3 -12   1        724.27        673.09        29.04 o
   4 -12   1        390.81        383.85        21.52 o
   5 -12   1        601.29        573.21        36.83 o
   6 -12   1        286.07        293.14        25.84 o
   7 -12   1        762.46        821.93        48.72 o
   8 -12   1        244.62        262.57        32.61 o
   9 -12   1        454.17        494.35        56.34 o
 -10 -11   1         13.72         21.60        26.58 o
  -9 -11   1        166.16        153.09        26.65 o
  -8 -11   1        181.32        191.07        19.96 o
  -7 -11   1         73.47         60.08        12.33 o
  -6 -11   1        767.18        818.38        35.44 o
  -5 -11   1         30.62         34.68        14.03 o
  -4 -11   1       2892.46       2853.81        84.51 o
  -3 -11   1         88.92         73.23        10.95 o
  -2 -11   1        646.47        656.54        25.79 o
  -1 -11   1         24.64         14.13        18.96 o
   0 -11   1        527.99        519.27        29.37 o
   1 -11   1        942.73        876.08        40.22 o
   2 -11   1        420.15        431.98        22.81 o
   3 -11   1        335.57        341.80        17.56 o
   4 -11   1        771.85        734.41        30.20 o
   5 -11   1        321.04        357.71        21.22 o
   6 -11   1        727.25        760.66        42.23 o
   7 -11   1         31.60         17.53        16.81 o
   8 -11   1        356.35        380.14        30.05 o
   9 -11   1        358.20        367.46        31.63 o
 -10 -10   1        508.35        546.85        41.13 o
  -9 -10   1        117.13        156.37        26.11 o
  -8 -10   1       1001.50       1013.45        54.99 o
  -7 -10   1        340.52        364.67        28.27 o
  -6 -10   1        611.35        608.05        29.28 o
  -5 -10   1        244.94        234.05        13.75 o
  -4 -10   1         35.66         22.98         8.20 o
  -3 -10   1         87.45         94.30         9.29 o
  -2 -10   1       1474.20       1504.94        46.61 o
  -1 -10   1        522.74        568.63        20.09 o
   0 -10   1       1318.25       1346.44        46.11 o
   1 -10   1       1112.25       1074.72        44.92 o
   2 -10   1       1879.04       1810.73        46.86 o
   3 -10   1        638.52        661.58        21.18 o
   4 -10   1        316.33        328.68        14.33 o
   5 -10   1        326.16        328.94        17.06 o
   6 -10   1        112.11        139.68        10.35 o
   7 -10   1        523.04        540.42        24.02 o
   8 -10   1         74.32         72.17        16.00 o
   9 -10   1         60.19         79.45        17.02 o
  10 -10   1         33.04         55.58        18.88 o
 -11  -9   1        116.25        114.29        48.17 o
 -10  -9   1         52.21         58.21        17.29 o
  -9  -9   1          3.98          3.98        16.80 o
  -8  -9   1        224.44        208.05        18.17 o
  -7  -9   1        277.87        299.19        18.68 o
  -6  -9   1        526.87        495.01        24.87 o
  -5  -9   1       2458.91       2407.37        64.63 o
  -4  -9   1        265.62        253.45        11.90 o
  -3  -9   1        835.30        832.73        28.33 o
  -2  -9   1        512.26        490.52        14.84 o
  -1  -9   1        946.32        905.09        23.95 o
   0  -9   1        456.07        439.66        21.19 o
   1  -9   1        137.65        125.45        10.98 o
   2  -9   1        778.18        771.18        20.65 o
   3  -9   1        489.17        529.43        14.09 o
   4  -9   1          0.70          1.84         6.52 o
   5  -9   1         24.55         49.91         8.32 o
   6  -9   1         31.98         34.68        12.17 o
   7  -9   1        189.84        208.16        17.00 o
   8  -9   1        364.59        369.39        23.09 o
   9  -9   1        153.20        174.61        19.48 o
  10  -9   1        747.50        742.17        38.02 o
 -11  -8   1         53.04         69.05        19.34 o
 -10  -8   1        517.66        513.60        30.28 o
  -9  -8   1        187.19        223.12        19.26 o
  -8  -8   1        487.44        451.24        26.11 o
  -7  -8   1        464.53        480.40        24.70 o
  -6  -8   1        614.90        570.42        24.36 o
  -5  -8   1         31.48         29.22         7.75 o
  -4  -8   1        223.57        227.70         8.42 o
  -3  -8   1         12.16         14.10         6.27 o
  -2  -8   1       1015.41       1012.63        27.92 o
  -1  -8   1        814.85        859.39        23.76 o
   0  -8   1        336.27        300.78        15.14 o
   1  -8   1        856.27        927.32        24.95 o
   2  -8   1       1092.72       1029.21        22.99 o
   3  -8   1       1089.71       1092.07        25.32 o
   4  -8   1        360.35        334.56        12.85 o
   5  -8   1        225.84        237.15        12.11 o
   6  -8   1        403.79        415.71        22.67 o
   7  -8   1        759.90        714.79        31.89 o
   8  -8   1         92.21        103.95        16.00 o
   9  -8   1         49.27         48.77        16.67 o
  10  -8   1         75.52         66.01        22.37 o
  11  -8   1        125.59        131.48        22.65 o
 -11  -7   1         19.87         13.91        19.55 o
 -10  -7   1         78.49         85.23        18.20 o
  -9  -7   1         30.52         47.70        16.33 o
  -8  -7   1         57.22         60.63        13.91 o
  -7  -7   1        281.78        262.69        17.19 o
  -6  -7   1       2045.38       1915.09        57.43 o
  -5  -7   1        277.61        281.53        12.36 o
  -4  -7   1       2373.54       2335.63        55.99 o
  -3  -7   1        884.48        963.47        25.63 o
  -2  -7   1       2003.14       2002.34        54.57 o
  -1  -7   1       1215.54       1301.88        34.49 o
   0  -7   1       2100.81       2146.48        48.48 o
   1  -7   1       2729.41       2692.21        68.06 o
   2  -7   1        274.35        263.06         8.11 o
   3  -7   1        255.24        234.91         8.48 o
   4  -7   1       1656.03       1542.07        40.18 o
   5  -7   1         44.42         60.91         8.77 o
   6  -7   1        430.02        402.98        18.57 o
   7  -7   1        120.64        135.36        21.43 o
   8  -7   1        380.53        343.90        21.87 o
   9  -7   1        507.68        496.85        28.81 o
  10  -7   1         44.81         57.19        17.65 o
  11  -7   1        413.77        451.85        30.11 o
 -12  -6   1        105.02         84.09        20.91 o
 -11  -6   1        406.11        436.41        26.64 o
 -10  -6   1        445.89        404.77        22.43 o
  -9  -6   1        480.33        533.05        24.77 o
  -8  -6   1       1913.12       1823.99        57.13 o
  -7  -6   1       1109.56       1094.19        34.08 o
  -6  -6   1        549.99        505.73        20.11 o
  -5  -6   1        553.29        544.87        19.74 o
  -4  -6   1        221.33        239.77        11.15 o
  -3  -6   1        147.83        154.76         7.26 o
  -2  -6   1        664.76        633.75        18.26 o
  -1  -6   1        482.36        474.29        14.17 o
   0  -6   1       3750.51       3704.43        83.88 o
   1  -6   1       5260.41       5473.05       116.81 o
   2  -6   1       3218.89       3127.69        71.79 o
   3  -6   1       2369.50       2497.85        65.30 o
   4  -6   1       1885.82       1830.58        46.59 o
   5  -6   1        811.74        772.56        22.88 o
   6  -6   1        568.12        567.39        20.31 o
   7  -6   1        646.07        588.89        24.33 o
   8  -6   1       1345.61       1383.27        46.90 o
   9  -6   1        261.49        282.01        18.68 o
  10  -6   1        307.99        297.08        20.06 o
  11  -6   1         31.00         31.29        17.21 o
  12  -6   1         75.40         87.60        34.76 o
 -12  -5   1        185.67        182.97        25.54 o
 -11  -5   1        584.40        575.36        36.67 o
 -10  -5   1         55.08         65.27        17.38 o
  -9  -5   1         52.97         35.23        15.05 o
  -8  -5   1         42.43         42.83        13.92 o
  -7  -5   1        378.16        352.33        17.44 o
  -6  -5   1        213.78        196.52        11.45 o
  -5  -5   1       3937.37       3838.71        90.76 o
  -4  -5   1         87.38         64.78         6.57 o
  -3  -5   1       8727.45       8728.75       243.42 o
  -2  -5   1        355.88        336.36        11.34 o
  -1  -5   1       5378.21       5559.02       123.67 o
   0  -5   1       1323.84       1390.85        29.44 o
   1  -5   1        391.07        386.49         8.81 o
   2  -5   1       1585.72       1553.49        35.17 o
   3  -5   1       2345.69       2320.29        54.02 o
   4  -5   1       1831.33       1769.53        43.30 o
   5  -5   1       4745.39       4712.68       113.37 o
   6  -5   1        553.91        517.37        23.46 o
   7  -5   1       1321.13       1280.14        38.67 o
   8  -5   1        558.95        560.67        28.33 o
   9  -5   1        961.04        958.13        42.28 o
  10  -5   1        911.81        891.66        41.48 o
  11  -5   1         16.84         -7.91        19.80 o
  12  -5   1        481.53        487.88        37.14 o
 -12  -4   1         36.29         55.56        21.01 o
 -11  -4   1        430.28        469.62        29.30 o
 -10  -4   1        312.62        327.46        24.00 o
  -9  -4   1       2425.48       2487.95       106.69 o
  -8  -4   1        256.74        253.89        18.52 o
  -7  -4   1       1898.65       1830.04        56.64 o
  -6  -4   1          1.59         10.09         7.87 o
  -5  -4   1       1143.68       1110.59        34.02 o
  -4  -4   1        967.86        975.88        29.19 o
  -3  -4   1       1124.30       1145.17        27.18 o
  -2  -4   1       3320.07       3575.15        73.02 o
  -1  -4   1       6788.04       7403.59       153.22 o
   0  -4   1       4562.52       4908.98        83.44 o
   1  -4   1      10834.94      11456.90       252.94 o
   2  -4   1       1233.59       1216.43        32.20 o
   3  -4   1       3784.33       3764.46        92.66 o
   4  -4   1       2470.72       2511.27        72.61 o
   5  -4   1        325.89        323.10        13.85 o
   6  -4   1       3657.10       3585.59       121.83 o
   7  -4   1        603.76        623.05        22.45 o
   8  -4   1       1562.36       1559.16        61.18 o
   9  -4   1        614.73        624.82        31.91 o
  10  -4   1        331.54        347.47        25.01 o
  11  -4   1        303.74        323.47        45.20 o
  12  -4   1        138.20        158.70        27.38 o
 -12  -3   1        428.01        490.95        38.29 o
 -11  -3   1        528.61        544.99        31.02 o
 -10  -3   1         18.22         29.81        16.19 o
  -9  -3   1        116.98        118.58        17.02 o
  -8  -3   1        213.84        215.08        15.20 o
  -7  -3   1       1116.07       1117.39        42.33 o
  -6  -3   1       1659.23       1750.78        68.73 o
  -5  -3   1       3956.25       4142.26       111.50 o
  -4  -3   1       4263.58       4529.52       116.98 o
  -3  -3   1       6275.11       6137.57       142.66 o
  -2  -3   1       5636.34       6075.00       123.01 o
  -1  -3   1       2221.30       2238.08        39.14 o
   0  -3   1       2328.44       2314.68        40.90 o
   1  -3   1       6343.91       6712.95       133.90 o
   2  -3   1       2090.61       2318.74        54.85 o
   3  -3   1       4499.46       4840.65       138.79 o
   4  -3   1       2412.42       2560.21        63.46 o
   5  -3   1        340.54        323.90        13.41 o
   6  -3   1        798.67        855.10        26.34 o
   7  -3   1       1154.58       1133.13        34.71 o
   8  -3   1         66.99         30.86        22.27 o
   9  -3   1        358.95        371.91        23.18 o
  10  -3   1        480.32        452.37        27.46 o
  11  -3   1        455.32        451.60        44.20 o
  12  -3   1        296.33        311.36        33.61 o
 -12  -2   1        229.41        267.29        30.81 o
 -11  -2   1        236.97        203.52        22.43 o
 -10  -2   1       1146.25       1129.22        47.51 o
  -9  -2   1        170.88        159.28        17.18 o
  -8  -2   1       1453.87       1458.36        45.18 o
  -7  -2   1        198.60        207.15        13.94 o
  -6  -2   1       1193.33       1211.06        40.66 o
  -5  -2   1        214.75        231.08        10.78 o
  -4  -2   1         16.80         24.48         5.48 o
  -3  -2   1        445.29        517.39        13.39 o
  -2  -2   1       2879.41       3299.59        54.75 o
  -1  -2   1       1487.85       1711.24        37.04 o
   0  -2   1       3110.88       3947.53        74.88 o
   1  -2   1       1468.28       1626.76        35.29 o
   2  -2   1       5587.96       5982.30       135.23 o
   3  -2   1        551.62        508.17        14.10 o
   4  -2   1       3734.19       3883.95        87.62 o
   5  -2   1       1689.19       1652.36        46.47 o
   6  -2   1         32.14         42.16         7.23 o
   7  -2   1       1613.31       1639.52        54.31 o
   8  -2   1         42.97         48.67        11.54 o
   9  -2   1        680.43        699.71        32.54 o
  10  -2   1        125.34        136.20        18.48 o
  11  -2   1        152.54        142.64        42.37 o
  12  -2   1         16.29          8.17        25.93 o
 -13  -1   1         75.89        105.06        42.69 o
 -12  -1   1        122.95        145.88        27.99 o
 -11  -1   1          5.42          3.15        15.61 o
 -10  -1   1         82.93         93.94        16.55 o
  -9  -1   1        171.23        196.00        17.83 o
  -8  -1   1        654.56        598.95        43.43 o
  -7  -1   1        345.16        359.61        16.52 o
  -6  -1   1        838.63        840.16        24.41 o
  -5  -1   1        904.28        871.64        22.45 o
  -4  -1   1       2909.92       3085.78        60.64 o
  -3  -1   1       2211.99       2235.44        46.81 o
  -2  -1   1       2240.38       2596.64        51.42 o
  -1  -1   1        376.36        319.39         5.51 o
   0  -1   1        711.79        523.38        12.90 o
   1  -1   1        674.60        645.73        15.64 o
   2  -1   1         31.08         31.66         2.74 o
   3  -1   1       2302.47       2526.60        47.32 o
   4  -1   1        756.28        813.90        17.31 o
   5  -1   1        716.49        858.94        19.29 o
   6  -1   1       1005.03       1064.84        30.45 o
   7  -1   1        224.67        258.33        13.00 o
   8  -1   1        118.00        113.12        10.72 o
   9  -1   1        529.23        521.26        25.54 o
  10  -1   1        198.54        207.20        19.68 o
  11  -1   1        588.91        601.91        41.99 o
  12  -1   1         87.33         75.42        33.88 o
 -13   0   1         42.19         49.36        35.23 o
 -12   0   1        344.16        285.71        33.30 o
 -11   0   1        325.01        294.52        29.37 o
 -10   0   1        193.71        188.36        19.82 o
  -9   0   1        653.29        639.71        27.69 o
  -8   0   1        211.96        200.70        12.68 o
  -7   0   1         58.60         54.40         5.55 o
  -6   0   1          5.60          8.51         4.67 o
  -5   0   1       2270.50       2260.13        58.82 o
  -4   0   1        408.35        413.98        12.28 o
  -3   0   1       1120.62       1121.24        23.17 o
  -2   0   1       1398.79       1193.73        22.89 o
  -1   0   1       4346.87       3928.53        78.33 o
   0   0   1         28.10         54.64         4.94 o
   1   0   1       1324.54       1142.30        30.56 o
   2   0   1       2995.53       3113.96        57.05 o
   3   0   1       1990.21       2122.95        41.55 o
   4   0   1       1502.53       1445.86        31.41 o
   5   0   1       1417.79       1389.54        34.99 o
   6   0   1       1410.66       1393.24        33.57 o
   7   0   1         33.75         26.40         6.34 o
   8   0   1        861.40        871.91        24.57 o
   9   0   1         44.33         41.01        12.19 o
  10   0   1         77.31         73.35        20.60 o
  11   0   1          0.33         -4.68        21.75 o
  12   0   1          2.92        -23.72        23.72 o
 -13   1   1         94.37         71.73        44.28 o
 -12   1   1        135.22        129.19        26.03 o
 -11   1   1         18.63          7.34        21.28 o
 -10   1   1        106.77        128.11        28.47 o
  -9   1   1        159.82        158.56        13.13 o
  -8   1   1        599.77        618.16        19.33 o
  -7   1   1        365.38        380.86        15.29 o
  -6   1   1        962.96        896.25        21.99 o
  -5   1   1       1023.20       1051.40        21.94 o
  -4   1   1       2824.78       2847.52        61.28 o
  -3   1   1       2315.31       2317.69        44.05 o
  -2   1   1       2553.61       2807.68        48.69 o
  -1   1   1        288.64        219.22         7.96 o
   0   1   1        887.80        681.86        17.42 o
   1   1   1        889.12        832.21        13.97 o
   2   1   1         64.00         61.31         2.29 o
   3   1   1       2186.80       2264.61        57.47 o
   4   1   1        705.70        678.65        15.04 o
   5   1   1        624.49        635.38        16.30 o
   6   1   1       1040.79       1011.74        24.34 o
   7   1   1        156.63        145.80         8.36 o
   8   1   1        152.81        149.15         8.91 o
   9   1   1        571.09        587.97        22.70 o
  10   1   1        181.36        167.08        24.20 o
  11   1   1        641.29        608.43        42.13 o
  12   1   1         94.15         89.50        34.76 o
 -12   2   1        170.83        202.01        49.67 o
 -11   2   1        206.97        256.36        29.29 o
 -10   2   1       1174.79       1137.42        56.91 o
  -9   2   1        188.05        191.88        11.91 o
  -8   2   1       1680.91       1576.16        37.21 o
  -7   2   1        211.53        198.41         8.65 o
  -6   2   1       1235.34       1198.96        28.75 o
  -5   2   1        220.97        238.59         8.34 o
  -4   2   1         11.20         13.13         3.30 o
  -3   2   1        372.81        426.15        10.86 o
  -2   2   1       2872.61       3043.91        60.70 o
  -1   2   1       1296.25       1650.49        30.33 o
   0   2   1       3511.27       4025.57        68.63 o
   1   2   1       1572.04       1592.99        42.44 o
   2   2   1       6432.75       6565.06       127.90 o
   3   2   1        682.68        583.01        83.79 o
   4   2   1       3444.46       3504.10        81.53 o
   5   2   1       1752.21       1711.16        33.66 o
   6   2   1         39.90         42.52         4.66 o
   7   2   1       1529.55       1483.46        33.71 o
   8   2   1         60.66         64.09         7.60 o
   9   2   1        665.39        619.08        26.96 o
  10   2   1        129.35         94.13        17.72 o
  11   2   1        141.26        169.38        24.12 o
  12   2   1         28.99         16.26        24.67 o
 -12   3   1        435.41        429.99        38.40 o
 -11   3   1        502.66        456.18        36.22 o
 -10   3   1         40.28         44.60        19.25 o
  -9   3   1         98.47         95.26        11.95 o
  -8   3   1        262.58        254.38         9.72 o
  -7   3   1       1315.76       1291.72        27.39 o
  -6   3   1       1472.17       1381.33        30.42 o
  -5   3   1       4141.95       4267.28        87.00 o
  -4   3   1       4428.97       4392.12       106.38 o
  -3   3   1       5870.79       5977.51       131.68 o
  -2   3   1       5806.11       5993.69       114.41 o
  -1   3   1       1951.01       2038.28        43.66 o
   0   3   1       2396.51       2388.19        42.38 o
   1   3   1       6536.11       6737.70       127.63 o
   2   3   1       2027.99       2284.85        54.71 o
   3   3   1       4397.42       4534.50       138.80 o
   4   3   1       2798.21       2692.81        59.84 o
   5   3   1        488.54        429.57         9.76 o
   6   3   1        861.81        808.88        19.74 o
   7   3   1       1070.09       1144.23        26.63 o
   8   3   1         46.72         31.18         8.91 o
   9   3   1        367.84        344.71        21.41 o
  10   3   1        498.83        476.14        29.23 o
  11   3   1        543.42        576.84        38.12 o
  12   3   1        285.56        252.30        32.15 o
 -12   4   1         23.45         31.46        27.47 o
 -11   4   1        430.66        417.38        50.31 o
 -10   4   1        325.74        323.77        27.72 o
  -9   4   1       2528.82       2540.18        85.02 o
  -8   4   1        163.07        173.45         9.31 o
  -7   4   1       2103.03       2115.54        42.01 o
  -6   4   1          8.81          9.89         4.93 o
  -5   4   1       1210.96       1215.32        28.08 o
  -4   4   1       1007.01       1036.48        24.48 o
  -3   4   1        961.31       1004.96        22.97 o
  -2   4   1       3408.54       3552.37        64.04 o
  -1   4   1       7166.46       7604.25       141.83 o
   0   4   1       3893.99       4351.44        83.92 o
   1   4   1      11787.73      12514.92       218.97 o
   2   4   1       1492.04       1416.73        32.92 o
   3   4   1       3891.36       4053.58        94.40 o
   4   4   1       2756.74       2850.02        61.68 o
   5   4   1        331.44        322.19        10.43 o
   6   4   1       3274.56       3305.62        75.53 o
   7   4   1        646.76        601.54        17.86 o
   8   4   1       1628.93       1571.45        47.98 o
   9   4   1        569.82        582.42        29.41 o
  10   4   1        298.36        287.32        23.72 o
  11   4   1        289.84        294.23        29.53 o
  12   4   1        136.57        123.48        35.55 o
 -12   5   1        178.22        206.04        34.04 o
 -11   5   1        545.15        534.25        55.07 o
 -10   5   1         64.99         63.78        16.14 o
  -9   5   1         58.17         55.48        14.10 o
  -8   5   1         51.29         55.78         8.75 o
  -7   5   1        475.80        458.79        13.36 o
  -6   5   1        172.88        208.73         8.18 o
  -5   5   1       3874.45       3765.86        93.09 o
  -4   5   1         86.57         93.44         5.73 o
  -3   5   1       8443.08       8500.41       173.39 o
  -2   5   1        446.73        482.82        10.42 o
  -1   5   1       5561.76       5657.17        96.49 o
   0   5   1       1328.60       1406.01        27.87 o
   1   5   1        337.42        328.76         9.22 o
   2   5   1       1596.64       1616.30        36.36 o
   3   5   1       1976.18       2118.08        61.24 o
   4   5   1       1668.16       1721.39        38.25 o
   5   5   1       4971.03       4863.17       117.12 o
   6   5   1        524.98        554.72        14.97 o
   7   5   1       1312.48       1274.61        31.78 o
   8   5   1        538.08        547.93        20.68 o
   9   5   1       1014.44       1039.12        34.24 o
  10   5   1        993.25       1030.44        50.46 o
  11   5   1         27.93         34.50        22.50 o
  12   5   1        409.90        435.10        38.71 o
 -12   6   1         79.89        126.65        28.17 o
 -11   6   1        401.16        398.64        62.92 o
 -10   6   1        410.13        440.00        24.80 o
  -9   6   1        478.17        433.27        26.10 o
  -8   6   1       1849.07       1874.34        51.86 o
  -7   6   1       1200.53       1169.46        28.97 o
  -6   6   1        511.19        533.82        14.04 o
  -5   6   1        556.38        542.60        17.65 o
  -4   6   1        241.53        259.33         9.60 o
  -3   6   1        177.89        192.78         7.28 o
  -2   6   1        772.24        805.58        16.69 o
  -1   6   1        520.22        502.68        10.59 o
   0   6   1       3533.39       3858.22        73.51 o
   1   6   1       5359.24       5589.33       114.81 o
   2   6   1       3349.75       3447.58        69.13 o
   3   6   1       2385.94       2404.20        60.44 o
   4   6   1       1891.22       1926.20        48.53 o
   5   6   1        815.42        826.51        21.50 o
   6   6   1        527.05        496.78        16.28 o
   7   6   1        618.38        647.75        21.54 o
   8   6   1       1502.09       1538.19        42.58 o
   9   6   1        265.84        329.10        19.70 o
  10   6   1        301.24        295.03        50.31 o
  11   6   1         44.96         47.81        24.71 o
  12   6   1         84.98        117.92        27.59 o
 -11   7   1         14.36         19.92        32.77 o
 -10   7   1         89.49        106.99        19.08 o
  -9   7   1         40.39         34.83        15.05 o
  -8   7   1         67.58         66.40        14.33 o
  -7   7   1        229.81        205.08        12.33 o
  -6   7   1       2100.17       2167.17        48.69 o
  -5   7   1        244.80        212.43         9.53 o
  -4   7   1       2206.26       2275.76        52.71 o
  -3   7   1        965.17        945.45        23.47 o
  -2   7   1       2237.73       2340.46        44.03 o
  -1   7   1       1358.11       1394.84        27.69 o
   0   7   1       2080.80       2129.98        37.68 o
   1   7   1       2880.81       2963.58        60.05 o
   2   7   1        240.88        261.77         9.09 o
   3   7   1        288.87        321.03        10.02 o
   4   7   1       1652.12       1650.95        45.71 o
   5   7   1         71.49         57.26         6.91 o
   6   7   1        462.27        516.62        25.71 o
   7   7   1        161.15        134.37        12.48 o
   8   7   1        347.41        343.99        18.59 o
   9   7   1        472.52        440.44        44.75 o
  10   7   1         39.82         47.77        31.74 o
  11   7   1        472.88        564.34        61.42 o
 -11   8   1         53.76         60.63        24.84 o
 -10   8   1        544.59        624.69        47.68 o
  -9   8   1        166.55        157.25        18.56 o
  -8   8   1        481.63        486.35        26.52 o
  -7   8   1        411.44        398.81        18.24 o
  -6   8   1        607.19        589.74        23.58 o
  -5   8   1         58.28         64.21         7.21 o
  -4   8   1        216.39        236.68         9.58 o
  -3   8   1         13.45         18.57         5.41 o
  -2   8   1       1015.21       1075.06        22.49 o
  -1   8   1        855.22        888.88        19.09 o
   0   8   1        405.12        425.82         9.54 o
   1   8   1        814.42        790.42        21.51 o
   2   8   1       1060.21       1100.07        26.30 o
   3   8   1       1058.56       1009.20        28.33 o
   4   8   1        355.48        344.91        14.48 o
   5   8   1        146.48        136.76        11.32 o
   6   8   1        367.80        352.82        21.47 o
   7   8   1        695.43        693.84        27.86 o
   8   8   1         78.31         92.88        15.83 o
   9   8   1         32.48         60.29        20.83 o
  10   8   1         71.07         84.27        40.94 o
  11   8   1        122.03         95.38        38.72 o
 -11   9   1        111.13        128.81        27.56 o
 -10   9   1         57.39         55.90        19.62 o
  -9   9   1          3.54        -13.42        16.37 o
  -8   9   1        265.34        256.27        23.20 o
  -7   9   1        267.75        237.45        16.80 o
  -6   9   1        520.02        508.15        22.81 o
  -5   9   1       2358.03       2220.35        69.48 o
  -4   9   1        250.03        264.11        10.70 o
  -3   9   1        974.90        974.36        22.48 o
  -2   9   1        375.56        386.85        12.53 o
  -1   9   1        871.57        827.16        19.06 o
   0   9   1        480.38        478.21        12.16 o
   1   9   1        116.70        122.64         5.22 o
   2   9   1        707.58        671.50        21.11 o
   3   9   1        447.66        428.46        19.46 o
   4   9   1          4.73          4.28         8.00 o
   5   9   1         44.15         47.78        11.90 o
   6   9   1         57.45         30.50        12.67 o
   7   9   1        238.57        211.93        18.89 o
   8   9   1        378.12        403.85        24.54 o
   9   9   1        148.66        172.77        25.82 o
  10   9   1        731.59        728.44        70.46 o
  11   9   1         25.59         59.51        45.23 o
 -10  10   1        571.38        597.17        68.64 o
  -9  10   1        121.32        134.90        33.57 o
  -8  10   1       1028.84       1016.87        57.07 o
  -7  10   1        352.04        308.51        20.84 o
  -6  10   1        582.28        568.99        25.81 o
  -5  10   1        268.46        255.68        14.79 o
  -4  10   1         39.01         37.03         8.25 o
  -3  10   1        119.12        109.41         8.18 o
  -2  10   1       1530.16       1476.18        33.50 o
  -1  10   1        476.52        448.50        13.83 o
   0  10   1       1189.00       1154.17        29.20 o
   1  10   1       1275.68       1245.60        29.21 o
   2  10   1       1614.65       1515.64        47.78 o
   3  10   1        529.53        518.48        22.26 o
   4  10   1        375.43        409.36        21.86 o
   5  10   1        391.63        404.57        22.44 o
   6  10   1        101.22         96.71        14.90 o
   7  10   1        568.85        537.55        29.63 o
   8  10   1         96.78         89.77        22.30 o
   9  10   1         61.50         29.67        24.11 o
  10  10   1         19.12         95.70        38.41 o
 -10  11   1         16.28        -10.66        26.65 o
  -9  11   1        157.73        124.31        28.10 o
  -8  11   1        196.63        190.17        26.96 o
  -7  11   1         64.56         47.43        23.05 o
  -6  11   1        804.27        791.48        35.19 o
  -5  11   1         26.90         34.17        11.59 o
  -4  11   1       2784.36       2753.05        82.96 o
  -3  11   1         92.05        107.34         9.78 o
  -2  11   1        741.77        716.07        21.20 o
  -1  11   1         45.36         52.79         7.69 o
   0  11   1        468.60        462.45        16.94 o
   1  11   1        817.17        766.04        23.37 o
   2  11   1        425.12        416.43        15.64 o
   3  11   1        413.33        391.90        22.10 o
   4  11   1        801.58        712.13        32.33 o
   5  11   1        345.37        329.50        21.47 o
   6  11   1        694.22        671.30        33.77 o
   7  11   1         44.48         75.64        17.68 o
   8  11   1        315.82        316.18        31.30 o
   9  11   1        298.49        290.35        46.58 o
  -9  12   1         81.11         97.92        25.09 o
  -8  12   1        551.72        534.90        39.04 o
  -7  12   1        375.27        358.80        31.70 o
  -6  12   1        763.33        784.88        47.37 o
  -5  12   1         88.50         84.61        15.40 o
  -4  12   1         19.16         11.64        11.07 o
  -3  12   1         41.29         44.33        11.16 o
  -2  12   1        389.63        377.59        22.58 o
  -1  12   1       1370.89       1386.85        44.93 o
   0  12   1       1681.75       1633.63        45.88 o
   1  12   1        356.57        373.89        20.34 o
   2  12   1       2318.82       2211.90        79.29 o
   3  12   1        679.43        681.54        31.87 o
   4  12   1        395.40        379.42        23.57 o
   5  12   1        628.31        611.64        31.22 o
   6  12   1        252.10        259.24        22.15 o
   7  12   1        702.26        656.55        64.75 o
   8  12   1        272.92        262.00        37.85 o
   9  12   1        422.41        431.50        60.23 o
  -8  13   1         28.20         52.05        33.33 o
  -7  13   1        166.69        205.20        40.15 o
  -6  13   1         73.28         57.13        31.58 o
  -5  13   1        978.43       1018.54        75.70 o
  -4  13   1        532.16        517.97        33.52 o
  -3  13   1       1356.43       1431.61        57.51 o
  -2  13   1        469.92        457.65        29.64 o
  -1  13   1        794.09        806.68        39.33 o
   0  13   1        224.47        229.07        16.43 o
   1  13   1        210.53        189.07        15.66 o
   2  13   1        875.43        840.02        37.30 o
   3  13   1        157.82        187.39        18.08 o
   4  13   1        773.12        749.12        35.82 o
   5  13   1        465.58        468.44        28.21 o
   6  13   1         91.05         57.94        23.83 o
   7  13   1        357.77        380.52        32.64 o
   8  13   1        175.94        164.24        30.75 o
  -7  14   1        549.00        522.76        56.18 o
  -6  14   1         21.92         22.22        32.22 o
  -5  14   1        104.41        120.93        36.34 o
  -4  14   1        156.81        135.21        31.90 o
  -3  14   1        131.71        158.42        20.69 o
  -2  14   1        158.44        147.86        20.09 o
  -1  14   1       1142.44       1191.28        56.58 o
   0  14   1         71.22         72.43        16.32 o
   1  14   1       1167.23       1155.34        75.70 o
   2  14   1        135.95        133.94        30.63 o
   3  14   1        482.15        517.52        49.04 o
   4  14   1        359.51        292.49        41.58 o
   5  14   1         94.31        104.74        32.85 o
   6  14   1        490.84        549.90        53.01 o
   7  14   1         30.69         21.58        37.77 o
  -6  15   1         61.04        111.88        36.66 o
  -5  15   1        366.09        400.09        47.61 o
  -4  15   1        320.86        377.07        42.85 o
  -3  15   1        521.90        587.88        37.94 o
  -2  15   1        258.59        273.68        25.91 o
  -1  15   1        288.37        322.78        33.09 o
   0  15   1        101.59        102.67        21.66 o
   1  15   1         96.18         93.95        31.42 o
   2  15   1        394.85        372.63        42.69 o
   3  15   1        117.91        175.84        36.98 o
   4  15   1        197.47        180.76        36.98 o
   5  15   1        268.60        270.27        45.55 o
   6  15   1         97.95         44.28        39.52 o
  -5  16   1         39.48         42.69        34.76 o
  -4  16   1         16.10         47.93        37.14 o
  -3  16   1          5.60          0.32        30.15 o
  -2  16   1         67.50         56.29        21.20 o
  -1  16   1         25.88         22.91        21.20 o
   0  16   1        227.98        227.37        25.11 o
   1  16   1         43.10         34.91        33.01 o
   2  16   1        317.32        349.78        41.58 o
   3  16   1        243.12        233.45        40.31 o
   4  16   1        190.48        172.98        39.52 o
  -3  17   1        149.78        135.21        39.20 o
  -2  17   1         59.25         82.55        25.31 o
  -1  17   1        145.79        151.28        36.26 o
   0  17   1         83.56         82.52        36.18 o
   1  17   1         46.67         48.25        36.50 o
   2  17   1         14.08         36.34        37.61 o
  -2 -17   2        283.94        292.06        30.90 o
  -1 -17   2         98.34         76.15        23.84 o
   0 -17   2        285.09        283.96        30.77 o
   1 -17   2        395.39        392.80        32.69 o
   2 -17   2        157.40        218.88        27.84 o
  -5 -16   2        231.52        273.62        31.97 o
  -4 -16   2        148.34        163.38        38.17 o
  -3 -16   2         79.59         87.94        25.31 o
  -2 -16   2        255.85        298.30        29.82 o
  -1 -16   2        149.14        189.05        24.90 o
   0 -16   2        418.79        458.24        34.50 o
   1 -16   2        269.25        282.81        34.04 o
   2 -16   2         68.99         49.71        20.88 o
   3 -16   2        127.55        129.61        22.60 o
   4 -16   2         51.92         52.05        40.63 o
  -6 -15   2         79.21         82.62        24.91 o
  -5 -15   2        746.71        768.64        48.17 o
  -4 -15   2         55.73         71.92        22.57 o
  -3 -15   2        914.61        918.91        52.69 o
  -2 -15   2        137.27        126.36        23.15 o
  -1 -15   2        389.09        404.95        30.64 o
   0 -15   2        340.00        336.74        28.48 o
   1 -15   2         44.56         32.09        18.09 o
   2 -15   2        616.66        577.98        37.66 o
   3 -15   2        303.64        385.66        29.34 o
   4 -15   2        421.98        478.96        52.53 o
   5 -15   2        129.60        125.53        42.53 o
   6 -15   2        167.18        236.46        49.04 o
  -7 -14   2        250.58        320.76        30.96 o
  -6 -14   2        311.50        335.51        32.75 o
  -5 -14   2         69.29         68.22        17.06 o
  -4 -14   2        214.84        233.01        19.54 o
  -3 -14   2        177.15        188.77        18.67 o
  -2 -14   2        294.75        267.72        48.48 o
  -1 -14   2        232.63        243.98        24.72 o
   0 -14   2        307.53        327.66        27.07 o
   1 -14   2        254.66        271.40        23.05 o
   2 -14   2        110.41        113.89        19.79 o
   3 -14   2        450.00        445.80        45.63 o
   4 -14   2        456.55        488.99        34.35 o
   5 -14   2        193.96        212.34        43.96 o
   6 -14   2         67.38         70.46        35.23 o
   7 -14   2        352.18        391.83        56.02 o
  -8 -13   2         54.40         32.60        24.96 o
  -7 -13   2         23.51         46.07        21.77 o
  -6 -13   2         97.99        102.92        18.89 o
  -5 -13   2         51.50         50.18        15.91 o
  -4 -13   2        194.75        223.19        19.13 o
  -3 -13   2        147.42        129.83        13.96 o
  -2 -13   2        557.33        554.62        28.88 o
  -1 -13   2        234.99        230.11        22.38 o
   0 -13   2        429.01        419.00        29.42 o
   1 -13   2        499.00        482.18        31.16 o
   2 -13   2        107.18         97.46        17.12 o
   3 -13   2        246.47        278.73        23.04 o
   4 -13   2        124.56        106.52        18.62 o
   5 -13   2         63.10         59.70        18.57 o
   6 -13   2         18.84         75.07        39.04 o
   7 -13   2         46.83         37.61        33.17 o
   8 -13   2         12.32          5.08        41.90 o
  -9 -12   2        232.42        207.21        24.07 o
  -8 -12   2         54.42         74.85        16.70 o
  -7 -12   2        465.49        456.61        27.51 o
  -6 -12   2        197.80        197.62        20.43 o
  -5 -12   2        320.82        341.02        22.53 o
  -4 -12   2        237.82        234.50        16.50 o
  -3 -12   2        198.17        211.33        14.77 o
  -2 -12   2        663.90        636.78        25.59 o
  -1 -12   2        104.04         75.45        17.71 o
   0 -12   2        311.20        251.74        22.53 o
   1 -12   2         62.06         30.54        15.39 o
   2 -12   2         88.70         99.96        21.11 o
   3 -12   2        175.14        154.49        19.44 o
   4 -12   2        119.73        127.17        17.05 o
   5 -12   2        549.52        563.36        32.79 o
   6 -12   2        589.25        613.17        36.76 o
   7 -12   2         73.00        119.82        34.76 o
   8 -12   2        314.18        361.04        53.64 o
   9 -12   2        101.40        128.39        40.15 o
 -10 -11   2         46.80         55.89        27.44 o
  -9 -11   2        280.25        307.53        24.29 o
  -8 -11   2        101.43         75.98        18.44 o
  -7 -11   2         33.08         20.07        13.03 o
  -6 -11   2         73.54         60.63        15.78 o
  -5 -11   2        356.34        341.79        21.60 o
  -4 -11   2         88.46         95.56        12.37 o
  -3 -11   2        920.98        883.83        31.81 o
  -2 -11   2        696.65        668.13        26.24 o
  -1 -11   2        992.17        898.72        31.45 o
   0 -11   2        747.41        759.41        32.46 o
   1 -11   2         85.48         64.07        11.75 o
   2 -11   2        616.19        581.85        36.69 o
   3 -11   2        310.30        281.90        16.54 o
   4 -11   2        815.76        760.78        34.42 o
   5 -11   2        146.52        144.14        13.63 o
   6 -11   2         26.79          3.07        12.48 o
   7 -11   2         90.27         89.83        15.14 o
   8 -11   2         60.11         65.92        13.95 o
   9 -11   2         13.50         12.53        20.62 o
 -10 -10   2        188.55        148.75        34.20 o
  -9 -10   2         73.45         65.41        22.84 o
  -8 -10   2        603.09        593.23        41.24 o
  -7 -10   2        219.51        211.23        26.15 o
  -6 -10   2        500.14        529.21        23.52 o
  -5 -10   2        225.58        227.02        13.34 o
  -4 -10   2        389.51        351.72        18.28 o
  -3 -10   2       1481.55       1472.40        46.94 o
  -2 -10   2        527.99        497.36        20.17 o
  -1 -10   2       1590.08       1574.61        48.67 o
   0 -10   2       1396.46       1304.03        49.85 o
   1 -10   2        419.41        393.43        21.00 o
   2 -10   2       1266.38       1230.84        42.94 o
   3 -10   2        319.97        304.45        12.67 o
   4 -10   2        500.82        492.97        18.98 o
   5 -10   2       1223.02       1230.44        38.43 o
   6 -10   2        457.82        437.96        19.66 o
   7 -10   2       1075.03       1082.16        43.34 o
   8 -10   2        252.19        258.58        20.86 o
   9 -10   2        379.69        379.26        24.92 o
  10 -10   2        137.66        131.44        27.44 o
 -11  -9   2         15.47         21.64        24.55 o
 -10  -9   2        660.98        613.28        44.28 o
  -9  -9   2          8.96         21.69        22.26 o
  -8  -9   2         30.02         24.29        18.91 o
  -7  -9   2        228.05        234.17        26.71 o
  -6  -9   2        793.34        735.76        45.72 o
  -5  -9   2        885.63        883.27        29.19 o
  -4  -9   2       2349.93       2342.48        63.99 o
  -3  -9   2       1067.08       1021.64        28.30 o
  -2  -9   2       2090.92       2018.91        48.68 o
  -1  -9   2        235.07        256.29        11.89 o
   0  -9   2        664.26        697.67        22.06 o
   1  -9   2       1455.80       1408.65        45.54 o
   2  -9   2         32.53         38.41         4.60 o
   3  -9   2       3810.66       3772.72        91.25 o
   4  -9   2        175.03        207.06        10.11 o
   5  -9   2       3907.08       3730.14        94.50 o
   6  -9   2        260.38        260.41        17.21 o
   7  -9   2         46.93         38.63        13.59 o
   8  -9   2          1.55         -1.60        14.48 o
   9  -9   2        163.94        158.13        19.21 o
  10  -9   2         64.89         71.05        18.25 o
 -11  -8   2         81.96         75.32        19.81 o
 -10  -8   2        662.57        723.60        50.22 o
  -9  -8   2        697.93        735.59        35.11 o
  -8  -8   2       1107.50       1071.14        43.69 o
  -7  -8   2       1450.12       1547.86        52.54 o
  -6  -8   2        953.40        956.60        35.98 o
  -5  -8   2         19.50         18.32        10.41 o
  -4  -8   2        235.57        239.99        11.66 o
  -3  -8   2       1270.90       1227.24        32.49 o
  -2  -8   2       1156.45       1166.18        29.26 o
  -1  -8   2       2283.66       2235.57        57.05 o
   0  -8   2       1641.10       1611.17        39.25 o
   1  -8   2       1082.81       1105.64        29.25 o
   2  -8   2       1288.03       1303.44        32.21 o
   3  -8   2        264.15        263.36         9.47 o
   4  -8   2        194.00        179.44         7.85 o
   5  -8   2        939.00        905.02        32.97 o
   6  -8   2       1530.49       1489.91        54.45 o
   7  -8   2       1907.13       1846.10        65.89 o
   8  -8   2        938.88        969.17        39.80 o
   9  -8   2       1019.93       1011.16        44.11 o
  10  -8   2        164.14        169.32        20.86 o
  11  -8   2         49.21         41.71        19.21 o
 -12  -7   2         27.58         50.63        41.90 o
 -11  -7   2        290.80        273.62        24.55 o
 -10  -7   2         13.69          2.23        23.71 o
  -9  -7   2        175.70        178.32        18.62 o
  -8  -7   2        211.46        222.98        19.13 o
  -7  -7   2       1064.75       1074.72        41.38 o
  -6  -7   2        133.24        156.90        10.93 o
  -5  -7   2       1423.04       1368.36        38.31 o
  -4  -7   2        703.17        696.41        26.38 o
  -3  -7   2       2382.87       2504.63        54.43 o
  -2  -7   2        869.85        812.35        23.55 o
  -1  -7   2       3390.38       3334.92        84.50 o
   0  -7   2        865.06        824.68        17.81 o
   1  -7   2        444.86        434.57        14.18 o
   2  -7   2       2775.14       2667.66        63.70 o
   3  -7   2        311.60        294.29         9.72 o
   4  -7   2       2346.08       2362.55        55.04 o
   5  -7   2        262.76        231.17        12.05 o
   6  -7   2        750.73        781.59        32.29 o
   7  -7   2        305.23        325.93        19.28 o
   8  -7   2         90.19         86.66        14.87 o
   9  -7   2          8.26          6.76        15.00 o
  10  -7   2        297.82        318.57        23.99 o
  11  -7   2         54.51         57.55        21.34 o
 -12  -6   2          6.46         10.85        17.84 o
 -11  -6   2        265.86        288.03        21.11 o
 -10  -6   2         98.52        112.19        20.06 o
  -9  -6   2        986.08       1103.57        43.61 o
  -8  -6   2        297.26        287.93        17.27 o
  -7  -6   2       1000.66        990.78        34.18 o
  -6  -6   2         63.01         72.35         8.82 o
  -5  -6   2       1436.81       1496.93        41.02 o
  -4  -6   2       1430.24       1439.85        39.60 o
  -3  -6   2        107.62        105.06         7.36 o
  -2  -6   2       2100.63       2170.54        48.40 o
  -1  -6   2       1219.18       1296.32        27.82 o
   0  -6   2        657.59        701.14        15.96 o
   1  -6   2       1836.46       1824.88        44.06 o
   2  -6   2        185.07        213.66         6.69 o
   3  -6   2        435.22        453.67        14.28 o
   4  -6   2         63.21         62.33         5.95 o
   5  -6   2        497.83        511.78        16.43 o
   6  -6   2        953.70        982.12        30.30 o
   7  -6   2         21.34         18.80        10.53 o
   8  -6   2        921.38        934.64        34.52 o
   9  -6   2         43.53         54.13        13.75 o
  10  -6   2        601.50        659.43        29.55 o
  11  -6   2         17.19         22.79        17.93 o
 -12  -5   2        176.83        158.26        23.95 o
 -11  -5   2        187.51        192.86        22.23 o
 -10  -5   2        219.24        232.63        34.22 o
  -9  -5   2         71.89         58.63        15.22 o
  -8  -5   2        276.48        251.15        18.24 o
  -7  -5   2        242.51        271.67        14.27 o
  -6  -5   2        371.95        408.20        15.53 o
  -5  -5   2        255.29        286.68        13.14 o
  -4  -5   2       1766.95       1852.51        46.50 o
  -3  -5   2       1765.37       1881.98        42.36 o
  -2  -5   2       1357.67       1425.45        34.77 o
  -1  -5   2       2236.34       2381.94        42.73 o
   0  -5   2       2018.03       2085.27        45.37 o
   1  -5   2       2099.17       2135.33        43.80 o
   2  -5   2        234.61        236.23         7.55 o
   3  -5   2       2319.71       2482.94        55.70 o
   4  -5   2        897.63        870.18        24.87 o
   5  -5   2        247.56        275.12        13.67 o
   6  -5   2         69.68         90.40        10.43 o
   7  -5   2        201.54        191.16        13.81 o
   8  -5   2         48.44         33.50        18.33 o
   9  -5   2        131.18        115.04        17.71 o
  10  -5   2        121.75        156.63        19.36 o
  11  -5   2        292.94        299.89        55.23 o
  12  -5   2         99.09         90.30        39.36 o
 -12  -4   2         25.84         45.91        20.48 o
 -11  -4   2        243.24        218.91        26.96 o
 -10  -4   2        350.94        307.54        23.70 o
  -9  -4   2        333.26        345.61        22.64 o
  -8  -4   2       1082.78       1088.43        46.72 o
  -7  -4   2       1236.32       1158.22        35.67 o
  -6  -4   2       1930.04       1896.91        49.88 o
  -5  -4   2        348.64        374.33        16.67 o
  -4  -4   2       1018.94       1013.82        28.16 o
  -3  -4   2        993.66       1007.90        24.64 o
  -2  -4   2        210.63        214.71         6.58 o
  -1  -4   2       1221.03       1167.72        23.52 o
   0  -4   2       2144.50       2289.82        42.82 o
   1  -4   2        505.06        575.05        13.72 o
   2  -4   2        159.89        185.30         6.92 o
   3  -4   2       1338.60       1311.62        35.03 o
   4  -4   2        380.33        373.13        12.34 o
   5  -4   2       1202.64       1216.47        30.74 o
   6  -4   2        160.34        155.99         9.83 o
   7  -4   2        773.80        780.72        25.95 o
   8  -4   2         58.21         71.32        14.60 o
   9  -4   2        432.58        461.74        25.70 o
  10  -4   2        218.20        225.51        21.41 o
  11  -4   2         10.09        -20.70        20.70 o
  12  -4   2        192.42        206.95        30.49 o
 -12  -3   2         46.54         53.98        21.23 o
 -11  -3   2        365.78        344.26        27.24 o
 -10  -3   2         87.12         71.60        18.60 o
  -9  -3   2        338.34        315.30        21.93 o
  -8  -3   2        111.48        116.97        13.83 o
  -7  -3   2        140.51        170.87        11.89 o
  -6  -3   2        345.51        341.63        15.81 o
  -5  -3   2       1081.04       1058.23        33.69 o
  -4  -3   2        105.35         81.98         4.40 o
  -3  -3   2       1105.48       1050.00        24.46 o
  -2  -3   2       2076.68       1985.84        37.70 o
  -1  -3   2       8449.99       8575.19       145.81 o
   0  -3   2       3169.13       3247.31        66.59 o
   1  -3   2        915.11        956.38        26.95 o
   2  -3   2       9085.89       9365.27       216.64 o
   4  -3   2       1331.65       1276.54        33.81 o
   5  -3   2        200.12        181.98         8.58 o
   6  -3   2        132.74        115.39         9.31 o
   7  -3   2        364.63        299.44        17.85 o
   8  -3   2         47.32         51.93        12.06 o
   9  -3   2         70.02         75.85        15.91 o
  10  -3   2        331.26        341.37        26.48 o
  11  -3   2          4.68         10.20        21.94 o
  12  -3   2        456.54        515.47        39.38 o
 -12  -2   2          4.54          1.66        20.01 o
 -11  -2   2        198.55        159.61        20.77 o
 -10  -2   2         80.77         65.64        16.99 o
  -9  -2   2       2229.24       2006.67        76.09 o
  -8  -2   2        918.78        874.75        28.91 o
  -7  -2   2       2539.43       2503.59        78.55 o
  -6  -2   2       1871.27       1887.67        45.95 o
  -5  -2   2       4048.76       4214.42        88.42 o
  -4  -2   2       2904.32       2975.09        61.47 o
  -3  -2   2        590.10        669.76        14.75 o
  -2  -2   2       4696.03       4981.69        90.95 o
  -1  -2   2       7012.90       7612.47       142.08 o
   0  -2   2       5909.49       6340.22       131.77 o
   1  -2   2       9719.33       9276.98       204.11 o
   2  -2   2        925.56       1004.03        20.13 o
   3  -2   2       2324.64       2364.67        49.01 o
   4  -2   2       2086.10       2168.57        46.48 o
   5  -2   2        339.22        348.27        10.64 o
   6  -2   2       2613.66       2518.99        78.48 o
   7  -2   2        291.78        312.95        16.05 o
   8  -2   2       1624.00       1604.48        55.19 o
   9  -2   2        357.54        374.27        22.04 o
  10  -2   2        765.65        709.06        43.29 o
  11  -2   2        121.75        108.42        24.29 o
  12  -2   2         45.92         84.69        26.30 o
 -13  -1   2        305.52        257.89        51.26 o
 -12  -1   2        580.52        570.88        42.98 o
 -11  -1   2        481.18        432.65        33.62 o
 -10  -1   2        431.90        463.40        39.02 o
  -9  -1   2        167.48        171.53        16.98 o
  -8  -1   2         67.01         69.26        10.62 o
  -7  -1   2        534.58        554.41        19.24 o
  -6  -1   2       2117.20       2106.37        51.49 o
  -5  -1   2       2042.91       1978.09        48.25 o
  -4  -1   2       4814.08       4987.15       129.47 o
  -3  -1   2         76.40         58.81         3.31 o
  -2  -1   2       9177.91       9920.92       183.56 o
  -1  -1   2         50.66         43.10         2.49 o
   0  -1   2       3013.38       3222.89        58.83 o
   1  -1   2       6865.00       7482.22       134.09 o
   2  -1   2       3249.00       3184.91        63.79 o
   3  -1   2       5822.42       6255.97       129.25 o
   4  -1   2       3244.94       3224.87        69.39 o
   5  -1   2       2038.75       2057.27        56.48 o
   6  -1   2       1444.53       1390.89        38.08 o
   7  -1   2        412.23        400.24        15.01 o
   8  -1   2        362.05        346.52        16.81 o
   9  -1   2        698.27        690.24        28.81 o
  10  -1   2        168.55        149.56        33.88 o
  11  -1   2        803.25        860.36        50.51 o
  12  -1   2        164.09        152.98        27.66 o
 -13   0   2         11.73         33.80        41.90 o
 -12   0   2        176.63        182.47        34.83 o
 -11   0   2         16.93         13.90        18.24 o
 -10   0   2        596.86        561.82        30.48 o
  -9   0   2        160.53        168.84        13.76 o
  -8   0   2       2929.20       2787.04        63.75 o
  -7   0   2          4.51          2.99         6.17 o
  -6   0   2       2461.65       2492.49        56.40 o
  -5   0   2        701.10        724.04        18.66 o
  -4   0   2        581.17        606.15        15.62 o
  -3   0   2      10494.17      11197.69       261.33 o
  -2   0   2         12.23         15.06         2.53 o
  -1   0   2       1687.37       1880.85        46.49 o
   0   0   2       2215.02       2074.80        25.71 o
   1   0   2       4412.07       5108.04        98.14 o
   2   0   2       4827.78       5263.76       117.14 o
   3   0   2        248.95        247.68         6.49 o
   4   0   2       3152.72       3299.99        71.71 o
   5   0   2       4220.34       4292.63       114.53 o
   6   0   2          0.22         -0.31         5.20 o
   7   0   2       2974.94       2976.02        74.94 o
   8   0   2          4.99          2.18         7.74 o
   9   0   2       2224.49       2242.63        58.53 o
  10   0   2        142.93        136.39        21.89 o
  11   0   2        282.61        288.21        56.74 o
  12   0   2         35.46         30.42        25.91 o
 -13   1   2        280.60        360.41        54.75 o
 -12   1   2        589.73        636.24        43.80 o
 -11   1   2        506.64        538.82        37.72 o
 -10   1   2        439.71        455.78        29.36 o
  -9   1   2        118.48        132.12        10.17 o
  -8   1   2         48.56         38.84         7.77 o
  -7   1   2        490.87        495.59        17.47 o
  -6   1   2       2087.35       2084.51        48.04 o
  -5   1   2       2014.30       2051.39        49.50 o
  -4   1   2       4989.67       5066.24       110.06 o
  -3   1   2         51.12         74.47         4.95 o
  -2   1   2       8704.96       9296.97       219.18 o
  -1   1   2         17.10         23.47         2.09 o
   0   1   2       3063.30       3281.82        55.45 o
   1   1   2       6823.92       7320.08       131.96 o
   2   1   2       2927.25       3111.42        60.33 o
   3   1   2       6126.56       6434.05       166.45 o
   4   1   2       3082.22       3417.87        68.25 o
   5   1   2       2164.47       2159.88        45.74 o
   6   1   2       1541.75       1542.21        33.44 o
   7   1   2        473.32        440.39        13.88 o
   8   1   2        378.28        378.05        13.58 o
   9   1   2        660.21        662.91        27.89 o
  10   1   2        115.20        128.95        21.42 o
  11   1   2        931.71        920.83        52.19 o
  12   1   2        130.25        157.35        28.02 o
 -13   2   2          9.77        -17.14        34.28 o
 -12   2   2         12.19         22.31        25.52 o
 -11   2   2        243.59        247.34        26.79 o
 -10   2   2         43.24         33.01        15.53 o
  -9   2   2       2273.66       2235.56        58.27 o
  -8   2   2        856.95        809.17        23.36 o
  -7   2   2       2381.85       2450.07        60.34 o
  -6   2   2       1913.47       1833.04        43.30 o
  -5   2   2       3877.38       3954.16        79.83 o
  -4   2   2       2508.09       2609.39        67.82 o
  -3   2   2        554.10        597.43        15.55 o
  -2   2   2       5086.78       5663.16       104.89 o
  -1   2   2       6981.90       7954.90       149.09 o
   0   2   2       6240.63       6824.28       133.16 o
   1   2   2       9105.81       9398.79       200.98 o
   2   2   2        892.44        993.56        22.31 o
   3   2   2       2161.40       2298.53        55.37 o
   4   2   2       2135.31       2212.60        43.47 o
   5   2   2        329.16        315.68         7.96 o
   6   2   2       2754.34       2749.56        60.65 o
   7   2   2        318.99        300.61        11.21 o
   8   2   2       1789.42       1830.89        45.90 o
   9   2   2        344.65        326.78        18.62 o
  10   2   2        694.10        752.00        37.31 o
  11   2   2        109.40         80.09        24.82 o
  12   2   2         43.91         20.16        36.03 o
 -12   3   2         47.71         29.07        25.89 o
 -11   3   2        389.54        400.12        32.87 o
 -10   3   2         77.16         70.67        14.54 o
  -9   3   2        296.61        300.65        15.67 o
  -8   3   2         98.68        124.92         9.29 o
  -7   3   2        144.44        138.79         7.73 o
  -6   3   2        317.05        373.82        11.80 o
  -5   3   2       1169.46       1246.50        28.04 o
  -4   3   2        131.85        148.95         6.79 o
  -3   3   2       1203.42       1267.92        27.05 o
  -2   3   2       2218.72       2163.37        40.07 o
  -1   3   2       8066.58       8238.30       184.13 o
   0   3   2       2920.60       2901.28        67.90 o
   1   3   2        696.36        712.77        30.94 o
   2   3   2       8762.71       9119.50       241.00 o
   3   3   2        204.71        199.18         7.12 o
   4   3   2       1344.13       1428.57        32.01 o
   5   3   2        188.25        217.28         7.86 o
   6   3   2        106.51        121.53         5.66 o
   7   3   2        316.22        307.51        10.99 o
   8   3   2         37.99         39.97        10.60 o
   9   3   2         90.93         78.91        12.12 o
  10   3   2        301.27        306.47        22.32 o
  11   3   2         12.29          1.55        21.01 o
  12   3   2        414.00        470.45        56.34 o
 -12   4   2         23.27         26.36        23.84 o
 -11   4   2        246.61        291.92        28.74 o
 -10   4   2        321.39        320.01        20.81 o
  -9   4   2        355.62        368.97        19.04 o
  -8   4   2        908.56        852.61        22.95 o
  -7   4   2       1161.71       1143.90        25.87 o
  -6   4   2       1716.92       1679.62        36.57 o
  -5   4   2        272.02        270.32        11.35 o
  -4   4   2       1197.70       1204.52        26.90 o
  -3   4   2       1066.81       1094.18        25.05 o
  -2   4   2        149.12        181.61         5.88 o
  -1   4   2       1408.41       1451.34        38.69 o
   0   4   2       2010.64       1979.88        38.87 o
   1   4   2        560.86        625.21        23.83 o
   2   4   2        140.05        134.34         8.79 o
   3   4   2       1163.09       1225.17        32.59 o
   4   4   2        377.52        369.96        11.23 o
   5   4   2       1140.28       1143.07        26.85 o
   6   4   2        142.44        150.27         8.07 o
   7   4   2        778.30        753.74        22.27 o
   8   4   2         46.81         72.92        14.68 o
   9   4   2        423.86        430.66        22.02 o
  10   4   2        191.35        203.14        37.26 o
  11   4   2         13.32          0.59        23.24 o
  12   4   2        199.55        188.35        30.39 o
 -12   5   2        203.92        215.03        34.68 o
 -11   5   2        173.02        190.16        26.78 o
 -10   5   2        244.26        227.84        19.98 o
  -9   5   2         79.03         81.86        16.36 o
  -8   5   2        212.96        244.42        13.01 o
  -7   5   2        216.62        208.86         9.29 o
  -6   5   2        411.55        399.85        14.66 o
  -5   5   2        319.08        295.20        10.79 o
  -4   5   2       1922.02       1949.22        43.82 o
  -3   5   2       1785.02       1858.07        42.75 o
  -2   5   2       1303.30       1328.70        31.42 o
  -1   5   2       2048.29       2139.58        62.23 o
   0   5   2       1921.86       2050.72        40.58 o
   1   5   2       1942.00       1846.56        45.37 o
   2   5   2        339.53        314.38        12.62 o
   3   5   2       2090.08       2112.46        57.17 o
   4   5   2        858.73        793.61        22.24 o
   5   5   2        277.35        297.15        12.44 o
   6   5   2         94.48         86.31         8.67 o
   7   5   2        175.73        176.68        10.70 o
   8   5   2         45.62         52.44        10.25 o
   9   5   2        141.28        140.14        16.41 o
  10   5   2        101.31        123.33        22.98 o
  11   5   2        248.86        201.39        39.99 o
  12   5   2        103.51         77.45        37.14 o
 -12   6   2          7.41         -5.47        28.57 o
 -11   6   2        296.31        242.80        31.51 o
 -10   6   2         84.55         90.49        17.39 o
  -9   6   2       1029.86       1010.83        42.42 o
  -8   6   2        336.72        328.16        20.79 o
  -7   6   2        972.07        922.48        23.54 o
  -6   6   2         38.44         21.52         6.80 o
  -5   6   2       1353.17       1383.71        34.60 o
  -4   6   2       1392.15       1389.93        33.54 o
  -3   6   2        121.27        130.23         6.42 o
  -2   6   2       2108.85       2066.54        47.82 o
  -1   6   2       1302.56       1238.98        24.00 o
   0   6   2        799.24        742.30        15.64 o
   1   6   2       1622.19       1578.82        35.84 o
   2   6   2        167.17        148.10         7.11 o
   3   6   2        514.63        501.07        12.79 o
   4   6   2        133.80        147.15        11.83 o
   5   6   2        438.09        451.34        17.05 o
   6   6   2        932.36        928.91        34.23 o
   7   6   2         46.28         65.37        12.76 o
   8   6   2       1031.73       1008.83        35.18 o
   9   6   2         34.70         40.00        17.95 o
  10   6   2        557.85        494.99        56.18 o
  11   6   2         14.70        -20.16        30.95 o
 -12   7   2         40.19         42.37        38.09 o
 -11   7   2        350.86        345.33        25.51 o
 -10   7   2         16.95         13.92        16.03 o
  -9   7   2        171.34        191.06        18.74 o
  -8   7   2        262.42        250.00        19.16 o
  -7   7   2       1042.69       1029.80        29.05 o
  -6   7   2        135.96        121.03         8.92 o
  -5   7   2       1079.58       1036.94        28.87 o
  -4   7   2        763.95        719.19        19.48 o
  -3   7   2       2274.38       2223.89        53.57 o
  -2   7   2        840.82        899.14        21.40 o
  -1   7   2       3554.73       3574.72        67.50 o
   0   7   2        806.58        779.24        18.54 o
   1   7   2        565.78        605.17        14.35 o
   2   7   2       2950.30       2689.13        67.27 o
   3   7   2        239.49        265.59        14.03 o
   4   7   2       2181.21       2070.38        62.19 o
   5   7   2        244.92        223.08        12.69 o
   6   7   2        839.72        804.90        34.24 o
   7   7   2        291.33        274.37        16.18 o
   8   7   2         84.14         94.08        12.90 o
   9   7   2         10.24         11.90        28.41 o
  10   7   2        270.77        273.92        43.64 o
  11   7   2         83.45         73.80        35.39 o
 -11   8   2         90.91         94.48        21.09 o
 -10   8   2        614.89        680.80        35.91 o
  -9   8   2        742.94        719.48        34.94 o
  -8   8   2       1039.35       1112.89        44.09 o
  -7   8   2       1417.18       1309.34        45.74 o
  -6   8   2       1143.75       1156.54        32.72 o
  -5   8   2         74.75         86.19         7.98 o
  -4   8   2        210.07        213.46         9.83 o
  -3   8   2       1194.29       1195.50        29.47 o
  -2   8   2       1106.10       1034.40        23.26 o
  -1   8   2       2373.61       2343.10        45.89 o
   0   8   2       1569.71       1535.04        34.27 o
   1   8   2       1027.24       1016.30        25.85 o
   2   8   2       1587.46       1567.77        40.92 o
   3   8   2        282.03        249.26        13.76 o
   4   8   2        149.90        136.29        10.93 o
   5   8   2        945.36        914.34        36.82 o
   6   8   2       1636.28       1539.02        57.02 o
   7   8   2       1793.25       1864.83        59.03 o
   8   8   2        962.91        918.90        35.33 o
   9   8   2       1060.62       1128.93        54.87 o
  10   8   2        198.15        176.16        46.02 o
  11   8   2         38.60         77.92        44.44 o
 -11   9   2         13.05         34.55        19.95 o
 -10   9   2        656.73        606.49        34.88 o
  -9   9   2          4.37         23.55        17.15 o
  -8   9   2         30.81         25.83        15.02 o
  -7   9   2        235.73        250.24        18.70 o
  -6   9   2        829.24        860.25        32.53 o
  -5   9   2        893.95        867.67        27.57 o
  -4   9   2       2812.18       2813.11        64.95 o
  -3   9   2       1007.65       1001.21        24.33 o
  -2   9   2       1838.47       1818.05        41.71 o
  -1   9   2        221.76        234.34         8.16 o
   0   9   2        696.33        689.46        15.89 o
   1   9   2       1469.33       1517.22        38.19 o
   2   9   2         23.50         23.20         7.29 o
   3   9   2       3963.01       3920.97       118.69 o
   4   9   2        228.53        209.89        14.83 o
   5   9   2       3886.44       3807.99       158.08 o
   6   9   2        264.87        256.31        27.68 o
   7   9   2         44.46         71.65        14.30 o
   8   9   2          5.54         -6.08        16.66 o
   9   9   2        203.87        210.40        24.88 o
  10   9   2         52.04         66.02        37.45 o
 -10  10   2        170.13        211.01        23.13 o
  -9  10   2         99.27        152.50        20.53 o
  -8  10   2        539.91        551.00        34.23 o
  -7  10   2        265.20        301.93        20.63 o
  -6  10   2        402.17        377.80        23.55 o
  -5  10   2        207.59        199.32        14.60 o
  -4  10   2        386.54        369.78        14.29 o
  -3  10   2       1458.25       1460.52        35.77 o
  -2  10   2        388.85        417.44        13.77 o
  -1  10   2       1889.00       1898.15        41.41 o
   0  10   2       1282.36       1335.19        29.53 o
   1  10   2        391.40        430.79        17.49 o
   2  10   2       1038.70       1022.12        34.30 o
   3  10   2        367.19        423.60        31.80 o
   4  10   2        519.09        475.04        28.14 o
   5  10   2       1211.24       1211.41        47.89 o
   6  10   2        404.33        384.53        23.83 o
   7  10   2       1113.40       1121.96        46.90 o
   8  10   2        264.59        319.65        23.21 o
   9  10   2        390.07        412.78        33.80 o
  10  10   2        125.96        145.69        42.37 o
 -10  11   2         40.70         43.49        20.65 o
  -9  11   2        240.04        249.36        24.27 o
  -8  11   2         97.73         78.34        18.30 o
  -7  11   2         23.74         26.20        16.48 o
  -6  11   2         94.69        108.96        15.34 o
  -5  11   2        297.77        341.67        21.58 o
  -4  11   2        122.26        129.74        12.97 o
  -3  11   2        855.04        879.61        28.58 o
  -2  11   2        730.68        703.78        21.45 o
  -1  11   2        934.87        898.45        26.00 o
   0  11   2        756.89        748.77        22.86 o
   1  11   2        148.41        136.99        10.44 o
   2  11   2        797.62        878.12        33.00 o
   3  11   2        282.42        254.20        17.89 o
   4  11   2        667.68        664.03        32.10 o
   5  11   2        141.22        157.74        16.67 o
   6  11   2          7.68          5.45        13.90 o
   7  11   2        105.98        134.38        18.29 o
   8  11   2         49.10         49.02        22.88 o
   9  11   2         15.19         37.71        24.61 o
  -9  12   2        240.66        278.71        55.15 o
  -8  12   2         59.50         62.50        19.40 o
  -7  12   2        512.68        551.93        30.18 o
  -6  12   2        227.32        240.64        20.13 o
  -5  12   2        385.45        363.32        26.52 o
  -4  12   2        219.24        217.07        20.97 o
  -3  12   2        180.97        163.96        18.35 o
  -2  12   2        611.77        614.39        28.82 o
  -1  12   2        116.35        121.28        12.14 o
   0  12   2        330.15        368.07        16.94 o
   1  12   2         82.46         94.23        14.41 o
   2  12   2         89.47         68.19        13.40 o
   3  12   2        269.46        252.72        17.97 o
   4  12   2        122.28        122.32        15.54 o
   5  12   2        510.98        480.61        28.63 o
   6  12   2        580.80        621.01        32.29 o
   7  12   2         86.42         93.90        18.69 o
   8  12   2        320.45        357.23        33.34 o
   9  12   2         91.50         97.84        26.05 o
  -8  13   2         68.07         48.25        34.60 o
  -7  13   2         19.87         21.76        21.15 o
  -6  13   2        114.09        104.92        21.67 o
  -5  13   2         54.90         73.29        21.21 o
  -4  13   2        280.13        252.57        23.05 o
  -3  13   2        140.31        145.34        19.60 o
  -2  13   2        547.98        541.37        32.82 o
  -1  13   2        218.50        253.29        30.87 o
   0  13   2        368.18        355.08        28.04 o
   1  13   2        435.77        445.14        25.71 o
   2  13   2        120.36        125.57        15.85 o
   3  13   2        268.04        263.11        19.90 o
   4  13   2        105.87        118.07        15.80 o
   5  13   2         48.08         48.53        16.57 o
   6  13   2         21.20         25.80        16.44 o
   7  13   2         49.96         35.07        24.82 o
   8  13   2         14.34         26.82        27.50 o
  -7  14   2        242.29        280.11        46.82 o
  -6  14   2        332.84        345.98        40.94 o
  -5  14   2         97.94        111.11        28.96 o
  -4  14   2        203.84        191.48        22.98 o
  -3  14   2        181.72        182.99        38.80 o
  -2  14   2        305.25        324.49        24.80 o
  -1  14   2        198.03        170.81        33.88 o
   0  14   2        333.80        287.88        36.82 o
   1  14   2        253.00        238.69        33.96 o
   2  14   2        137.49        142.45        21.27 o
   3  14   2        451.64        502.54        34.13 o
   4  14   2        467.62        521.26        29.90 o
   5  14   2        204.01        220.06        28.00 o
   6  14   2         70.14         94.85        28.11 o
   7  14   2        328.04        343.87        34.78 o
  -6  15   2         64.86         64.75        35.87 o
  -5  15   2        738.23        753.02        45.23 o
  -4  15   2         53.47         40.08        28.01 o
  -3  15   2        955.77       1023.98        50.91 o
  -2  15   2        155.39        158.23        22.44 o
  -1  15   2        396.52        381.84        28.04 o
   0  15   2        418.76        403.42        42.06 o
   1  15   2         51.26         24.12        28.57 o
   2  15   2        590.83        604.81        58.88 o
   3  15   2        284.12        237.89        40.31 o
   4  15   2        467.90        505.94        52.21 o
   5  15   2        117.12         72.21        34.76 o
   6  15   2        104.36        133.78        39.04 o
  -5  16   2        251.85        231.23        44.91 o
  -4  16   2        191.68        218.11        40.71 o
  -3  16   2         95.60        105.89        24.17 o
  -2  16   2        250.11        239.41        26.98 o
  -1  16   2        148.04        180.92        36.98 o
   0  16   2        438.53        440.08        47.77 o
   1  16   2        362.02        288.99        42.53 o
   2  16   2         61.53         67.45        33.01 o
   3  16   2         87.31        126.80        36.03 o
   4  16   2         56.78         53.16        35.39 o
  -2  17   2        316.41        357.87        30.12 o
  -1  17   2        122.34        149.34        34.44 o
   0  17   2        295.77        318.83        42.06 o
   1  17   2        355.87        328.04        47.77 o
   2  17   2        173.93        147.91        39.52 o
  -2 -17   3          7.69         32.19        25.06 o
  -1 -17   3         61.78         65.74        24.81 o
   0 -17   3        232.53        262.70        29.09 o
   1 -17   3        266.38        250.59        46.50 o
  -5 -16   3         59.55         22.77        25.08 o
  -4 -16   3         90.93         91.00        38.09 o
  -3 -16   3        203.54        215.39        28.76 o
  -2 -16   3        177.99        192.44        27.36 o
  -1 -16   3        299.50        263.12        28.63 o
   0 -16   3        151.61        220.35        41.26 o
   1 -16   3        113.59         99.80        21.19 o
   2 -16   3        111.41        171.87        42.21 o
   3 -16   3         58.75         55.23        33.64 o
   4 -16   3          7.54          4.92        40.63 o
  -6 -15   3        240.68        221.72        30.47 o
  -5 -15   3         86.55         69.77        24.67 o
  -4 -15   3        180.93        179.06        21.73 o
  -3 -15   3          5.57         -6.23        15.77 o
  -2 -15   3        182.03        179.92        25.80 o
  -1 -15   3          9.05          7.60        18.60 o
   0 -15   3         46.21         38.87        20.43 o
   1 -15   3        120.98         89.38        20.31 o
   2 -15   3        439.82        438.77        33.26 o
   3 -15   3        180.52        178.22        36.18 o
   4 -15   3        388.99        419.61        50.15 o
   5 -15   3        285.50        279.63        50.63 o
  -7 -14   3        435.21        412.76        38.82 o
  -6 -14   3         21.27         24.53        20.48 o
  -5 -14   3        415.86        422.75        27.31 o
  -4 -14   3        336.60        334.49        24.21 o
  -3 -14   3        104.56         90.59        15.03 o
  -2 -14   3        931.73        910.22        50.20 o
  -1 -14   3         57.79         45.06        20.03 o
   0 -14   3       1233.50       1107.16        57.75 o
   1 -14   3         57.28         37.22        17.88 o
   2 -14   3        544.32        518.90        39.20 o
   3 -14   3         52.20         56.83        18.14 o
   4 -14   3          4.31        -11.59        34.91 o
   5 -14   3         96.37         59.51        40.63 o
   6 -14   3        272.88        314.23        47.29 o
   7 -14   3          0.45         26.34        43.33 o
  -8 -13   3        151.01        168.66        29.01 o
  -7 -13   3        204.43        259.90        24.69 o
  -6 -13   3        645.91        654.85        37.31 o
  -5 -13   3        349.32        372.21        24.55 o
  -4 -13   3        846.57        873.17        38.82 o
  -3 -13   3        563.79        545.76        25.71 o
  -2 -13   3        237.54        249.42        15.97 o
  -1 -13   3        175.90        182.87        21.93 o
   0 -13   3        337.91        353.88        36.03 o
   1 -13   3        313.81        334.91        25.58 o
   2 -13   3       1147.26       1108.08        52.80 o
   3 -13   3        521.90        561.66        32.29 o
   4 -13   3        824.09        812.43        45.83 o
   5 -13   3        370.63        385.64        49.20 o
   6 -13   3        885.30        949.51        85.54 o
   7 -13   3         99.07        108.23        37.77 o
  -9 -12   3        304.57        339.10        29.69 o
  -8 -12   3        439.74        445.42        26.31 o
  -7 -12   3        231.01        236.77        21.48 o
  -6 -12   3        689.69        735.81        35.83 o
  -5 -12   3        252.85        260.09        20.11 o
  -4 -12   3        269.65        286.09        17.57 o
  -3 -12   3       1113.70       1137.40        39.00 o
  -2 -12   3        543.81        557.48        25.87 o
  -1 -12   3        725.10        770.42        28.63 o
   0 -12   3        927.74        871.87        45.47 o
   1 -12   3        355.68        380.49        26.12 o
   2 -12   3        462.77        466.71        29.70 o
   3 -12   3        149.79        165.23        21.19 o
   4 -12   3          0.80          0.80        13.17 o
   5 -12   3        151.66        137.44        33.01 o
   6 -12   3        310.22        360.25        45.86 o
   7 -12   3        243.18        253.13        42.37 o
   8 -12   3        582.07        636.23        67.77 o
 -10 -11   3        449.88        452.85        40.20 o
  -9 -11   3        176.66        197.72        23.65 o
  -8 -11   3        127.32        124.15        21.31 o
  -7 -11   3        817.06        785.09        33.57 o
  -6 -11   3         69.43         75.76        15.16 o
  -5 -11   3        717.24        738.55        34.62 o
  -4 -11   3        561.72        597.11        25.56 o
  -3 -11   3        364.67        357.30        19.25 o
  -2 -11   3        607.19        614.58        27.79 o
  -1 -11   3         62.08         63.14         9.28 o
   0 -11   3        231.96        252.60        16.29 o
   1 -11   3       1324.02       1303.05        62.59 o
   2 -11   3         42.82         37.56        12.16 o
   3 -11   3       2570.19       2590.99        85.33 o
   4 -11   3         90.65         71.86        13.20 o
   5 -11   3       1171.20       1210.54        44.49 o
   6 -11   3          1.18          1.09        12.03 o
   7 -11   3        154.09        161.15        24.60 o
   8 -11   3         73.97        105.61        24.94 o
   9 -11   3        112.26        132.11        26.57 o
 -10 -10   3         92.93         72.51        27.40 o
  -9 -10   3        191.76        203.36        38.25 o
  -8 -10   3        124.64        159.62        25.60 o
  -7 -10   3        135.44        185.59        31.29 o
  -6 -10   3        355.53        363.59        19.42 o
  -5 -10   3        548.72        565.52        25.99 o
  -4 -10   3        413.98        390.98        20.60 o
  -3 -10   3       1057.62       1051.09        34.41 o
  -2 -10   3        485.71        489.79        19.77 o
  -1 -10   3       1657.79       1664.78        47.95 o
   0 -10   3       1307.71       1316.02        46.55 o
   1 -10   3        856.91        844.98        33.81 o
   2 -10   3        485.36        524.34        21.90 o
   3 -10   3         16.76          4.43         8.57 o
   4 -10   3        352.74        331.54        18.78 o
   5 -10   3        313.73        328.56        19.20 o
   6 -10   3        284.38        278.31        18.09 o
   7 -10   3        199.59        194.53        16.68 o
   8 -10   3        490.97        546.43        35.42 o
   9 -10   3        486.27        555.92        37.76 o
  10 -10   3         98.56         94.15        28.01 o
 -11  -9   3        168.70        176.91        33.33 o
 -10  -9   3        115.84        139.43        28.07 o
  -9  -9   3        229.46        205.58        27.27 o
  -8  -9   3        298.97        294.53        29.17 o
  -7  -9   3        393.13        393.72        33.33 o
  -6  -9   3        616.78        648.87        54.04 o
  -5  -9   3         96.61         82.33         9.83 o
  -4  -9   3        252.34        269.91        13.35 o
  -3  -9   3        498.88        510.11        18.49 o
  -2  -9   3        603.24        575.91        20.65 o
  -1  -9   3        752.29        799.10        26.06 o
   0  -9   3        434.89        431.16        14.97 o
   1  -9   3        428.18        409.91        14.90 o
   2  -9   3       1992.85       2016.20        53.66 o
   3  -9   3        320.16        301.29        11.35 o
   4  -9   3        701.52        715.56        23.61 o
   5  -9   3        108.36        115.14         9.48 o
   6  -9   3        105.42        119.41        12.75 o
   7  -9   3         81.31        104.96        14.36 o
   8  -9   3         26.01         36.33        16.64 o
   9  -9   3         25.58         62.18        17.06 o
  10  -9   3         16.21         11.79        26.61 o
 -11  -8   3         40.29         43.72        25.41 o
 -10  -8   3          8.70          3.99        22.51 o
  -9  -8   3         78.54         71.01        15.99 o
  -8  -8   3         85.25         74.12        14.73 o
  -7  -8   3        451.99        466.51        23.87 o
  -6  -8   3        624.70        613.18        34.21 o
  -5  -8   3       2001.56       1954.28        61.77 o
  -4  -8   3       2799.50       2841.08        63.47 o
  -3  -8   3       1055.85        982.59        28.41 o
  -2  -8   3        999.42       1011.32        26.44 o
  -1  -8   3       1325.89       1220.77        36.05 o
   0  -8   3         34.96         44.25         4.26 o
   1  -8   3        385.44        361.37        13.60 o
   2  -8   3         22.62         31.72         5.25 o
   3  -8   3         47.47         59.44         4.94 o
   4  -8   3        206.63        202.08         9.58 o
   5  -8   3        121.64        113.07        11.92 o
   6  -8   3        133.62        133.37        14.18 o
   7  -8   3        245.07        239.17        18.33 o
   8  -8   3        201.82        190.10        17.91 o
   9  -8   3        298.22        284.50        30.47 o
  10  -8   3         93.38        105.18        19.08 o
 -11  -7   3         15.43         20.40        37.09 o
 -10  -7   3        522.63        525.33        29.83 o
  -9  -7   3         42.75         68.88        22.67 o
  -8  -7   3        166.67        170.27        16.69 o
  -7  -7   3        435.14        456.26        22.36 o
  -6  -7   3        400.71        422.73        17.51 o
  -5  -7   3       1286.60       1206.87        41.28 o
  -4  -7   3        840.97        796.98        26.77 o
  -3  -7   3       1247.10       1177.15        28.73 o
  -2  -7   3        316.68        308.68        10.42 o
  -1  -7   3        149.78        176.78         6.77 o
   0  -7   3        317.25        279.24         9.52 o
   1  -7   3       2181.99       2151.95        54.48 o
   2  -7   3        756.15        815.06        22.61 o
   3  -7   3       3570.67       3484.71        78.59 o
   4  -7   3        268.92        295.51        11.16 o
   5  -7   3       2285.52       2197.47        61.21 o
   6  -7   3         79.77         94.66        12.72 o
   7  -7   3         52.18         47.94        13.20 o
   8  -7   3        359.21        367.94        21.06 o
   9  -7   3         34.67         47.96        16.19 o
  10  -7   3         78.60         66.28        18.29 o
  11  -7   3        145.57        135.37        26.04 o
 -12  -6   3         45.69         46.85        17.28 o
 -11  -6   3        241.23        236.93        19.75 o
 -10  -6   3        296.31        288.00        19.78 o
  -9  -6   3        266.11        262.86        17.58 o
  -8  -6   3        801.69        702.37        34.86 o
  -7  -6   3        235.38        229.68        14.63 o
  -6  -6   3       1559.70       1537.52        47.15 o
  -5  -6   3        846.80        861.60        25.30 o
  -4  -6   3        617.51        595.57        20.65 o
  -3  -6   3       1599.69       1491.46        37.33 o
  -2  -6   3       2180.15       2227.37        41.39 o
  -1  -6   3       1466.80       1298.02        30.34 o
   0  -6   3       5010.75       5068.86       108.06 o
   1  -6   3       2918.82       2832.65        69.93 o
   2  -6   3        967.29        948.66        21.52 o
   3  -6   3         73.75         71.96         4.27 o
   4  -6   3        224.13        220.86        10.18 o
   5  -6   3        382.11        362.75        14.69 o
   6  -6   3        470.73        471.55        19.18 o
   7  -6   3        925.39        886.40        36.95 o
   8  -6   3        741.64        737.80        28.13 o
   9  -6   3        568.98        527.66        25.29 o
  10  -6   3        153.51        176.68        17.70 o
  11  -6   3        184.25        182.12        22.75 o
 -12  -5   3         42.07         28.15        20.32 o
 -11  -5   3        821.51        847.96        63.41 o
 -10  -5   3         80.00         80.43        17.06 o
  -9  -5   3        519.75        504.39        29.09 o
  -8  -5   3       1572.82       1590.99        58.61 o
  -7  -5   3        297.96        269.39        14.97 o
  -6  -5   3       3131.29       3149.51        77.58 o
  -5  -5   3        925.56        856.61        27.71 o
  -4  -5   3       2108.96       2036.85        44.74 o
  -3  -5   3       1649.55       1673.32        38.55 o
  -2  -5   3       1615.18       1675.43        32.82 o
  -1  -5   3        160.90        155.74         4.89 o
   0  -5   3        543.34        522.50        13.69 o
   1  -5   3        856.68        828.69        22.15 o
   2  -5   3       5932.76       5900.86       160.23 o
   3  -5   3        106.69         98.63         5.90 o
   4  -5   3       5492.65       5378.49       141.43 o
   5  -5   3        207.98        195.96        10.23 o
   6  -5   3       3056.96       3032.00        74.07 o
   7  -5   3        233.07        222.64        14.12 o
   8  -5   3        330.11        329.72        20.34 o
   9  -5   3        227.14        263.15        21.52 o
  10  -5   3        273.63        275.87        23.06 o
  11  -5   3        144.37        145.02        24.72 o
 -12  -4   3        136.77        124.41        22.58 o
 -11  -4   3        154.90        147.62        22.11 o
 -10  -4   3        303.50        305.61        28.01 o
  -9  -4   3        418.19        431.47        29.22 o
  -8  -4   3       1283.64       1304.93        48.95 o
  -7  -4   3       2172.76       2157.18        67.51 o
  -6  -4   3       1019.28       1017.05        30.76 o
  -5  -4   3       1908.66       1916.25        39.75 o
  -4  -4   3       1917.98       1898.48        40.12 o
  -3  -4   3        335.92        358.09        10.34 o
  -2  -4   3       4673.28       4758.88        96.12 o
  -1  -4   3       1591.21       1673.24        34.75 o
   0  -4   3       5182.49       5507.03       138.26 o
   1  -4   3       1725.44       1831.79        42.16 o
   2  -4   3       3073.72       3133.45        96.50 o
   3  -4   3        398.08        410.56        12.23 o
   4  -4   3        102.49        115.29         6.22 o
   5  -4   3        107.57        122.31         7.53 o
   6  -4   3       1505.41       1514.44        46.71 o
   7  -4   3        439.43        455.91        22.63 o
   8  -4   3       1771.72       1815.93        64.81 o
   9  -4   3        453.82        493.16        33.50 o
  10  -4   3        841.97        829.18        51.43 o
  11  -4   3         84.54         71.26        24.46 o
  12  -4   3        299.86        304.71        48.72 o
 -12  -3   3        308.09        319.26        27.76 o
 -11  -3   3        314.21        297.31        25.34 o
 -10  -3   3        674.00        672.69        34.16 o
  -9  -3   3         51.89         56.42        15.00 o
  -8  -3   3        367.23        329.76        22.03 o
  -7  -3   3        529.94        576.35        20.48 o
  -6  -3   3       1235.09       1172.77        29.43 o
  -5  -3   3       1238.18       1221.63        25.22 o
  -4  -3   3       1964.35       2003.74        40.86 o
  -3  -3   3       4068.91       4466.72        82.00 o
  -2  -3   3       3395.20       3647.99        73.51 o
  -1  -3   3         80.70         86.02         3.52 o
   0  -3   3       1267.56       1239.00        32.09 o
   1  -3   3        701.75        746.32        17.46 o
   2  -3   3       1249.19       1264.41        27.42 o
   3  -3   3       1482.87       1532.06        30.78 o
   4  -3   3       6427.56       6553.21       137.34 o
   5  -3   3       2261.33       2338.46        52.51 o
   6  -3   3       1101.54       1002.92        39.42 o
   7  -3   3       1073.80       1166.30        34.02 o
   8  -3   3        254.22        242.19        15.67 o
   9  -3   3         43.97         57.25        16.26 o
  10  -3   3        368.89        371.51        30.41 o
  11  -3   3        192.37        205.64        26.83 o
  12  -3   3        298.21        283.90        31.90 o
 -12  -2   3         16.40         21.33        20.01 o
 -11  -2   3        207.36        176.22        21.37 o
 -10  -2   3        369.02        373.69        24.57 o
  -9  -2   3        196.31        206.25        19.17 o
  -8  -2   3       1179.63       1184.42        37.71 o
  -7  -2   3         28.20         21.27         5.59 o
  -6  -2   3       1457.29       1496.61        36.77 o
  -5  -2   3        460.88        433.76        14.65 o
  -4  -2   3        143.06        127.76         6.70 o
  -3  -2   3       2346.29       2434.39        49.37 o
  -2  -2   3       1618.38       1700.22        39.01 o
  -1  -2   3      12711.12      13136.70       251.56 o
   0  -2   3        737.57        773.48        16.41 o
   1  -2   3      10062.38      10695.35       193.52 o
   2  -2   3        807.37        797.22        17.34 o
   3  -2   3         43.38         41.38         3.43 o
   4  -2   3        619.64        674.01        16.09 o
   5  -2   3         71.68         78.88         5.85 o
   6  -2   3        126.54        118.90         7.71 o
   7  -2   3       3496.26       3499.38        79.46 o
   8  -2   3        192.17        186.72        13.83 o
   9  -2   3       1544.57       1563.97        57.85 o
  10  -2   3         27.44         15.62        20.43 o
  11  -2   3        241.05        277.62        32.53 o
  12  -2   3         46.20         18.86        25.95 o
 -13  -1   3         80.21         77.13        44.75 o
 -12  -1   3        345.71        338.17        28.40 o
 -11  -1   3        388.76        345.83        25.90 o
 -10  -1   3        423.52        420.71        26.30 o
  -9  -1   3        698.17        738.69        42.57 o
  -8  -1   3        664.29        642.05        21.47 o
  -7  -1   3       1081.48       1054.18        30.46 o
  -6  -1   3         28.01         40.95         5.94 o
  -5  -1   3        688.23        721.62        18.86 o
  -4  -1   3        182.78        222.37        10.79 o
  -3  -1   3       1482.46       1600.23        37.53 o
  -2  -1   3       1465.85       1537.84        33.39 o
  -1  -1   3       1041.32       1016.13        23.92 o
   0  -1   3       1937.07       2016.92        38.74 o
   1  -1   3       5236.66       5511.54       106.25 o
   2  -1   3        560.28        536.23        11.08 o
   3  -1   3       1276.46       1336.96        29.10 o
   4  -1   3       1964.25       2053.09        44.89 o
   6  -1   3       1418.81       1424.72        36.26 o
   7  -1   3        728.87        691.62        19.72 o
   8  -1   3         41.69         53.85         8.72 o
   9  -1   3        107.64        134.89        17.49 o
  10  -1   3        181.99        180.27        24.55 o
  11  -1   3         17.18         11.01        21.77 o
  12  -1   3        197.39        199.53        30.27 o
 -13   0   3         48.22         44.75        43.64 o
 -12   0   3         16.50          8.64        54.36 o
 -11   0   3         22.08         25.23        17.60 o
 -10   0   3         10.84         -6.28        16.02 o
  -9   0   3         18.34         25.89         8.66 o
  -8   0   3        304.25        295.82        13.27 o
  -7   0   3        471.31        459.57        16.39 o
  -6   0   3          3.97          4.51         4.24 o
  -5   0   3        622.07        555.87        16.94 o
  -4   0   3        823.03        763.01        19.00 o
  -3   0   3       1645.84       1736.06        53.92 o
  -2   0   3       2013.32       1915.38        39.17 o
  -1   0   3       6073.36       6386.90       119.61 o
   0   0   3      15768.23      14625.07       364.92 o
   1   0   3        907.44        874.07        18.84 o
   2   0   3        993.13       1073.06        25.38 o
   3   0   3         27.64         30.55         3.08 o
   4   0   3         84.15         92.97         4.88 o
   5   0   3          6.95         10.33         4.75 o
   6   0   3        826.58        842.47        22.16 o
   7   0   3          1.51         10.47         6.66 o
   8   0   3        534.81        511.34        19.22 o
   9   0   3         36.10         65.64        13.58 o
  10   0   3         11.18          0.34        19.13 o
  11   0   3        178.25        151.12        26.60 o
  12   0   3          1.36          9.82        25.38 o
 -13   1   3         63.22         61.89        44.75 o
 -12   1   3        316.36        347.98        34.05 o
 -11   1   3        353.99        361.19        27.00 o
 -10   1   3        359.29        345.22        24.31 o
  -9   1   3        686.64        673.11        24.13 o
  -8   1   3        657.83        666.39        21.44 o
  -7   1   3       1161.98       1071.54        27.19 o
  -6   1   3         32.47         31.05         5.83 o
  -5   1   3        787.73        726.92        20.84 o
  -4   1   3        125.49        121.66         9.43 o
  -3   1   3       1639.65       1662.15        48.60 o
  -2   1   3       1522.15       1471.85        33.39 o
  -1   1   3       1204.14       1253.77        22.25 o
   0   1   3       1984.76       2033.46        34.60 o
   1   1   3       5116.56       5247.01       108.88 o
   2   1   3        518.48        477.43        13.83 o
   3   1   3       1718.19       1656.00        37.17 o
   4   1   3       1717.32       1656.33        47.24 o
   5   1   3        504.49        440.35        12.34 o
   6   1   3       1508.88       1567.56        33.97 o
   7   1   3        647.17        627.55        18.06 o
   8   1   3         24.56         32.21         9.33 o
   9   1   3        143.79        158.59        16.87 o
  10   1   3        188.65        188.55        23.59 o
  11   1   3         31.17         10.33        20.99 o
  12   1   3        175.38        166.73        26.71 o
 -12   2   3         26.16         21.55        26.90 o
 -11   2   3        233.42        204.34        27.16 o
 -10   2   3        366.19        360.57        19.83 o
  -9   2   3        203.52        190.24        13.12 o
  -8   2   3        982.66        941.68        31.16 o
  -7   2   3         17.13         27.61         7.11 o
  -6   2   3       1570.85       1551.42        36.49 o
  -5   2   3        586.84        610.92        17.81 o
  -4   2   3        172.92        181.08         8.39 o
  -3   2   3       2633.63       2629.07        64.74 o
  -2   2   3       1701.11       1966.95        43.79 o
  -1   2   3      12839.96      13260.36       309.74 o
   0   2   3        676.85        764.20        17.39 o
   1   2   3       9871.55      10137.52       244.96 o
   2   2   3        719.99        769.98        16.79 o
   3   2   3         80.18         70.65         3.40 o
   4   2   3        605.70        664.63        16.52 o
   5   2   3        131.65        129.92         6.53 o
   6   2   3        101.00         96.70         6.44 o
   7   2   3       3559.36       3401.44        78.42 o
   8   2   3        162.53        189.43        12.84 o
   9   2   3       1598.61       1558.58        59.96 o
  10   2   3         39.42         46.80        17.00 o
  11   2   3        289.97        291.86        34.60 o
  12   2   3         37.54         51.99        27.10 o
 -12   3   3        341.43        376.65        34.68 o
 -11   3   3        339.57        371.07        38.25 o
 -10   3   3        645.92        586.75        27.29 o
  -9   3   3         45.74         57.09        11.51 o
  -8   3   3        406.76        429.01        16.48 o
  -7   3   3        633.64        576.21        18.93 o
  -6   3   3       1214.23       1228.48        39.25 o
  -5   3   3        993.80        939.07        31.41 o
  -4   3   3       2038.28       2104.26        53.81 o
  -3   3   3       4364.00       4519.45       113.90 o
  -2   3   3       3017.45       3289.42        80.42 o
  -1   3   3        110.04        119.52         4.90 o
   0   3   3       1385.24       1389.99        29.67 o
   1   3   3        664.88        638.37        20.51 o
   2   3   3       1183.80       1308.30        31.88 o
   3   3   3       1421.96       1284.56        35.95 o
   4   3   3       6611.73       6772.14       172.34 o
   5   3   3       2118.92       1995.74        42.58 o
   6   3   3       1088.71       1112.87        28.83 o
   7   3   3       1088.52       1024.58        33.51 o
   8   3   3        220.55        217.30        15.04 o
   9   3   3         47.37         57.90        15.36 o
  10   3   3        363.65        363.24        24.33 o
  11   3   3        163.52        156.28        28.72 o
  12   3   3        314.61        304.66        33.37 o
 -12   4   3        115.65        130.55        28.60 o
 -11   4   3        145.54        114.54        24.93 o
 -10   4   3        289.69        279.10        21.75 o
  -9   4   3        404.93        375.70        18.07 o
  -8   4   3       1309.39       1244.28        37.25 o
  -7   4   3       2308.73       2222.71        51.62 o
  -6   4   3       1012.92        929.18        33.62 o
  -5   4   3       1797.00       1797.93        42.81 o
  -4   4   3       2103.91       2137.36        45.31 o
  -3   4   3        296.62        253.38        10.18 o
  -2   4   3       4246.99       4432.86        93.51 o
  -1   4   3       1966.93       1845.50        42.69 o
   0   4   3       5813.27       6181.11       121.01 o
   1   4   3       1561.43       1649.85        54.70 o
   2   4   3       3248.47       3330.34        77.60 o
   3   4   3        424.63        416.35        13.31 o
   4   4   3        120.03        140.50        10.30 o
   5   4   3        124.91        132.12         7.26 o
   6   4   3       1776.32       1795.97        47.83 o
   7   4   3        402.58        392.02        20.07 o
   8   4   3       1720.49       1809.82        57.41 o
   9   4   3        495.18        430.72        33.10 o
  10   4   3        777.81        778.94        50.04 o
  11   4   3         95.50        106.65        38.88 o
  12   4   3        282.35        381.83        49.20 o
 -12   5   3         27.39         39.47        25.39 o
 -11   5   3        810.07        838.28        39.62 o
 -10   5   3        107.71        112.90        17.57 o
  -9   5   3        538.00        575.28        25.84 o
  -8   5   3       1618.07       1592.07        45.09 o
  -7   5   3        322.06        340.20        13.05 o
  -6   5   3       3262.34       3240.09        78.60 o
  -5   5   3        940.60        941.08        23.16 o
  -4   5   3       2240.22       2135.89        47.99 o
  -3   5   3       1908.27       1938.46        41.49 o
  -2   5   3       1381.47       1538.51        34.01 o
  -1   5   3        198.05        193.29         7.40 o
   0   5   3        571.25        570.12        12.86 o
   1   5   3        913.01       1010.23        30.16 o
   2   5   3       6394.56       6581.69       163.93 o
   3   5   3        159.16        173.24         8.66 o
   4   5   3       5554.54       5364.70       158.93 o
   5   5   3        168.24        207.97        12.32 o
   6   5   3       3116.90       3038.56        75.72 o
   7   5   3        209.94        203.44        13.30 o
   8   5   3        288.66        306.61        35.71 o
   9   5   3        258.16        242.70        26.64 o
  10   5   3        266.07        260.06        27.80 o
  11   5   3        150.71        144.74        42.21 o
 -12   6   3         47.56         19.20        28.49 o
 -11   6   3        258.86        303.77        23.00 o
 -10   6   3        295.92        321.85        23.34 o
  -9   6   3        299.80        306.73        22.25 o
  -8   6   3        812.42        812.96        30.47 o
  -7   6   3        185.46        209.12        13.26 o
  -6   6   3       1683.25       1735.95        39.35 o
  -5   6   3       1066.86       1059.63        27.62 o
  -4   6   3        661.04        598.36        16.93 o
  -3   6   3       1591.88       1620.49        36.59 o
  -2   6   3       1870.25       1855.50        51.01 o
  -1   6   3       1669.96       1675.77        36.89 o
   0   6   3       4891.89       4941.33        96.67 o
   1   6   3       2452.23       2600.33        67.00 o
   2   6   3        851.22        870.70        27.61 o
   3   6   3         83.25         88.14         7.90 o
   4   6   3        220.81        215.07        13.23 o
   5   6   3        361.43        343.88        17.25 o
   6   6   3        456.60        460.77        21.31 o
   7   6   3        910.95        930.33        36.82 o
   8   6   3        654.73        638.16        46.18 o
   9   6   3        542.84        539.27        54.91 o
  10   6   3        158.71        182.82        37.45 o
  11   6   3        215.91        223.93        40.94 o
 -11   7   3         19.98          9.13        18.41 o
 -10   7   3        458.85        447.57        39.81 o
  -9   7   3         34.84         27.96        16.03 o
  -8   7   3        152.66        169.53        18.90 o
  -7   7   3        314.62        320.47        18.25 o
  -6   7   3        447.19        415.43        14.80 o
  -5   7   3       1158.63       1203.99        30.45 o
  -4   7   3        828.01        853.51        22.08 o
  -3   7   3       1292.15       1335.73        30.29 o
  -2   7   3        249.03        277.83        10.41 o
  -1   7   3        112.53        117.20         5.84 o
   0   7   3        353.31        317.72         9.05 o
   1   7   3       2045.23       2019.82        52.84 o
   2   7   3        748.20        764.75        25.24 o
   3   7   3       3620.46       3744.92        89.25 o
   4   7   3        311.43        285.81        12.27 o
   5   7   3       2152.60       2231.90        69.66 o
   6   7   3         79.56         51.25        16.46 o
   7   7   3         50.20         68.48        10.80 o
   8   7   3        286.02        271.89        20.01 o
   9   7   3         35.99         36.98        29.84 o
  10   7   3         64.84         95.54        34.91 o
  11   7   3        142.22         98.87        45.39 o
 -11   8   3         32.54         32.63        19.68 o
 -10   8   3          4.64         29.10        17.70 o
  -9   8   3         77.56         78.46        18.63 o
  -8   8   3        130.29        139.91        17.72 o
  -7   8   3        492.44        505.02        27.67 o
  -6   8   3        719.14        773.39        25.26 o
  -5   8   3       1939.88       1865.83        45.37 o
  -4   8   3       2690.84       2625.50        62.63 o
  -3   8   3       1095.41       1063.05        26.10 o
  -2   8   3        955.04        918.21        21.07 o
  -1   8   3       1290.34       1290.64        28.47 o
   0   8   3          5.87          5.14         3.96 o
   1   8   3        400.17        429.57        15.62 o
   2   8   3         17.85         15.50         6.40 o
   3   8   3         34.82         31.75         7.04 o
   4   8   3        184.02        182.82        10.90 o
   5   8   3        143.11        145.91        12.84 o
   6   8   3        109.27        119.59        14.02 o
   7   8   3        251.98        306.59        19.36 o
   8   8   3        205.59        194.18        17.35 o
   9   8   3        305.94        292.01        48.09 o
  10   8   3         58.55         67.29        35.71 o
 -11   9   3        141.13        151.46        22.26 o
 -10   9   3        117.36        141.67        22.00 o
  -9   9   3        233.66        240.98        23.06 o
  -8   9   3        366.99        375.54        23.25 o
  -7   9   3        373.10        380.36        22.62 o
  -6   9   3        659.47        642.76        30.03 o
  -5   9   3         74.75         85.07        10.68 o
  -4   9   3        244.09        219.33        10.88 o
  -3   9   3        462.20        429.69        15.18 o
  -2   9   3        585.52        599.07        15.02 o
  -1   9   3        809.85        870.95        19.93 o
   0   9   3        473.17        485.64        13.88 o
   1   9   3        450.36        447.80        17.35 o
   2   9   3       2043.92       2022.48        57.24 o
   3   9   3        289.40        282.57        12.75 o
   4   9   3        731.02        700.10        30.90 o
   5   9   3        176.96        183.45        14.89 o
   6   9   3         66.96         48.95        12.93 o
   7   9   3         74.28         90.02        14.93 o
   8   9   3         37.06         47.20        15.39 o
   9   9   3          8.04         46.98        40.15 o
  10   9   3         29.16         -6.82        42.69 o
 -10  10   3         64.64         64.49        19.87 o
  -9  10   3        216.29        196.27        23.31 o
  -8  10   3        123.95        101.41        18.89 o
  -7  10   3        144.27        145.33        25.15 o
  -6  10   3        331.78        343.80        21.67 o
  -5  10   3        519.88        557.91        27.89 o
  -4  10   3        432.55        437.68        16.00 o
  -3  10   3        992.98        955.65        25.91 o
  -2  10   3        539.44        547.20        16.64 o
  -1  10   3       1799.75       1711.08        39.86 o
   0  10   3       1232.62       1154.10        32.61 o
   1  10   3        802.08        775.88        26.77 o
   2  10   3        478.23        448.91        24.08 o
   3  10   3          6.73          9.62        10.41 o
   4  10   3        349.95        288.05        19.40 o
   5  10   3        274.35        260.75        19.25 o
   6  10   3        304.75        284.59        20.37 o
   7  10   3        146.88        163.81        18.19 o
   8  10   3        421.39        365.94        25.52 o
   9  10   3        513.29        449.12        60.94 o
  10  10   3         75.64         51.74        46.18 o
 -10  11   3        438.45        488.93        31.53 o
  -9  11   3        166.72        209.24        39.18 o
  -8  11   3        121.70        146.16        20.58 o
  -7  11   3        716.69        720.65        36.01 o
  -6  11   3         68.46         76.97        16.33 o
  -5  11   3        795.98        787.60        33.40 o
  -4  11   3        498.19        518.16        27.70 o
  -3  11   3        507.08        482.03        20.95 o
  -2  11   3        589.09        577.53        19.95 o
  -1  11   3         50.51         50.35         8.35 o
   0  11   3        228.81        234.71        16.69 o
   1  11   3       1455.06       1483.54        53.02 o
   2  11   3         43.51         55.90        11.96 o
   3  11   3       2574.74       2524.17        90.35 o
   4  11   3         79.90         82.97        13.75 o
   5  11   3       1203.68       1168.10        48.20 o
   6  11   3          1.65          9.42        13.62 o
   7  11   3        151.18        121.97        17.26 o
   8  11   3         74.88         90.31        24.78 o
   9  11   3        122.61        139.66        41.42 o
  -9  12   3        298.70        278.36        30.86 o
  -8  12   3        488.50        482.59        34.25 o
  -7  12   3        198.02        214.33        25.53 o
  -6  12   3        631.85        627.81        40.12 o
  -5  12   3        216.86        202.76        22.72 o
  -4  12   3        254.71        247.66        23.26 o
  -3  12   3       1144.88       1059.38        50.95 o
  -2  12   3        667.86        706.90        25.84 o
  -1  12   3        704.99        695.48        27.45 o
   0  12   3        893.74        917.90        37.39 o
   1  12   3        400.02        357.49        22.14 o
   2  12   3        460.59        483.43        25.80 o
   3  12   3        179.27        175.32        16.42 o
   4  12   3          0.49         -7.16        12.50 o
   5  12   3        128.23        128.99        19.63 o
   6  12   3        371.08        364.62        24.14 o
   7  12   3        319.86        301.66        29.86 o
   8  12   3        553.86        655.47        46.39 o
  -8  13   3        142.87        125.96        26.37 o
  -7  13   3        182.96        190.72        26.70 o
  -6  13   3        687.94        667.04        54.75 o
  -5  13   3        395.05        413.36        29.65 o
  -4  13   3        783.17        918.79        75.30 o
  -3  13   3        472.54        487.91        33.72 o
  -2  13   3        213.47        201.28        21.30 o
  -1  13   3        167.68        185.02        21.42 o
   0  13   3        299.01        309.56        20.98 o
   1  13   3        265.40        264.28        20.05 o
   2  13   3       1029.46       1076.29        45.25 o
   3  13   3        487.18        468.30        27.18 o
   4  13   3        853.13        949.80        40.37 o
   5  13   3        297.28        282.18        26.19 o
   6  13   3        953.53       1027.34        54.75 o
   7  13   3        113.90        101.45        25.74 o
   8  13   3         35.08         -5.08        43.96 o
  -7  14   3        398.94        452.40        34.42 o
  -6  14   3         16.23         27.82        22.66 o
  -5  14   3        369.14        403.59        39.99 o
  -4  14   3        286.57        310.60        27.77 o
  -3  14   3        127.94        125.13        21.37 o
  -2  14   3        942.35        970.38        60.07 o
  -1  14   3         43.88         54.12        29.36 o
   0  14   3       1259.20       1293.73        79.35 o
   1  14   3         56.87         81.62        18.68 o
   2  14   3        569.94        555.64        35.83 o
   3  14   3         47.52         52.99        15.91 o
   4  14   3          3.24         10.06        14.85 o
   5  14   3        104.01        125.86        28.05 o
   6  14   3        263.44        287.81        69.35 o
   7  14   3          2.69        -17.67        24.46 o
  -6  15   3        191.00        202.17        28.27 o
  -5  15   3         87.31         61.24        23.51 o
  -4  15   3        228.43        241.93        25.97 o
  -3  15   3          5.41         20.48        21.53 o
  -2  15   3        220.58        251.05        24.69 o
  -1  15   3          3.07        -13.65        26.82 o
   0  15   3         44.67         53.32        29.20 o
   1  15   3         81.24         33.01        33.64 o
   2  15   3        431.93        442.78        46.02 o
   3  15   3        177.01        154.73        36.03 o
   4  15   3        475.24        436.43        50.15 o
   5  15   3        227.84        256.94        41.90 o
  -5  16   3         31.07         20.31        38.25 o
  -4  16   3         77.82        103.19        24.70 o
  -3  16   3        200.28        218.09        26.25 o
  -2  16   3        131.90        139.02        37.14 o
  -1  16   3        304.36        234.56        40.31 o
   0  16   3        138.51        141.09        37.93 o
   1  16   3        117.39        124.58        34.76 o
   2  16   3        128.70        123.47        39.68 o
   3  16   3         61.80         74.91        38.72 o
  -2  17   3         12.83        -29.68        31.42 o
  -1  17   3         61.75         85.86        37.77 o
   0  17   3        209.32        184.09        42.53 o
   1  17   3        233.34        197.27        39.83 o
  -4 -16   4        180.11        209.97        29.12 o
  -3 -16   4         64.65         65.51        26.74 o
  -2 -16   4        972.58        966.59        55.60 o
  -1 -16   4         69.38         63.64        23.29 o
   0 -16   4        756.87        771.85        45.36 o
   1 -16   4        152.11        129.18        42.85 o
   2 -16   4        360.79        489.59        57.29 o
   3 -16   4         37.58         16.19        33.33 o
  -6 -15   4        457.91        506.55        76.89 o
  -5 -15   4         51.24         53.43        25.34 o
  -4 -15   4        538.80        613.46        41.85 o
  -3 -15   4         68.22         95.96        17.76 o
  -2 -15   4        170.32        190.07        26.41 o
  -1 -15   4         28.34         32.82        19.30 o
   0 -15   4          6.84          0.43        18.65 o
   1 -15   4         18.58          7.54        17.51 o
   2 -15   4        281.54        284.55        42.37 o
   3 -15   4         73.00         68.56        39.68 o
   4 -15   4        550.55        622.27        62.85 o
   5 -15   4         41.35         35.87        43.33 o
  -7 -14   4         51.52         71.85        27.44 o
  -6 -14   4         32.02         50.38        18.51 o
  -5 -14   4         50.29         44.91        19.02 o
  -4 -14   4        187.36        204.49        21.09 o
  -3 -14   4        206.26        235.37        18.64 o
  -2 -14   4        173.94        172.47        16.04 o
  -1 -14   4        703.41        764.02        42.84 o
   0 -14   4        585.15        582.83        37.67 o
   1 -14   4        352.44        388.85        28.81 o
   2 -14   4        433.03        463.88        48.40 o
   3 -14   4        105.33         91.57        33.01 o
   4 -14   4        404.61        448.97        50.78 o
   5 -14   4         24.72          1.90        40.47 o
   6 -14   4        173.73        167.11        48.40 o
  -8 -13   4         79.12         35.90        32.38 o
  -7 -13   4         91.79        106.35        22.47 o
  -6 -13   4        191.09        175.75        22.22 o
  -5 -13   4        619.65        664.03        34.79 o
  -4 -13   4          5.79          2.48        16.13 o
  -3 -13   4        337.96        372.16        19.48 o
  -2 -13   4        224.34        223.47        15.68 o
  -1 -13   4         27.19         27.93        18.65 o
   0 -13   4        112.13        137.13        19.69 o
   1 -13   4        214.80        240.39        21.29 o
   2 -13   4         22.60         32.84        13.60 o
   3 -13   4        376.98        390.56        48.40 o
   4 -13   4         76.86        118.07        38.09 o
   5 -13   4        398.15        412.15        48.25 o
   6 -13   4        223.87        289.79        49.20 o
   7 -13   4        210.67        276.62        50.31 o
  -9 -12   4          8.37         14.39        20.25 o
  -8 -12   4        116.06        103.44        27.04 o
  -7 -12   4        142.45        157.38        20.85 o
  -6 -12   4         86.90         67.55        18.19 o
  -5 -12   4         57.09         46.78        16.34 o
  -4 -12   4         96.48         86.24        15.02 o
  -3 -12   4        153.16        145.60        14.92 o
  -2 -12   4        309.67        274.57        17.14 o
  -1 -12   4        507.44        518.18        22.27 o
   0 -12   4        953.38        914.55        46.07 o
   1 -12   4        131.27        168.52        17.00 o
   2 -12   4       1304.58       1298.02        58.00 o
   3 -12   4        155.54        179.28        16.41 o
   4 -12   4         72.24        106.49        29.99 o
   5 -12   4        163.62        185.41        22.09 o
   6 -12   4          8.57          7.28        18.75 o
   7 -12   4         63.32         62.79        22.00 o
   8 -12   4        121.48        161.72        40.79 o
  -9 -11   4        199.38        203.26        31.55 o
  -8 -11   4        216.83        221.81        20.92 o
  -7 -11   4        200.03        172.74        17.94 o
  -6 -11   4        623.79        565.83        32.77 o
  -5 -11   4        520.37        541.61        25.83 o
  -4 -11   4       1215.00       1125.15        40.69 o
  -3 -11   4        474.51        475.56        21.84 o
  -2 -11   4        253.58        230.75        15.15 o
  -1 -11   4        157.13        151.33        12.50 o
   0 -11   4        270.27        219.31        19.99 o
   1 -11   4         30.41         21.48        11.67 o
   2 -11   4        337.32        325.60        17.58 o
   3 -11   4        190.63        197.06        12.77 o
   4 -11   4        424.21        379.76        28.39 o
   5 -11   4        205.47        239.78        24.01 o
   6 -11   4        696.86        695.03        41.19 o
   7 -11   4        229.53        261.14        27.20 o
   8 -11   4        370.90        362.76        31.37 o
   9 -11   4        420.97        461.50        44.67 o
 -10 -10   4        127.10        120.70        30.27 o
  -9 -10   4        494.22        494.30        40.86 o
  -8 -10   4        198.31        208.96        29.06 o
  -7 -10   4        381.73        382.38        25.95 o
  -6 -10   4        102.84         98.60        14.61 o
  -5 -10   4         76.25         86.22        13.37 o
  -4 -10   4        177.34        186.35        14.69 o
  -3 -10   4        553.51        564.46        21.77 o
  -2 -10   4        837.46        698.92        26.55 o
  -1 -10   4       2316.68       2239.16        59.76 o
   0 -10   4        216.23        181.21        10.81 o
   1 -10   4       2724.41       2656.97        91.11 o
   2 -10   4        215.35        202.24        12.50 o
   3 -10   4        673.06        698.59        27.68 o
   4 -10   4        263.94        281.12        15.33 o
   5 -10   4        115.38        107.85        18.88 o
   6 -10   4        571.94        548.91        36.53 o
   7 -10   4         83.81         67.76        21.14 o
   8 -10   4        323.26        299.97        41.82 o
   9 -10   4        399.78        393.89        35.47 o
 -11  -9   4         59.83         28.66        26.31 o
 -10  -9   4        216.34        216.67        29.90 o
  -9  -9   4        100.83         90.52        24.29 o
  -8  -9   4         54.43         50.20        21.05 o
  -7  -9   4       1398.93       1351.24        69.43 o
  -6  -9   4         55.65         54.42        14.22 o
  -5  -9   4       1755.26       1722.38        49.47 o
  -4  -9   4        509.41        462.34        19.74 o
  -3  -9   4       1222.25       1210.62        37.91 o
  -2  -9   4        194.25        181.33        10.86 o
  -1  -9   4        294.22        287.61        11.67 o
   0  -9   4        228.92        226.98         9.93 o
   1  -9   4        287.66        274.90        13.70 o
   2  -9   4        967.11        929.39        31.05 o
   3  -9   4       1331.93       1282.40        44.97 o
   4  -9   4        149.92        154.09        11.33 o
   5  -9   4       1025.16       1037.54        40.69 o
   6  -9   4         20.44         36.35         9.80 o
   7  -9   4       1049.42       1096.13        55.56 o
   8  -9   4        497.08        516.87        35.58 o
   9  -9   4         47.61         48.50        22.38 o
  10  -9   4        566.06        552.46        40.63 o
 -11  -8   4        315.87        327.55        35.23 o
 -10  -8   4        491.71        554.18        58.08 o
  -9  -8   4        832.14        801.85        48.52 o
  -8  -8   4        364.70        369.71        32.26 o
  -7  -8   4       1037.90       1033.12        53.08 o
  -6  -8   4        162.29        161.45        17.97 o
  -5  -8   4        388.33        376.78        15.81 o
  -4  -8   4        604.67        621.44        18.39 o
  -3  -8   4        456.09        413.62        18.50 o
  -2  -8   4        858.94        899.85        24.39 o
  -1  -8   4       3605.96       3401.24        82.44 o
   0  -8   4       1300.90       1385.60        31.14 o
   1  -8   4       3218.64       3005.90        83.62 o
   2  -8   4        836.00        855.44        23.52 o
   3  -8   4       1545.14       1469.99        57.05 o
   4  -8   4        145.58        149.57         7.52 o
   5  -8   4        620.34        662.77        27.50 o
   6  -8   4       1034.20        938.38        36.50 o
   7  -8   4        397.84        402.94        24.31 o
   8  -8   4        397.19        407.04        23.90 o
   9  -8   4        274.69        307.92        29.74 o
  10  -8   4        243.11        292.50        31.79 o
 -11  -7   4        395.74        403.43        57.69 o
 -10  -7   4          2.83          7.95        22.35 o
  -9  -7   4        339.33        338.40        22.56 o
  -8  -7   4        514.99        498.83        24.18 o
  -7  -7   4         78.22         75.62        11.95 o
  -6  -7   4       2582.51       2621.52        79.92 o
  -5  -7   4        102.42        107.01        10.29 o
  -4  -7   4       3373.30       3366.18        80.40 o
  -3  -7   4        346.34        337.73         9.97 o
  -2  -7   4        933.60        930.53        23.52 o
  -1  -7   4        791.51        801.80        20.08 o
   0  -7   4         32.03         31.71         4.22 o
   1  -7   4         57.32         67.55         5.24 o
   2  -7   4       2401.96       2387.79        99.17 o
   3  -7   4       1048.60        928.74        30.29 o
   4  -7   4       2310.74       2344.99        54.73 o
   5  -7   4        403.23        387.53        19.08 o
   6  -7   4        861.57        915.31        37.13 o
   7  -7   4        265.27        228.07        18.13 o
   8  -7   4        219.14        227.96        18.25 o
   9  -7   4        553.10        533.14        30.15 o
  10  -7   4        104.46        108.60        18.98 o
 -12  -6   4        264.59        305.89        26.41 o
 -11  -6   4         38.24         21.72        18.88 o
 -10  -6   4        401.00        419.22        29.24 o
  -9  -6   4        127.76        129.60        16.53 o
  -8  -6   4        828.38        835.07        36.36 o
  -7  -6   4        245.96        254.98        16.51 o
  -6  -6   4        302.77        292.23        13.30 o
  -5  -6   4         31.08         27.59         7.17 o
  -4  -6   4        289.70        279.86        10.41 o
  -3  -6   4        313.27        313.54         9.34 o
  -2  -6   4       2218.65       2198.75        45.77 o
  -1  -6   4        268.11        306.93        26.82 o
   0  -6   4       5896.50       5947.13       128.93 o
   1  -6   4         82.25         75.16         4.24 o
   2  -6   4        528.64        548.61        25.73 o
   3  -6   4        531.39        512.17        20.37 o
   4  -6   4         62.35         55.32         5.60 o
   5  -6   4        336.77        317.09        14.91 o
   6  -6   4        316.83        315.44        19.36 o
   7  -6   4        653.02        687.68        29.67 o
   8  -6   4        336.05        357.94        21.96 o
   9  -6   4         96.03        128.76        15.96 o
  10  -6   4        294.14        327.21        24.15 o
  11  -6   4         82.42         82.14        24.15 o
 -12  -5   4        149.60        171.83        24.04 o
 -11  -5   4         55.72         47.20        18.37 o
 -10  -5   4        183.80        164.84        19.16 o
  -9  -5   4        234.00        223.75        19.84 o
  -8  -5   4        632.26        601.63        29.37 o
  -7  -5   4        705.06        690.87        22.92 o
  -6  -5   4       1154.56       1180.75        31.47 o
  -5  -5   4        849.67        930.68        21.02 o
  -4  -5   4       1764.94       1819.09        42.47 o
  -3  -5   4       1619.32       1699.66        39.68 o
  -2  -5   4        913.39        990.99        21.97 o
  -1  -5   4        811.38        885.31        21.87 o
   0  -5   4         91.05         91.27         4.79 o
   1  -5   4         85.96         97.29         4.18 o
   2  -5   4         53.23         58.47        11.09 o
   3  -5   4       1776.91       1797.67        63.84 o
   4  -5   4        792.12        809.39        24.22 o
   5  -5   4       1524.97       1511.07        39.64 o
   6  -5   4        649.14        640.64        22.44 o
   7  -5   4        433.83        452.39        20.46 o
   8  -5   4        908.95        909.95        38.85 o
   9  -5   4        303.11        289.32        22.84 o
  10  -5   4        227.14        255.37        27.06 o
  11  -5   4         54.60         46.90        26.58 o
 -12  -4   4         66.78        107.57        20.90 o
 -11  -4   4        249.61        291.57        24.34 o
 -10  -4   4        481.17        474.00        27.87 o
  -9  -4   4        492.55        465.02        27.66 o
  -8  -4   4        136.33        160.50        16.21 o
  -7  -4   4         30.71         33.81         8.88 o
  -6  -4   4          4.27          8.62         5.00 o
  -5  -4   4         54.08         55.78         5.21 o
  -4  -4   4        607.45        634.19        14.36 o
  -3  -4   4       1346.60       1414.15        31.40 o
  -2  -4   4       1997.46       2030.45        44.51 o
  -1  -4   4       2059.77       2091.66        48.56 o
   0  -4   4        849.87        828.44        20.17 o
   1  -4   4       3981.52       4079.29        89.08 o
   2  -4   4       1578.67       1607.74        57.38 o
   3  -4   4       1104.43       1193.04        28.09 o
   4  -4   4        322.23        290.09        10.15 o
   5  -4   4        216.82        212.53        11.58 o
   6  -4   4        129.30        140.09        10.42 o
   7  -4   4        142.54        149.34        12.77 o
   8  -4   4        167.71        138.54        16.22 o
   9  -4   4         33.80         19.94        14.56 o
  10  -4   4         82.89         96.83        23.64 o
  11  -4   4         89.68         99.08        25.11 o
 -12  -3   4         68.79         36.63        21.91 o
 -11  -3   4        206.85        202.34        21.86 o
 -10  -3   4         67.68         74.89        18.27 o
  -9  -3   4        400.87        344.76        24.94 o
  -8  -3   4        638.96        553.59        31.40 o
  -7  -3   4         45.54         42.06         7.52 o
  -6  -3   4       1224.53       1118.78        27.72 o
  -5  -3   4        272.25        306.26        11.15 o
  -4  -3   4       4769.32       4705.61        99.53 o
  -3  -3   4        309.15        333.00        10.45 o
  -2  -3   4       1400.13       1356.00        33.00 o
  -1  -3   4       1243.31       1304.00        26.14 o
   0  -3   4        196.58        210.61         7.28 o
   1  -3   4         70.90         59.98         3.63 o
   2  -3   4       1092.39       1079.73        23.55 o
   3  -3   4        400.62        445.93        10.05 o
   4  -3   4       4231.50       4229.00        92.52 o
   5  -3   4        281.51        311.90        13.39 o
   6  -3   4        849.62        773.46        22.71 o
   7  -3   4        309.15        342.85        16.57 o
   8  -3   4        158.10        147.23        13.80 o
   9  -3   4         40.76         31.73        17.46 o
  10  -3   4        145.37        149.95        45.94 o
  11  -3   4        133.47        151.68        26.86 o
 -12  -2   4        390.92        351.77        29.03 o
 -11  -2   4        282.73        316.20        29.01 o
 -10  -2   4        757.62        701.84        37.14 o
  -9  -2   4         48.98         54.95        15.21 o
  -8  -2   4        453.72        398.65        19.83 o
  -7  -2   4        597.62        589.26        18.45 o
  -6  -2   4        170.55        167.08         8.81 o
  -5  -2   4        296.17        274.36        10.66 o
  -4  -2   4        803.52        837.02        20.57 o
  -3  -2   4        267.22        290.36         8.20 o
  -2  -2   4       7671.25       7641.48       185.79 o
  -1  -2   4        961.96       1051.10        20.50 o
   0  -2   4       1540.85       1553.73        44.08 o
   1  -2   4       1248.46       1301.00        26.90 o
   2  -2   4       4078.29       4016.77        85.37 o
   3  -2   4       2684.44       2793.86        62.06 o
   4  -2   4        760.51        776.19        19.24 o
   5  -2   4        661.85        635.11        16.82 o
   6  -2   4        200.78        187.03         8.94 o
   7  -2   4       1224.54       1182.82        30.85 o
   8  -2   4        586.98        552.93        22.81 o
   9  -2   4        135.31        108.45        19.34 o
  10  -2   4        482.61        426.69        51.58 o
  11  -2   4        132.30        134.33        25.06 o
 -12  -1   4        166.98        172.07        24.69 o
 -11  -1   4        201.14        207.81        27.73 o
 -10  -1   4        447.14        399.46        34.51 o
  -9  -1   4        648.56        665.64        27.40 o
  -8  -1   4        327.58        313.59        16.92 o
  -7  -1   4       1943.98       1947.84        43.73 o
  -6  -1   4        977.75        890.97        23.48 o
  -5  -1   4       6272.02       6307.48       135.89 o
  -4  -1   4       2261.81       2204.68        45.91 o
  -3  -1   4       4062.77       4251.78       111.12 o
  -2  -1   4       1811.23       1782.82        39.98 o
  -1  -1   4       1817.06       1821.65        41.59 o
   0  -1   4       1116.82       1134.82        21.70 o
   1  -1   4        921.06        969.04        18.07 o
   2  -1   4       1194.01       1329.54        29.20 o
   3  -1   4       2775.18       2816.01        68.89 o
   4  -1   4       1726.43       1574.46        37.18 o
   5  -1   4       4014.43       3943.30        87.14 o
   6  -1   4        707.71        663.99        18.75 o
   7  -1   4        617.21        604.81        17.29 o
   8  -1   4        436.93        413.03        19.67 o
   9  -1   4        388.23        383.80        21.16 o
  10  -1   4       1041.13       1114.91        54.76 o
  11  -1   4        396.14        420.88        48.88 o
  12  -1   4        251.48        281.59        32.54 o
 -12   0   4         65.18         52.27        25.49 o
 -11   0   4        959.66        969.34        44.75 o
 -10   0   4        184.85        199.60        20.22 o
  -9   0   4       1597.08       1556.74        57.09 o
  -8   0   4       1514.08       1423.61        40.36 o
  -7   0   4       1051.10       1069.54        33.52 o
  -6   0   4        461.52        447.39        15.55 o
  -5   0   4        126.51        118.40         6.75 o
  -4   0   4        346.57        366.23        14.42 o
  -3   0   4       5867.48       6185.50       145.07 o
  -2   0   4        342.88        399.00        10.66 o
  -1   0   4       7296.69       7631.39       163.57 o
   0   0   4       1551.41       1798.79        36.79 o
   1   0   4       8868.71       8966.07       193.43 o
   2   0   4         37.65         39.59         3.04 o
   3   0   4       2026.51       2080.71        42.95 o
   4   0   4        852.06        789.07        19.89 o
   5   0   4          1.40          4.11         4.82 o
   6   0   4        439.11        419.67        14.01 o
   7   0   4       1909.50       1933.06        49.58 o
   8   0   4        926.40        918.64        34.50 o
   9   0   4        450.06        483.20        24.63 o
  10   0   4         11.71         10.06        20.45 o
  11   0   4        475.92        480.40        36.02 o
  12   0   4         43.74         25.09        24.52 o
 -12   1   4        153.47        135.90        42.06 o
 -11   1   4        202.76        210.89        22.63 o
 -10   1   4        427.22        419.53        21.44 o
  -9   1   4        665.67        656.82        26.65 o
  -8   1   4        327.54        360.65        15.82 o
  -7   1   4       2064.93       2004.35        50.88 o
  -6   1   4        974.27        966.17        31.26 o
  -5   1   4       6326.27       6072.15       176.70 o
  -4   1   4       1937.63       2066.87        56.54 o
  -3   1   4       3867.63       4211.58       100.10 o
  -2   1   4       1770.40       1856.69        44.01 o
  -1   1   4       1565.28       1614.15        34.61 o
   0   1   4       1031.85       1047.85        24.08 o
   1   1   4        908.62        968.84        26.95 o
   2   1   4       1382.20       1566.04        36.23 o
   3   1   4       2961.22       3016.35        66.76 o
   4   1   4       1687.11       1678.20        41.55 o
   5   1   4       3880.86       3778.65        86.80 o
   6   1   4        603.58        646.63        18.39 o
   7   1   4        385.34        381.73        18.64 o
   8   1   4        466.58        499.39        20.53 o
   9   1   4        338.41        355.09        23.11 o
  10   1   4        951.24        966.23        53.59 o
  11   1   4        363.74        369.10        32.91 o
  12   1   4        267.38        276.35        46.10 o
 -12   2   4        372.99        366.82        39.44 o
 -11   2   4        319.35        294.57        23.93 o
 -10   2   4        850.46        869.10        32.29 o
  -9   2   4         91.31         83.43        12.82 o
  -8   2   4        490.35        516.52        19.67 o
  -7   2   4        571.30        602.03        18.54 o
  -6   2   4        151.63        152.07        14.27 o
  -5   2   4        278.89        272.78        17.10 o
  -4   2   4        831.36        900.45        28.73 o
  -3   2   4        297.95        290.01        10.90 o
  -2   2   4       7346.18       7686.65       163.77 o
  -1   2   4       1065.41       1073.52        32.24 o
   0   2   4       1883.99       2074.19        35.47 o
   1   2   4       1086.27       1105.93        26.98 o
   2   2   4       4228.32       4452.23        93.95 o
   3   2   4       2785.24       2800.49        63.17 o
   4   2   4        737.76        756.98        19.66 o
   5   2   4        727.23        719.48        19.86 o
   6   2   4        141.36        149.02         7.86 o
   7   2   4       1169.04       1193.19        36.13 o
   8   2   4        605.74        641.96        23.93 o
   9   2   4        142.19        160.04        17.61 o
  10   2   4        466.65        462.12        28.21 o
  11   2   4        152.72        149.71        24.64 o
 -12   3   4         68.48         68.53        28.65 o
 -11   3   4        182.82        183.75        21.04 o
 -10   3   4         63.02         76.47        14.88 o
  -9   3   4        501.17        465.87        19.68 o
  -8   3   4        754.36        755.36        24.46 o
  -7   3   4         90.38         94.69         8.48 o
  -6   3   4       1072.39       1032.58        36.80 o
  -5   3   4        282.11        269.86        12.64 o
  -4   3   4       4624.71       4834.98       121.37 o
  -3   3   4        261.60        232.86        10.98 o
  -2   3   4       1428.08       1429.52        33.36 o
  -1   3   4       1175.31       1232.58        31.72 o
   0   3   4        206.42        219.47         7.59 o
   1   3   4         64.04         67.46         4.33 o
   2   3   4       1129.18       1163.73        28.31 o
   3   3   4        339.68        336.56        11.29 o
   4   3   4       3998.65       4155.08        96.10 o
   5   3   4        225.56        197.33         9.87 o
   6   3   4        935.15        912.94        28.13 o
   7   3   4        243.80        229.94        12.91 o
   8   3   4        209.86        230.59        16.38 o
   9   3   4         82.77         89.46        20.04 o
  10   3   4        152.75        140.22        24.58 o
  11   3   4        168.25        199.33        36.34 o
 -12   4   4         54.97         66.90        25.92 o
 -11   4   4        212.37        218.68        22.04 o
 -10   4   4        424.50        444.83        23.20 o
  -9   4   4        520.98        493.16        21.28 o
  -8   4   4        107.87        117.49        12.80 o
  -7   4   4         29.11         41.29        10.06 o
  -6   4   4         11.70         17.36         8.94 o
  -5   4   4         48.63         51.63         8.39 o
  -4   4   4        530.96        577.93        20.35 o
  -3   4   4       1135.29       1099.94        34.80 o
  -2   4   4       2046.52       2137.12        45.36 o
  -1   4   4       2232.89       2294.42        49.94 o
   0   4   4        707.46        730.64        17.29 o
   1   4   4       4073.43       4181.04       105.41 o
   2   4   4       1589.25       1668.13        40.90 o
   3   4   4        968.43        977.75        31.90 o
   4   4   4        368.31        338.07        12.60 o
   5   4   4        192.87        197.85        10.39 o
   6   4   4         79.67         78.71         9.63 o
   7   4   4        125.98        126.26        13.01 o
   8   4   4        188.26        208.02        20.41 o
   9   4   4         37.63         16.78        19.44 o
  10   4   4        103.85        129.40        25.23 o
  11   4   4         73.84         57.61        39.20 o
 -12   5   4        126.98        114.44        31.79 o
 -11   5   4         62.89         38.69        21.50 o
 -10   5   4        184.18        188.54        20.73 o
  -9   5   4        189.97        191.97        17.23 o
  -8   5   4        656.42        623.87        24.03 o
  -7   5   4        790.28        792.52        25.90 o
  -6   5   4       1044.36       1024.91        34.17 o
  -5   5   4        725.57        694.76        29.34 o
  -4   5   4       1694.84       1702.60        47.81 o
  -3   5   4       1625.31       1620.64        40.56 o
  -2   5   4       1023.97       1068.07        22.42 o
  -1   5   4        886.99        957.27        24.08 o
   0   5   4        114.44        126.13         4.63 o
   1   5   4         58.27         46.45         6.47 o
   2   5   4         53.27         39.62         6.55 o
   3   5   4       1745.02       1589.44        46.72 o
   4   5   4        781.83        796.46        25.65 o
   5   5   4       1629.44       1640.70        49.99 o
   6   5   4        652.26        639.07        22.98 o
   7   5   4        403.88        376.74        29.27 o
   8   5   4       1003.33        997.71        52.29 o
   9   5   4        324.18        305.65        27.77 o
  10   5   4        249.79        273.44        45.39 o
  11   5   4         86.44         85.22        34.44 o
 -12   6   4        208.56        231.23        33.38 o
 -11   6   4         42.92         31.11        18.96 o
 -10   6   4        418.96        436.28        27.13 o
  -9   6   4         95.02         93.10        16.03 o
  -8   6   4        817.22        807.21        30.87 o
  -7   6   4        211.44        186.38        15.22 o
  -6   6   4        375.74        361.83        15.78 o
  -5   6   4         27.67         23.68         8.37 o
  -4   6   4        250.89        236.62        11.77 o
  -3   6   4        316.63        315.05        12.04 o
  -2   6   4       2130.93       2052.35        44.22 o
  -1   6   4        203.65        165.82         7.83 o
   0   6   4       5982.66       6013.49       174.60 o
   1   6   4        101.80         96.45         5.64 o
   2   6   4        698.35        647.38        20.81 o
   3   6   4        570.57        599.77        20.02 o
   4   6   4        114.56        109.55         9.45 o
   5   6   4        419.01        378.24        18.29 o
   6   6   4        284.28        284.26        16.28 o
   7   6   4        638.58        600.64        28.56 o
   8   6   4        381.10        307.40        39.52 o
   9   6   4         99.70         96.81        19.75 o
  10   6   4        334.43        302.64        48.88 o
  11   6   4         91.88        103.95        37.61 o
 -11   7   4        350.95        354.93        26.58 o
 -10   7   4          1.87         -2.93        17.17 o
  -9   7   4        352.49        370.21        25.73 o
  -8   7   4        400.66        355.70        20.77 o
  -7   7   4         36.13         27.20        12.00 o
  -6   7   4       2507.90       2398.25        67.35 o
  -5   7   4        182.82        163.78        10.46 o
  -4   7   4       3245.24       3110.03        73.09 o
  -3   7   4        372.23        381.79        12.93 o
  -2   7   4       1051.33        978.13        23.74 o
  -1   7   4        777.98        802.41        20.36 o
   0   7   4         26.39         24.58         4.24 o
   1   7   4        110.87        111.51         7.54 o
   2   7   4       2266.18       2114.78        60.97 o
   3   7   4       1027.96        982.80        30.23 o
   4   7   4       2161.72       2045.89        62.22 o
   5   7   4        408.84        407.36        23.30 o
   6   7   4        928.97        954.03        48.80 o
   7   7   4        279.95        288.05        21.83 o
   8   7   4        236.47        210.28        40.15 o
   9   7   4        560.01        475.94        55.55 o
  10   7   4         85.79         86.97        35.23 o
 -11   8   4        296.94        356.02        26.75 o
 -10   8   4        557.52        553.85        32.51 o
  -9   8   4        794.82        844.18        39.04 o
  -8   8   4        389.75        389.31        24.09 o
  -7   8   4        957.21        933.35        34.25 o
  -6   8   4        176.58        179.47        13.77 o
  -5   8   4        375.84        367.22        14.22 o
  -4   8   4        584.93        566.86        18.29 o
  -3   8   4        567.04        580.26        16.02 o
  -2   8   4        973.34        897.52        22.97 o
  -1   8   4       3599.82       3546.14        85.34 o
   0   8   4       1310.20       1281.52        29.35 o
   1   8   4       3078.95       3042.00        84.36 o
   2   8   4        774.66        736.97        26.65 o
   3   8   4       1637.90       1606.59        41.66 o
   4   8   4        116.87        110.91        11.20 o
   5   8   4        637.57        648.87        29.11 o
   6   8   4        939.76        871.95        37.81 o
   7   8   4        472.68        474.88        25.28 o
   8   8   4        362.09        361.26        30.31 o
   9   8   4        264.88        277.89        43.17 o
  10   8   4        231.87        246.30        50.63 o
 -11   9   4         55.47         76.96        22.61 o
 -10   9   4        194.20        212.42        24.29 o
  -9   9   4         90.38         89.46        20.80 o
  -8   9   4         62.84         83.66        17.97 o
  -7   9   4       1437.53       1445.82        54.05 o
  -6   9   4         52.17         57.10        12.47 o
  -5   9   4       1651.31       1699.34        52.42 o
  -4   9   4        414.64        432.78        15.93 o
  -3   9   4       1323.72       1317.42        34.00 o
  -2   9   4        216.72        177.82         7.91 o
  -1   9   4        325.61        344.65        13.01 o
   0   9   4        251.02        254.33        14.86 o
   1   9   4        275.41        262.36        12.18 o
   2   9   4        974.16        944.76        27.61 o
   3   9   4       1230.71       1281.02        62.39 o
   4   9   4        156.84        143.09        12.87 o
   5   9   4       1205.46       1211.67        45.71 o
   6   9   4         14.04          9.54        12.40 o
   7   9   4       1110.80       1105.13        44.76 o
   8   9   4        543.52        499.43        37.93 o
   9   9   4         48.57         18.25        33.33 o
  10   9   4        594.84        548.47        65.70 o
 -10  10   4        153.60        209.17        25.43 o
  -9  10   4        515.71        556.39        32.20 o
  -8  10   4        203.58        243.62        22.40 o
  -7  10   4        362.27        404.90        30.88 o
  -6  10   4        109.44        118.05        16.12 o
  -5  10   4         94.93         97.79        13.27 o
  -4  10   4        220.60        253.16        13.67 o
  -3  10   4        576.21        593.05        21.59 o
  -2  10   4        924.41        927.39        25.22 o
  -1  10   4       2032.83       2054.61        58.26 o
   0  10   4        197.76        227.14        12.68 o
   1  10   4       2964.40       2842.72        83.73 o
   2  10   4        129.93        111.17        20.16 o
   3  10   4        643.65        656.96        29.58 o
   4  10   4        255.22        258.53        17.93 o
   5  10   4        100.06        121.95        14.65 o
   6  10   4        565.67        566.26        33.70 o
   7  10   4         75.21         96.56        16.22 o
   8  10   4        330.03        417.07        47.77 o
   9  10   4        403.62        451.98        53.96 o
  -9  11   4        234.82        210.83        28.82 o
  -8  11   4        191.15        200.61        37.61 o
  -7  11   4        233.41        216.34        25.95 o
  -6  11   4        706.26        807.11        62.69 o
  -5  11   4        493.78        465.33        31.64 o
  -4  11   4       1193.16       1238.48        44.80 o
  -3  11   4        430.50        439.19        21.78 o
  -2  11   4        254.76        276.28        14.96 o
  -1  11   4        148.64        136.58        14.52 o
   0  11   4        280.38        248.74        17.55 o
   1  11   4         19.94         26.11        14.57 o
   2  11   4        300.34        323.80        19.23 o
   3  11   4        178.16        179.01        17.66 o
   4  11   4        524.67        545.34        26.00 o
   5  11   4        172.36        183.96        17.09 o
   6  11   4        685.02        705.78        34.40 o
   7  11   4        228.94        230.06        26.80 o
   8  11   4        335.76        358.76        32.84 o
   9  11   4        368.64        364.54        59.99 o
  -9  12   4          5.39         11.63        26.56 o
  -8  12   4        114.18        134.91        24.88 o
  -7  12   4        122.15        127.75        24.91 o
  -6  12   4         84.55        124.62        22.39 o
  -5  12   4         84.63        105.56        21.76 o
  -4  12   4        142.14        148.64        19.56 o
  -3  12   4        147.78        158.44        20.31 o
  -2  12   4        384.25        427.56        27.90 o
  -1  12   4        541.38        450.55        25.65 o
   0  12   4        950.46        945.37        39.66 o
   1  12   4        113.75        107.23        14.33 o
   2  12   4       1192.50       1190.19        49.17 o
   3  12   4        195.32        194.54        16.67 o
   4  12   4         61.17         69.69        14.24 o
   5  12   4        166.98        182.29        17.64 o
   6  12   4         10.64         -4.84        21.71 o
   7  12   4         50.80         60.85        23.54 o
   8  12   4        123.10        141.44        34.28 o
  -8  13   4         64.68         59.51        25.70 o
  -7  13   4        111.86         92.65        24.01 o
  -6  13   4        230.56        264.71        26.98 o
  -5  13   4        627.49        575.02        47.93 o
  -4  13   4         18.48         12.11        22.06 o
  -3  13   4        267.17        271.72        25.83 o
  -2  13   4        217.65        222.40        24.68 o
  -1  13   4         15.02         -0.83        13.67 o
   0  13   4         93.89         84.41        16.07 o
   1  13   4        256.30        235.24        18.93 o
   2  13   4         23.11         20.60        13.07 o
   3  13   4        386.77        374.19        23.10 o
   4  13   4         64.26         79.62        15.75 o
   5  13   4        386.75        352.58        33.44 o
   6  13   4        225.41        216.48        30.82 o
   7  13   4        142.02        130.77        27.39 o
  -7  14   4         57.61         71.19        43.25 o
  -6  14   4         17.44          3.30        23.31 o
  -5  14   4         45.99         79.77        21.99 o
  -4  14   4        177.90        200.14        32.77 o
  -3  14   4        225.19        244.44        30.31 o
  -2  14   4        153.07        143.78        31.58 o
  -1  14   4        731.05        706.22        58.72 o
   0  14   4        614.38        638.42        39.37 o
   1  14   4        411.16        364.39        25.44 o
   2  14   4        414.37        404.56        26.06 o
   3  14   4        102.73        109.16        24.96 o
   4  14   4        408.25        426.38        34.66 o
   5  14   4         20.94        -16.56        21.83 o
   6  14   4        125.14        124.03        27.67 o
  -6  15   4        509.89        566.77        39.44 o
  -5  15   4         74.07         82.17        24.42 o
  -4  15   4        539.79        538.48        37.31 o
  -3  15   4         55.10         35.24        21.32 o
  -2  15   4        220.79        197.90        38.56 o
  -1  15   4         20.87         24.12        29.99 o
   0  15   4          3.49         23.81        30.15 o
   1  15   4         28.78         30.47        33.96 o
   2  15   4        316.92        295.18        40.31 o
   3  15   4         46.27         62.37        32.85 o
   4  15   4        517.31        507.68        52.37 o
   5  15   4         42.00         11.43        33.96 o
  -4  16   4        178.03        198.93        27.63 o
  -3  16   4         44.91         57.93        32.85 o
  -2  16   4        950.33        970.46        74.11 o
  -1  16   4         51.94        122.68        34.91 o
   0  16   4        667.99        670.51        63.64 o
   1  16   4        173.27        200.76        38.72 o
   2  16   4        392.34        369.93        49.51 o
   3  16   4         18.14         26.82        38.09 o
  -3 -16   5         23.19         34.86        25.38 o
  -2 -16   5        173.78        176.73        28.02 o
  -1 -16   5         20.11         16.04        23.50 o
   0 -16   5         14.77         16.35        33.01 o
   1 -16   5        404.47        446.27        53.96 o
   2 -16   5        132.24        122.68        45.23 o
  -5 -15   5        318.25        302.26        33.22 o
  -4 -15   5        290.15        317.73        33.33 o
  -3 -15   5        435.03        442.59        36.18 o
  -2 -15   5        199.38        242.75        59.12 o
  -1 -15   5        118.48        116.41        22.73 o
   0 -15   5        159.67        172.63        23.50 o
   1 -15   5        108.48        107.28        35.23 o
   2 -15   5        164.99        207.26        46.18 o
   3 -15   5        176.72        164.73        39.83 o
   4 -15   5        312.17        268.68        46.98 o
  -7 -14   5          6.08          7.46        27.01 o
  -6 -14   5        330.97        294.41        33.74 o
  -5 -14   5         43.87         32.61        23.45 o
  -4 -14   5         47.44         43.12        17.59 o
  -3 -14   5        447.33        489.29        24.37 o
  -2 -14   5        342.14        328.39        23.54 o
  -1 -14   5        135.30        141.63        20.86 o
   0 -14   5        548.27        549.55        36.12 o
   1 -14   5         19.87        -18.41        27.30 o
   2 -14   5        402.18        395.01        50.94 o
   3 -14   5        187.05        120.77        42.37 o
   4 -14   5        285.77        274.39        49.51 o
   5 -14   5        158.88        195.68        47.93 o
   6 -14   5          3.14         34.28        36.66 o
  -8 -13   5         35.89         34.87        28.33 o
  -7 -13   5         48.72         58.16        24.59 o
  -6 -13   5        740.60        783.23        39.69 o
  -5 -13   5        234.89        277.39        23.23 o
  -4 -13   5        522.32        511.18        25.37 o
  -3 -13   5        586.59        665.37        32.60 o
  -2 -13   5        896.14        886.30        39.85 o
  -1 -13   5        308.30        358.15        27.41 o
   0 -13   5        268.13        289.46        24.25 o
   1 -13   5        262.68        267.35        22.86 o
   2 -13   5        150.19        140.45        33.33 o
   3 -13   5        333.42        327.08        44.12 o
   4 -13   5        554.09        510.86        58.56 o
   5 -13   5         41.77         53.16        40.63 o
   6 -13   5        196.06        214.56        47.77 o
   7 -13   5         26.60         20.95        36.66 o
  -9 -12   5        539.43        556.03        35.98 o
  -8 -12   5        329.09        337.20        34.19 o
  -7 -12   5        371.19        384.96        27.85 o
  -6 -12   5         80.13        117.88        18.44 o
  -5 -12   5         39.13         53.00        15.92 o
  -4 -12   5         68.98         92.88        13.87 o
  -3 -12   5        241.07        263.83        17.53 o
  -2 -12   5        181.27        207.37        15.29 o
  -1 -12   5       1514.34       1489.68        47.13 o
   0 -12   5        349.85        325.11        25.84 o
   1 -12   5       1806.71       1787.40        75.04 o
   2 -12   5        288.30        245.19        37.14 o
   3 -12   5        139.69        154.16        22.93 o
   4 -12   5        579.56        600.92        36.82 o
   5 -12   5        345.05        346.63        43.80 o
   6 -12   5        424.80        457.83        39.04 o
   7 -12   5        511.86        528.12        55.31 o
  -9 -11   5         31.13         45.23        27.40 o
  -8 -11   5         20.14         21.92        20.87 o
  -7 -11   5        900.53        953.85        37.29 o
  -6 -11   5         34.53         34.09        16.66 o
  -5 -11   5       1925.53       2054.12        64.40 o
  -4 -11   5          6.59         12.23        12.20 o
  -3 -11   5       2581.72       2602.70        77.08 o
  -2 -11   5         97.33         78.37        11.25 o
  -1 -11   5        304.47        307.41        16.39 o
   0 -11   5        244.36        244.42        32.22 o
   1 -11   5        194.64        161.52        12.50 o
   2 -11   5        405.11        409.92        20.44 o
   3 -11   5        504.21        548.59        31.65 o
   4 -11   5        891.10        941.39        48.34 o
   5 -11   5        421.29        420.74        29.81 o
   6 -11   5         13.67         14.22        24.52 o
   7 -11   5        100.92        120.11        24.20 o
   8 -11   5        111.74         87.25        36.34 o
 -10 -10   5        211.82        294.24        51.82 o
  -9 -10   5        548.96        546.45        42.81 o
  -8 -10   5        251.00        254.36        24.57 o
  -7 -10   5        216.13        254.19        19.02 o
  -6 -10   5        149.19        163.04        15.85 o
  -5 -10   5         57.31         38.04        12.47 o
  -4 -10   5        137.54        144.41        15.06 o
  -3 -10   5        113.24        112.59        12.75 o
  -2 -10   5        108.52        132.36        11.45 o
  -1 -10   5        565.87        580.04        18.13 o
   0 -10   5        345.08        367.04        14.63 o
   1 -10   5       1087.76       1085.52        39.13 o
   2 -10   5        156.29        151.62        11.74 o
   3 -10   5        535.56        538.94        34.48 o
   4 -10   5        567.43        567.06        34.13 o
   5 -10   5        502.46        520.09        34.76 o
   6 -10   5        532.92        485.12        34.58 o
   7 -10   5        236.68        279.22        39.91 o
   8 -10   5         81.48        105.67        24.69 o
   9 -10   5         75.11        103.02        28.63 o
 -10  -9   5         25.38         42.37        25.08 o
  -9  -9   5        115.97        113.85        27.91 o
  -8  -9   5        169.93        188.47        28.96 o
  -7  -9   5        123.79        100.69        22.38 o
  -6  -9   5        507.56        556.81        27.37 o
  -5  -9   5        283.87        292.10        16.50 o
  -4  -9   5       1173.23       1189.68        41.67 o
  -3  -9   5        244.93        214.65        12.50 o
  -2  -9   5       1384.23       1358.76        34.92 o
  -1  -9   5        978.89        916.26        25.67 o
   0  -9   5        149.85        132.21         8.21 o
   1  -9   5         74.74         76.26         9.09 o
   2  -9   5         92.24        114.43         8.70 o
   3  -9   5        245.99        274.25        21.29 o
   4  -9   5        191.30        202.35        19.88 o
   5  -9   5         28.94          9.04        18.68 o
   6  -9   5        441.77        400.88        38.64 o
   7  -9   5        590.43        569.18        40.12 o
   8  -9   5          6.77         11.03        20.54 o
   9  -9   5        233.78        257.87        36.34 o
 -11  -8   5        212.94        237.40        32.75 o
 -10  -8   5        338.92        398.46        36.42 o
  -9  -8   5        343.41        321.11        31.74 o
  -8  -8   5        291.45        225.89        27.91 o
  -7  -8   5        281.49        239.50        25.96 o
  -6  -8   5        199.14        199.26        18.39 o
  -5  -8   5         69.42         68.11        12.02 o
  -4  -8   5        447.89        422.09        17.22 o
  -3  -8   5        211.35        215.31        10.28 o
  -2  -8   5        109.68        108.96         8.05 o
  -1  -8   5        540.78        517.24        16.71 o
   0  -8   5       1120.60       1117.18        27.61 o
   1  -8   5        431.74        394.33        14.16 o
   2  -8   5        194.82        222.72        15.72 o
   3  -8   5        880.93        840.38        35.79 o
   4  -8   5       1030.47        985.17        46.68 o
   5  -8   5        883.54        901.69        45.66 o
   6  -8   5        633.60        590.14        36.74 o
   7  -8   5        131.31        120.25        21.29 o
   8  -8   5        125.91        113.44        25.40 o
   9  -8   5         28.58         24.03        37.93 o
 -11  -7   5         87.25         82.89        27.17 o
 -10  -7   5         20.63         14.34        21.10 o
  -9  -7   5         33.37         23.20        19.58 o
  -8  -7   5         32.23         42.98        20.17 o
  -7  -7   5       1087.58        977.45        55.65 o
  -6  -7   5          4.65         22.82        13.13 o
  -5  -7   5       1370.57       1294.70        44.96 o
  -4  -7   5         49.91         63.76         7.15 o
  -3  -7   5       1999.99       1889.63        46.35 o
  -2  -7   5        923.55        971.13        26.01 o
  -1  -7   5        792.80        765.69        18.92 o
   0  -7   5        274.06        271.44         8.92 o
   1  -7   5        176.30        173.06         8.06 o
   2  -7   5       1351.93       1272.75        47.01 o
   3  -7   5        605.81        531.03        28.54 o
   4  -7   5        282.23        272.29        22.21 o
   5  -7   5        726.39        652.06        28.51 o
   6  -7   5         95.51        101.53        11.65 o
   7  -7   5        575.73        550.40        27.31 o
   8  -7   5        244.14        273.67        19.58 o
   9  -7   5         56.01         16.36        23.11 o
  10  -7   5        225.48        228.53        43.17 o
 -11  -6   5        310.02        286.36        39.68 o
 -10  -6   5        344.11        350.59        32.69 o
  -9  -6   5        628.77        589.25        31.37 o
  -8  -6   5       1201.41       1229.42        48.90 o
  -7  -6   5        564.09        519.23        36.95 o
  -6  -6   5        219.20        240.90        15.25 o
  -5  -6   5        251.46        224.64        11.36 o
  -4  -6   5         48.37         49.52         6.87 o
  -3  -6   5        496.37        479.21        13.98 o
  -2  -6   5        356.87        357.90        14.02 o
  -1  -6   5       2659.04       2577.63        57.61 o
   0  -6   5       2911.97       2843.37        66.06 o
   1  -6   5        425.37        389.79        10.97 o
   2  -6   5        773.94        788.12        41.15 o
   3  -6   5        616.27        549.97        39.75 o
   4  -6   5        144.54        170.89        13.98 o
   5  -6   5       1125.05       1141.33        36.86 o
   6  -6   5        545.90        539.68        25.66 o
   7  -6   5        301.24        301.41        19.67 o
   8  -6   5        261.25        241.63        19.97 o
   9  -6   5        516.34        598.48        31.65 o
  10  -6   5         34.90         32.22        33.17 o
 -12  -5   5        396.11        415.07        24.77 o
 -11  -5   5         55.91         91.44        15.94 o
 -10  -5   5        112.69        107.12        14.99 o
  -9  -5   5          7.42          4.01        11.88 o
  -8  -5   5         31.37         26.23        10.69 o
  -7  -5   5         24.79         11.43         9.75 o
  -6  -5   5       1635.69       1576.59        37.45 o
  -5  -5   5        954.82        895.91        25.13 o
  -4  -5   5       4337.56       4384.90       108.67 o
  -3  -5   5        664.64        627.01        17.33 o
  -2  -5   5       3460.16       3541.69        70.65 o
  -1  -5   5        696.67        698.63        17.74 o
   0  -5   5        637.73        625.26        15.85 o
   1  -5   5       2352.11       2232.31        53.38 o
   2  -5   5        563.39        587.76        33.36 o
   3  -5   5       3065.51       3069.43       127.61 o
   4  -5   5        199.33        171.93         8.03 o
   5  -5   5        733.93        684.05        28.56 o
   6  -5   5        910.94        881.31        27.54 o
   7  -5   5         46.62         37.84        11.72 o
   8  -5   5        108.42        101.02        13.54 o
   9  -5   5        643.99        616.50        32.00 o
  10  -5   5         41.40         25.44        17.75 o
  11  -5   5        823.87        750.97        65.86 o
 -12  -4   5        258.76        264.85        25.57 o
 -11  -4   5         41.04         71.64        19.93 o
 -10  -4   5       1313.24       1267.51        53.70 o
  -9  -4   5        507.35        525.67        28.10 o
  -8  -4   5       2039.66       1981.58        86.85 o
  -7  -4   5        226.35        238.11        11.25 o
  -6  -4   5       1222.66       1185.15        27.01 o
  -5  -4   5        345.90        362.12        11.71 o
  -4  -4   5         88.81         91.23         7.30 o
  -3  -4   5       1064.90       1053.58        26.17 o
  -2  -4   5       4343.95       4350.61        86.69 o
  -1  -4   5       2973.31       3027.14        71.52 o
   0  -4   5       6111.38       5947.70       126.01 o
   1  -4   5         26.30         30.00         4.14 o
   2  -4   5       3506.12       3432.94        76.45 o
   3  -4   5        648.55        683.62        14.71 o
   4  -4   5        203.35        201.17         8.78 o
   5  -4   5       1948.16       2021.25        54.40 o
   6  -4   5        317.74        326.99        14.52 o
   7  -4   5       1496.01       1463.85        46.93 o
   8  -4   5        501.45        540.67        27.64 o
   9  -4   5        586.40        607.41        37.56 o
  10  -4   5        302.87        342.88        36.26 o
  11  -4   5        166.82        185.32        28.57 o
 -12  -3   5        439.48        441.29        30.73 o
 -11  -3   5         80.23        114.49        19.50 o
 -10  -3   5         92.44         95.77        17.21 o
  -9  -3   5         10.97          1.67        13.88 o
  -8  -3   5        238.15        245.21        16.05 o
  -7  -3   5        544.68        543.98        17.66 o
  -6  -3   5       1490.32       1435.25        36.15 o
  -5  -3   5       3166.67       3248.58        69.02 o
  -4  -3   5       1576.99       1497.79        32.22 o
  -3  -3   5        724.10        712.75        19.74 o
  -2  -3   5        934.42        914.58        23.34 o
  -1  -3   5       3171.02       3272.36        60.49 o
   0  -3   5       1559.70       1589.58        35.00 o
   1  -3   5        598.67        579.65        15.18 o
   2  -3   5       2927.36       2933.02        55.40 o
   3  -3   5       1675.66       1670.03        35.11 o
   4  -3   5        530.02        513.31        13.97 o
   5  -3   5       1349.88       1399.79        33.22 o
   6  -3   5        150.41        149.16         8.81 o
   7  -3   5        630.40        637.05        22.74 o
   8  -3   5        317.10        300.66        20.51 o
   9  -3   5        127.35        130.88        20.12 o
  10  -3   5        636.79        672.30        69.59 o
  11  -3   5        245.43        272.50        30.90 o
 -12  -2   5         60.49         59.17        21.29 o
 -11  -2   5        218.86        240.12        24.09 o
 -10  -2   5         87.49         71.34        18.28 o
  -9  -2   5       2136.34       2164.77        64.09 o
  -8  -2   5        131.90        140.68        12.59 o
  -7  -2   5       3093.46       3146.93        70.12 o
  -6  -2   5        487.48        465.80        16.14 o
  -5  -2   5        426.56        423.81        13.58 o
  -4  -2   5         10.51         10.90         4.16 o
  -3  -2   5        931.38        982.02        28.12 o
  -2  -2   5       1609.79       1714.93        40.71 o
  -1  -2   5       1639.42       1688.93        30.22 o
   0  -2   5        138.96        171.88         6.58 o
   1  -2   5       3048.24       3116.58        64.24 o
   2  -2   5         16.80         15.95         2.64 o
   3  -2   5        875.21        872.72        18.97 o
   4  -2   5       1613.82       1648.28        37.46 o
   5  -2   5         73.87         68.70         5.77 o
   6  -2   5       2651.01       2593.68        61.77 o
   7  -2   5        109.41         95.57        10.01 o
   8  -2   5       1151.00       1195.49        41.25 o
   9  -2   5         13.06          7.67        18.52 o
  10  -2   5        170.98        206.58        25.75 o
  11  -2   5         32.94          7.97        21.99 o
 -12  -1   5        217.04        236.17        23.56 o
 -11  -1   5         43.68         64.58        17.94 o
 -10  -1   5        124.58        130.59        23.16 o
  -9  -1   5        130.87        128.73        14.19 o
  -8  -1   5          9.15         -1.43        10.19 o
  -7  -1   5        654.27        650.82        18.07 o
  -6  -1   5        827.03        894.15        22.50 o
  -5  -1   5       2044.28       2042.83        44.63 o
  -3  -1   5       1654.25       1684.79        35.58 o
  -2  -1   5        724.65        722.78        21.60 o
  -1  -1   5       1391.19       1426.45        32.50 o
   0  -1   5       3364.07       3514.37        70.88 o
   1  -1   5       1848.18       1869.44        38.46 o
   2  -1   5        584.85        599.92        12.92 o
   3  -1   5        454.42        472.81        12.54 o
   4  -1   5        524.78        561.99        12.96 o
   5  -1   5       1318.63       1424.97        33.62 o
   6  -1   5         18.68         20.32         6.59 o
   7  -1   5        270.36        270.96        12.61 o
   8  -1   5        505.61        485.81        23.78 o
   9  -1   5        655.43        675.56        33.54 o
  10  -1   5        295.07        323.77        29.40 o
  11  -1   5        159.35        164.04        27.07 o
 -12   0   5        351.02        365.79        28.65 o
 -11   0   5         70.34         83.55        20.61 o
 -10   0   5         70.42         73.88        13.92 o
  -9   0   5          3.68          7.36        11.10 o
  -8   0   5        606.59        601.75        25.48 o
  -7   0   5        455.16        411.72        16.76 o
  -6   0   5         24.01         32.60         6.20 o
  -5   0   5        105.85         84.62         9.64 o
  -4   0   5        632.37        659.28        19.36 o
  -3   0   5        330.82        358.74        11.00 o
  -2   0   5         25.56         30.16         3.66 o
  -1   0   5         28.19         34.91         4.63 o
   0   0   5        716.35        699.78        16.33 o
   1   0   5       1892.16       1966.00        37.99 o
   2   0   5       6136.56       6271.24       120.49 o
   3   0   5       1908.52       1929.96        43.17 o
   4   0   5       1073.21       1083.58        28.09 o
   5   0   5       1032.12       1003.60        25.21 o
   6   0   5         60.93         55.42         7.62 o
   7   0   5        393.59        371.21        17.00 o
   8   0   5          4.45         -0.46        11.34 o
   9   0   5         25.92         23.49        12.17 o
  10   0   5        170.54        163.99        54.91 o
  11   0   5          0.32          6.53        23.20 o
 -12   1   5        195.63        176.81        24.00 o
 -11   1   5         50.09         67.21        18.34 o
 -10   1   5        122.60        121.00        15.00 o
  -9   1   5        153.26        135.04        15.30 o
  -8   1   5         10.25         -2.60         8.55 o
  -7   1   5        529.35        492.84        17.89 o
  -6   1   5        779.32        774.00        30.51 o
  -5   1   5       2093.51       2068.42        62.92 o
  -4   1   5        387.51        369.69        13.79 o
  -3   1   5       1436.16       1422.88        38.85 o
  -2   1   5        738.28        703.03        17.43 o
  -1   1   5       1611.28       1659.06        33.40 o
   0   1   5       3378.76       3444.96        90.76 o
   1   1   5       1906.99       1935.81        57.46 o
   2   1   5        513.16        473.61        14.00 o
   3   1   5        467.90        431.73        12.65 o
   4   1   5        435.30        382.96        13.39 o
   5   1   5       1370.73       1352.44        33.15 o
   6   1   5          9.40         10.07         6.57 o
   7   1   5        300.02        285.40        14.16 o
   8   1   5        507.95        506.61        23.85 o
   9   1   5        603.79        590.69        32.72 o
  10   1   5        246.96        256.91        27.41 o
  11   1   5        186.28        175.27        27.04 o
 -12   2   5         67.71        104.94        25.98 o
 -11   2   5        179.11        185.81        18.27 o
 -10   2   5         77.91         91.64        15.13 o
  -9   2   5       2124.96       2066.07        64.97 o
  -8   2   5        138.52        115.39        11.38 o
  -7   2   5       3051.63       2911.10        69.11 o
  -6   2   5        473.17        516.02        25.90 o
  -5   2   5        505.26        508.44        20.10 o
  -4   2   5          2.46         -0.14         6.13 o
  -3   2   5        900.76        911.03        25.15 o
  -2   2   5       1845.27       1812.98        46.37 o
  -1   2   5       1561.00       1458.82        32.35 o
   0   2   5        198.13        189.43         6.22 o
   1   2   5       2871.10       2798.31        71.92 o
   2   2   5         39.36         41.77         3.66 o
   3   2   5        850.51        809.70        19.77 o
   4   2   5       1753.70       1826.52        44.32 o
   5   2   5         91.65        100.28         7.69 o
   6   2   5       2930.35       2779.32        72.88 o
   7   2   5         84.27         92.09         9.78 o
   8   2   5       1173.29       1164.80        41.42 o
   9   2   5          8.45         15.66        15.11 o
  10   2   5        166.38        183.05        24.72 o
  11   2   5         25.31         76.81        35.87 o
 -12   3   5        469.46        474.42        37.77 o
 -11   3   5         65.35         62.68        15.76 o
 -10   3   5         94.69         97.56        18.60 o
  -9   3   5         11.02         -3.12        12.73 o
  -8   3   5        230.09        223.44        13.79 o
  -7   3   5        550.29        470.36        22.33 o
  -6   3   5       1612.24       1548.58        56.91 o
  -5   3   5       3398.75       3157.47        95.30 o
  -4   3   5       1717.46       1734.93        48.99 o
  -3   3   5        885.70        765.40        22.45 o
  -2   3   5        881.51        935.48        24.19 o
  -1   3   5       2824.42       2755.22        81.53 o
   0   3   5       1527.63       1524.46        34.87 o
   1   3   5        644.13        641.08        15.78 o
   2   3   5       2903.06       2816.48        59.70 o
   3   3   5       1784.09       1752.23        48.72 o
   4   3   5        523.06        451.28        17.47 o
   5   3   5       1307.62       1268.62        45.15 o
   6   3   5        163.39        148.28        12.61 o
   7   3   5        631.26        588.55        26.75 o
   8   3   5        348.91        344.12        28.35 o
   9   3   5        147.55        159.86        22.26 o
  10   3   5        619.45        616.45        42.43 o
  11   3   5        245.02        248.68        45.55 o
 -12   4   5        327.34        337.56        36.06 o
 -11   4   5         29.72         48.13        24.56 o
 -10   4   5       1368.11       1396.77        46.66 o
  -9   4   5        465.37        429.20        22.90 o
  -8   4   5       1708.15       1743.94        51.10 o
  -7   4   5        233.35        182.34        15.53 o
  -6   4   5       1093.12       1085.37        34.33 o
  -5   4   5        307.32        307.12        16.56 o
  -4   4   5        112.09        117.44         9.96 o
  -3   4   5       1000.21       1013.73        30.00 o
  -2   4   5       4447.73       4483.07        89.53 o
  -1   4   5       2869.41       2909.53        71.68 o
   0   4   5       5713.32       5719.30       117.07 o
   1   4   5         33.43         19.75         3.68 o
   2   4   5       3410.08       3501.13        92.47 o
   3   4   5        562.76        531.46        17.98 o
   4   4   5        277.00        270.65         8.67 o
   5   4   5       1951.17       2032.38        53.40 o
   6   4   5        277.03        235.23        15.52 o
   7   4   5       1453.04       1375.03        67.80 o
   8   4   5        485.93        466.73        33.38 o
   9   4   5        516.98        482.13        36.81 o
  10   4   5        353.12        297.09        46.66 o
  11   4   5        158.08        164.89        43.80 o
 -12   5   5        454.78        539.56        39.38 o
 -11   5   5         49.94         42.83        25.13 o
 -10   5   5        105.10         95.44        16.86 o
  -9   5   5          4.30         20.20        12.77 o
  -8   5   5         35.50         24.68        11.81 o
  -7   5   5         23.70         33.46        11.89 o
  -6   5   5       1488.55       1485.07        44.04 o
  -5   5   5        927.62        977.62        29.09 o
  -4   5   5       4312.73       4292.75       126.80 o
  -3   5   5        675.39        764.60        21.09 o
  -2   5   5       3621.74       3613.50        83.46 o
  -1   5   5        687.90        681.39        17.90 o
   0   5   5        630.05        606.10        16.69 o
   1   5   5       2238.80       2186.20        55.47 o
   2   5   5        589.67        646.57        21.11 o
   3   5   5       2960.92       2985.39        81.49 o
   4   5   5        160.94        168.58        10.35 o
   5   5   5        705.61        709.08        25.89 o
   6   5   5        870.06        866.46        33.05 o
   7   5   5         43.79         62.48        17.77 o
   8   5   5        103.34         84.56        18.03 o
   9   5   5        578.68        541.64        40.07 o
  10   5   5         31.16         57.13        37.77 o
  11   5   5        740.00        728.60        69.67 o
 -11   6   5        308.41        347.02        26.07 o
 -10   6   5        391.35        371.49        25.69 o
  -9   6   5        642.23        689.81        28.95 o
  -8   6   5       1335.57       1330.00        43.29 o
  -7   6   5        630.78        654.73        26.46 o
  -6   6   5        205.72        186.59        14.58 o
  -5   6   5        269.08        267.01        13.37 o
  -4   6   5         73.38         86.51         8.84 o
  -3   6   5        447.27        473.23        16.54 o
  -2   6   5        468.64        452.07        11.88 o
  -1   6   5       2556.95       2608.09        70.31 o
   0   6   5       3289.94       3169.89        69.61 o
   2   6   5        813.56        806.45        25.67 o
   3   6   5        706.44        736.64        23.55 o
   4   6   5         87.86         90.26         9.82 o
   5   6   5       1078.56       1100.78        38.54 o
   6   6   5        537.04        568.66        31.92 o
   7   6   5        289.63        287.09        23.80 o
   8   6   5        303.32        305.39        25.89 o
   9   6   5        530.18        513.87        56.97 o
  10   6   5         27.96         24.28        39.04 o
 -11   7   5        128.56        145.13        22.34 o
 -10   7   5         27.24         18.52        19.01 o
  -9   7   5         32.93         51.41        16.89 o
  -8   7   5         30.43         43.24        13.56 o
  -7   7   5       1125.06       1136.53        38.53 o
  -6   7   5          7.39          8.08        10.51 o
  -5   7   5       1672.24       1718.67        43.34 o
  -4   7   5         79.92         78.69         6.72 o
  -3   7   5       2103.54       2130.23        46.36 o
  -2   7   5        948.48        927.51        25.39 o
  -1   7   5        692.83        678.86        18.90 o
   0   7   5        176.53        174.76        10.79 o
   1   7   5        154.86        136.80         8.39 o
   2   7   5       1192.82       1251.48        37.46 o
   3   7   5        698.01        719.39        23.36 o
   4   7   5        249.07        266.36        15.96 o
   5   7   5        821.98        866.44        38.80 o
   6   7   5         88.96         91.56        17.58 o
   7   7   5        521.56        535.46        53.01 o
   8   7   5        276.10        266.62        38.56 o
   9   7   5         44.30         59.35        31.42 o
  10   7   5        175.86        160.29        40.15 o
 -11   8   5        249.60        285.05        26.57 o
 -10   8   5        390.22        434.01        28.94 o
  -9   8   5        347.66        349.99        25.10 o
  -8   8   5        316.73        316.53        23.08 o
  -7   8   5        272.82        259.63        17.67 o
  -6   8   5        246.87        240.38        16.20 o
  -5   8   5         94.31        101.27        11.77 o
  -4   8   5        413.77        407.22        14.41 o
  -3   8   5        195.39        168.55         8.77 o
  -2   8   5        108.84        125.11         7.33 o
  -1   8   5        489.69        538.41        15.55 o
   0   8   5       1165.62       1230.77        35.83 o
   1   8   5        369.67        379.11        14.81 o
   2   8   5        249.36        249.83        11.07 o
   3   8   5        887.43        860.93        35.27 o
   4   8   5        933.32        943.81        46.76 o
   5   8   5        884.88        869.04        45.49 o
   6   8   5        610.57        611.59        35.54 o
   7   8   5        115.89         78.40        30.47 o
   8   8   5        110.90        150.29        34.91 o
   9   8   5         37.92         20.00        32.06 o
  10   8   5         12.14        -12.06        41.58 o
 -10   9   5         31.89         28.00        20.20 o
  -9   9   5        115.27        135.94        31.41 o
  -8   9   5        170.58        176.62        23.79 o
  -7   9   5        119.36        125.04        17.70 o
  -6   9   5        442.47        410.32        21.23 o
  -5   9   5        299.24        310.48        17.37 o
  -4   9   5       1267.27       1237.16        36.24 o
  -3   9   5        198.32        190.78        11.03 o
  -2   9   5       1352.78       1297.07        32.68 o
  -1   9   5        968.22        920.75        27.09 o
   0   9   5        200.02        192.91        10.01 o
   1   9   5        153.65        177.74        14.00 o
   2   9   5        105.25         99.46         9.30 o
   3   9   5        238.15        219.97        19.49 o
   4   9   5        204.04        187.58        14.70 o
   5   9   5         18.65         26.92        10.12 o
   6   9   5        429.79        390.86        22.71 o
   7   9   5        618.82        626.68        39.61 o
   8   9   5          3.23         -4.92        30.79 o
   9   9   5        267.92        331.84        46.34 o
 -10  10   5        207.47        161.50        29.28 o
  -9  10   5        473.45        533.32        37.90 o
  -8  10   5        216.41        175.04        25.75 o
  -7  10   5        210.59        227.65        25.12 o
  -6  10   5        114.58        144.00        21.79 o
  -5  10   5         49.55         66.60        15.89 o
  -4  10   5        154.74        166.05        14.61 o
  -3  10   5        115.02         94.41        12.00 o
  -2  10   5        104.73         94.59         9.34 o
  -1  10   5        432.03        408.31        21.29 o
   0  10   5        381.40        355.84        20.28 o
   1  10   5       1066.45       1046.28        36.49 o
   2  10   5        212.62        249.46        15.28 o
   3  10   5        642.72        634.57        29.57 o
   4  10   5        513.73        517.35        25.92 o
   5  10   5        495.96        499.56        25.88 o
   6  10   5        505.48        519.91        27.78 o
   7  10   5        186.53        160.18        23.87 o
   8  10   5        133.85        126.64        44.44 o
   9  10   5         58.11         58.56        37.61 o
  -9  11   5         26.02         24.14        24.01 o
  -8  11   5         18.96          1.04        22.38 o
  -7  11   5        916.14        917.45        50.79 o
  -6  11   5         42.80         70.03        20.19 o
  -5  11   5       1855.85       1878.48        84.61 o
  -4  11   5          4.64         32.08        13.72 o
  -3  11   5       2410.37       2402.07        75.26 o
  -2  11   5         99.42         98.56        14.73 o
  -1  11   5        312.96        311.79        17.59 o
   0  11   5        283.46        267.93        16.40 o
   1  11   5        186.43        171.93        15.36 o
   2  11   5        468.07        450.10        23.56 o
   3  11   5        481.21        444.21        24.93 o
   4  11   5        876.48        871.58        37.82 o
   5  11   5        416.21        410.36        23.70 o
   6  11   5         21.78         -4.61        21.70 o
   7  11   5        100.55        139.84        23.49 o
   8  11   5         76.09         32.06        43.33 o
  -9  12   5        516.19        508.32        57.29 o
  -8  12   5        319.45        355.61        35.39 o
  -7  12   5        410.14        410.68        33.07 o
  -6  12   5        116.25        124.59        25.25 o
  -5  12   5         41.95         -5.13        19.50 o
  -4  12   5         60.75         48.18        19.19 o
  -3  12   5        230.11        229.56        19.13 o
  -2  12   5        213.72        204.19        18.46 o
  -1  12   5       1458.89       1347.05        54.97 o
   0  12   5        370.12        389.30        22.47 o
   1  12   5       1658.01       1623.03        63.72 o
   2  12   5        275.25        262.78        18.97 o
   3  12   5        160.51        166.65        16.04 o
   4  12   5        599.78        611.33        30.62 o
   5  12   5        333.38        332.22        31.81 o
   6  12   5        467.98        492.47        36.63 o
   7  12   5        544.45        579.51        39.59 o
  -8  13   5         33.21         73.16        35.07 o
  -7  13   5         44.39         51.01        23.85 o
  -6  13   5        673.78        754.32        46.56 o
  -5  13   5        247.35        274.64        26.48 o
  -4  13   5        536.71        552.39        38.25 o
  -3  13   5        630.81        552.88        37.03 o
  -2  13   5        878.67        864.29        64.59 o
  -1  13   5        292.97        300.76        21.67 o
   0  13   5        252.98        277.40        27.31 o
   1  13   5        345.12        371.43        23.07 o
   2  13   5        113.33        109.16        16.09 o
   3  13   5        396.64        395.40        32.25 o
   4  13   5        529.03        561.81        39.23 o
   5  13   5         81.74         64.98        24.33 o
   6  13   5        136.95        143.65        27.12 o
   7  13   5         14.91         -7.19        24.41 o
  -7  14   5          3.28          9.21        24.32 o
  -6  14   5        320.30        364.76        32.33 o
  -5  14   5         59.83         47.94        23.61 o
  -4  14   5         46.61         49.68        21.82 o
  -3  14   5        485.01        462.30        46.82 o
  -2  14   5        288.93        336.29        40.31 o
  -1  14   5        159.43        179.49        33.80 o
   0  14   5        572.42        568.76        49.75 o
   1  14   5         24.83         25.33        14.77 o
   2  14   5        483.99        552.01        38.26 o
   3  14   5        211.87        181.93        27.19 o
   4  14   5        290.94        309.37        55.55 o
   5  14   5        146.88        110.10        29.64 o
   6  14   5          2.89        -41.42        42.85 o
  -5  15   5        315.81        342.33        31.86 o
  -4  15   5        254.40        293.77        30.86 o
  -3  15   5        496.69        464.84        50.47 o
  -2  15   5        175.42        147.59        39.36 o
  -1  15   5        104.16        104.90        33.80 o
   0  15   5        206.54        188.54        36.66 o
   1  15   5         88.47         88.40        37.93 o
   2  15   5        131.50        122.20        36.18 o
   3  15   5        183.63        189.03        27.99 o
   4  15   5        290.48        355.45        34.98 o
  -3  16   5         27.87         27.61        34.28 o
  -2  16   5        162.99        198.69        39.20 o
  -1  16   5         34.41         37.45        37.61 o
   0  16   5         10.76          2.38        33.33 o
   1  16   5        422.83        492.29        53.80 o
  -2 -16   6         67.54         55.20        22.77 o
  -1 -16   6        321.78        348.98        49.67 o
   0 -16   6        281.31        324.86        48.88 o
  -5 -15   6        136.65        147.02        29.20 o
  -4 -15   6        341.88        367.33        35.68 o
  -3 -15   6          5.66        -14.36        21.33 o
  -2 -15   6        408.53        458.27        33.84 o
  -1 -15   6        242.43        232.64        27.09 o
   0 -15   6        155.04        208.37        46.02 o
   1 -15   6        553.19        544.66        57.29 o
   2 -15   6        193.49        189.33        48.09 o
   3 -15   6        311.55        245.83        51.90 o
  -6 -14   6         56.38         57.96        27.45 o
  -5 -14   6        192.07        170.23        28.44 o
  -4 -14   6        327.80        349.32        33.44 o
  -3 -14   6        140.78        146.25        26.06 o
  -2 -14   6        101.48        123.50        21.93 o
  -1 -14   6         43.48         51.91        20.82 o
   0 -14   6        113.45        146.96        35.71 o
   1 -14   6         95.26         81.89        34.12 o
   2 -14   6         35.46         21.11        33.17 o
   3 -14   6        130.80        118.87        38.25 o
   4 -14   6         57.21        143.94        44.91 o
   5 -14   6         81.77         56.97        45.86 o
  -7 -13   6         44.92         69.77        28.27 o
  -6 -13   6         53.12         59.51        24.27 o
  -5 -13   6         52.63         46.51        37.45 o
  -4 -13   6         42.99         41.69        15.29 o
  -3 -13   6        541.76        533.27        26.45 o
  -2 -13   6         61.41         71.43        13.58 o
  -1 -13   6        211.14        240.57        23.83 o
   0 -13   6        388.70        406.17        31.42 o
   1 -13   6        121.84        208.37        36.18 o
   2 -13   6        648.28        750.50        62.37 o
   3 -13   6         80.75         79.19        34.12 o
   4 -13   6        155.02        218.85        45.39 o
   5 -13   6         44.95         48.72        42.06 o
   6 -13   6        144.49        149.66        47.45 o
  -8 -12   6        410.38        416.18        49.51 o
  -7 -12   6         53.04         56.70        26.98 o
  -6 -12   6        210.28        233.95        23.11 o
  -5 -12   6        292.77        301.02        24.74 o
  -4 -12   6        135.69        149.95        16.04 o
  -3 -12   6        144.82        134.02        14.55 o
  -2 -12   6         69.18         65.63        12.26 o
  -1 -12   6        216.32        190.81        14.29 o
   0 -12   6          8.73         23.26        14.69 o
   1 -12   6         68.20         85.86        29.84 o
   2 -12   6        142.01        130.55        21.05 o
   3 -12   6         63.09         63.13        19.05 o
   4 -12   6        111.67         99.92        21.22 o
   5 -12   6        157.78        137.92        33.01 o
   6 -12   6        149.99        136.18        25.19 o
   7 -12   6        373.09        393.42        33.90 o
  -9 -11   6         38.26         45.45        23.65 o
  -8 -11   6        131.32        149.35        23.34 o
  -7 -11   6        241.38        219.17        19.69 o
  -6 -11   6         42.06         60.19        17.94 o
  -5 -11   6        246.42        214.52        17.60 o
  -4 -11   6        119.18        115.44        14.25 o
  -3 -11   6         78.47         92.52        12.94 o
  -2 -11   6        409.39        392.99        21.15 o
  -1 -11   6        304.33        317.74        17.52 o
   0 -11   6        215.24        229.32        15.65 o
   1 -11   6        979.34        969.31        38.29 o
   2 -11   6        366.11        371.82        26.42 o
   3 -11   6        812.48        813.76        43.35 o
   4 -11   6        427.49        433.30        32.10 o
   5 -11   6         90.60         93.34        31.66 o
   6 -11   6        213.87        210.15        27.95 o
   7 -11   6         27.19         32.80        23.20 o
   8 -11   6         49.41         61.32        25.07 o
 -10 -10   6        108.51         70.69        27.25 o
  -9 -10   6        225.40        215.75        33.05 o
  -8 -10   6        298.47        270.18        59.99 o
  -7 -10   6        401.88        415.21        24.44 o
  -6 -10   6        482.14        475.47        30.08 o
  -5 -10   6        416.30        402.74        21.54 o
  -4 -10   6        603.23        583.03        27.91 o
  -3 -10   6        169.65        142.79        14.33 o
  -2 -10   6        874.43        909.20        28.37 o
  -1 -10   6         95.82         81.93         8.98 o
   0 -10   6       1914.75       1826.35        49.93 o
   1 -10   6        183.93        162.35        12.58 o
   2 -10   6        488.86        433.30        31.09 o
   3 -10   6        420.51        425.58        48.80 o
   4 -10   6        375.89        382.11        27.86 o
   5 -10   6        232.03        252.77        26.72 o
   6 -10   6        527.86        563.48        50.47 o
   7 -10   6        124.80        108.71        23.45 o
   8 -10   6        595.19        647.03        86.17 o
 -10  -9   6          7.24         23.94        28.72 o
  -9  -9   6        108.25        108.63        28.78 o
  -8  -9   6        100.14         99.12        29.52 o
  -7  -9   6         14.90          9.09        17.13 o
  -6  -9   6        908.87        860.59        34.93 o
  -5  -9   6       1100.36       1058.39        35.96 o
  -4  -9   6        479.26        487.98        23.55 o
  -3  -9   6       1999.36       1925.10        51.90 o
  -2  -9   6         13.63         18.28         7.89 o
  -1  -9   6        607.39        585.47        19.94 o
   0  -9   6        601.62        613.58        20.35 o
   1  -9   6        229.95        250.27        14.43 o
   2  -9   6       2899.50       2870.81       115.46 o
   3  -9   6         87.21        101.48        17.19 o
   4  -9   6       1595.24       1604.15       100.78 o
   5  -9   6        271.21        232.82        23.87 o
   6  -9   6        360.63        378.51        33.80 o
   7  -9   6          4.73          4.20        22.61 o
   8  -9   6         34.32         29.39        26.34 o
   9  -9   6         24.14         14.92        33.17 o
 -11  -8   6        131.15        136.27        32.41 o
 -10  -8   6        469.19        487.89        38.65 o
  -9  -8   6        534.13        536.65        40.60 o
  -8  -8   6        322.22        327.62        30.40 o
  -7  -8   6        415.24        376.10        30.62 o
  -6  -8   6        694.63        736.19        30.94 o
  -5  -8   6        756.38        722.30        26.95 o
  -4  -8   6       1004.11        960.20        26.86 o
  -3  -8   6        414.66        414.59        15.20 o
  -2  -8   6       2042.92       2042.08        53.29 o
  -1  -8   6       1393.36       1364.19        35.51 o
   0  -8   6       1320.62       1281.02        33.22 o
   1  -8   6        691.50        664.98        26.10 o
   2  -8   6         67.91         70.06        15.26 o
   3  -8   6        122.56        131.28        17.83 o
   4  -8   6        406.78        436.83        31.03 o
   5  -8   6        152.62        147.66        32.85 o
   6  -8   6        391.08        377.63        29.62 o
   7  -8   6        815.22        895.11        48.68 o
   8  -8   6        808.48        792.89        48.33 o
   9  -8   6        424.76        485.47        49.20 o
 -11  -7   6          2.48         21.07        26.18 o
 -10  -7   6        284.69        335.14        32.81 o
  -9  -7   6         31.33         42.83        22.39 o
  -8  -7   6         18.84         38.25        20.48 o
  -7  -7   6        774.48        787.03        44.12 o
  -6  -7   6        540.38        506.69        28.07 o
  -5  -7   6        610.42        637.76        22.61 o
  -4  -7   6       1604.19       1569.13        36.35 o
  -3  -7   6         35.83         29.02         7.52 o
  -2  -7   6       1616.77       1639.02        39.97 o
  -1  -7   6        323.19        288.06        12.55 o
   0  -7   6        895.95        869.86        23.22 o
   1  -7   6       3517.72       3606.60        90.76 o
   2  -7   6        459.56        367.44        22.08 o
   3  -7   6       2963.95       2901.49       109.05 o
   4  -7   6        546.40        505.82        32.20 o
   5  -7   6        720.91        766.94        39.25 o
   6  -7   6        178.10        190.01        22.82 o
   7  -7   6         51.55         67.47        19.69 o
   8  -7   6         44.22         42.72        25.23 o
   9  -7   6        323.69        315.18        42.21 o
 -11  -6   6         43.55         34.27        25.86 o
 -10  -6   6        371.09        385.08        33.53 o
  -9  -6   6        111.34        125.46        22.95 o
  -8  -6   6       1206.01       1235.99        64.17 o
  -7  -6   6         31.14         31.51        18.57 o
  -6  -6   6       1864.39       1837.32        52.53 o
  -5  -6   6        837.41        821.47        25.21 o
  -4  -6   6        602.85        616.93        18.10 o
  -3  -6   6       1963.88       1952.91        44.23 o
  -2  -6   6        192.80        230.55        10.05 o
  -1  -6   6        385.90        404.65        12.68 o
   0  -6   6        180.04        193.97         8.47 o
   1  -6   6        938.20        935.66        24.09 o
   2  -6   6       3329.55       3180.65       136.69 o
   3  -6   6        511.23        543.04        25.51 o
   4  -6   6        451.67        454.48        24.92 o
   5  -6   6       1216.07       1145.05        41.29 o
   6  -6   6        142.74        147.99        13.63 o
   7  -6   6        814.89        794.07        34.69 o
   8  -6   6          1.16         15.88        13.96 o
   9  -6   6        460.71        430.87        46.50 o
  10  -6   6         47.41         46.02        35.71 o
 -12  -5   6        105.03        113.29        28.00 o
 -11  -5   6        377.56        403.32        35.43 o
 -10  -5   6         74.95         68.67        22.66 o
  -9  -5   6        216.78        212.03        18.42 o
  -8  -5   6        107.85        112.53        14.36 o
  -7  -5   6        148.19        160.50        14.76 o
  -6  -5   6        239.53        261.66        13.50 o
  -5  -5   6        589.25        598.83        20.28 o
  -4  -5   6        141.99        143.65         8.96 o
  -3  -5   6        711.25        739.09        19.06 o
  -2  -5   6        556.92        557.98        16.46 o
   0  -5   6        896.16        881.42        22.32 o
   1  -5   6        992.17        935.83        24.86 o
   2  -5   6        727.16        731.99        22.61 o
   3  -5   6        538.66        524.04        16.44 o
   4  -5   6        524.85        532.44        15.98 o
   5  -5   6       1234.32       1247.39        39.95 o
   6  -5   6        114.87        126.04        12.93 o
   7  -5   6        126.99        139.89        16.55 o
   8  -5   6         77.43         74.66        15.07 o
   9  -5   6         40.77          0.27        17.26 o
  10  -5   6        187.87        195.01        22.73 o
 -12  -4   6         25.70         22.86        29.79 o
 -11  -4   6        113.45        120.11        20.82 o
 -10  -4   6        170.08        155.51        23.40 o
  -9  -4   6        237.23        241.78        19.51 o
  -8  -4   6        320.96        312.72        17.79 o
  -7  -4   6        991.90       1005.63        30.15 o
  -6  -4   6        842.21        807.29        23.29 o
  -5  -4   6        758.33        758.58        21.85 o
  -4  -4   6        674.40        642.55        20.64 o
  -3  -4   6         53.37         56.73         6.03 o
  -2  -4   6        785.15        821.04        19.27 o
  -1  -4   6         66.76         60.90         6.49 o
   0  -4   6        285.22        254.04        10.22 o
   1  -4   6        170.47        160.12         7.27 o
   2  -4   6         13.83         17.46         3.68 o
   3  -4   6        198.35        197.18         6.53 o
   4  -4   6        993.88        951.97        21.99 o
   5  -4   6        215.62        235.31        10.22 o
   6  -4   6        847.42        843.09        28.72 o
   7  -4   6        198.41        185.79        16.35 o
   8  -4   6        835.26        823.45        43.17 o
   9  -4   6        137.60        142.31        22.07 o
  10  -4   6        160.55        165.32        24.35 o
 -12  -3   6        433.97        401.71        29.76 o
 -11  -3   6         61.63         65.97        21.74 o
 -10  -3   6        380.70        404.63        32.26 o
  -9  -3   6        124.84        136.69        17.29 o
  -8  -3   6        122.94         96.36        12.21 o
  -7  -3   6        444.09        402.71        16.82 o
  -6  -3   6        507.21        478.61        15.84 o
  -5  -3   6         30.12         41.05         4.48 o
  -4  -3   6       1418.87       1361.54        35.52 o
  -3  -3   6        249.03        267.88        12.65 o
  -2  -3   6       1312.54       1351.93        27.21 o
  -1  -3   6       3106.80       3146.89        63.61 o
   0  -3   6       1958.93       1942.49        52.58 o
   1  -3   6       1250.46       1215.17        28.57 o
   2  -3   6        227.20        219.93         8.45 o
   3  -3   6       2025.02       1914.14        42.57 o
   4  -3   6         63.38         53.42         5.32 o
   5  -3   6       1161.14       1122.20        29.47 o
   6  -3   6        140.84        138.40         9.13 o
   7  -3   6         77.14         60.54         9.83 o
   8  -3   6         17.09         14.93        24.28 o
   9  -3   6        418.54        438.79        31.42 o
  10  -3   6         41.37         34.50        22.34 o
  11  -3   6        237.41        219.65        29.84 o
 -12  -2   6         11.21         12.21        20.31 o
 -11  -2   6        172.04        140.71        22.84 o
 -10  -2   6        582.15        524.30        31.90 o
  -9  -2   6        608.65        624.77        25.67 o
  -8  -2   6       1067.02       1003.39        35.86 o
  -7  -2   6        222.56        231.92        12.32 o
  -6  -2   6       1122.53       1080.49        30.18 o
  -5  -2   6        458.29        446.26        14.53 o
  -4  -2   6        874.88        902.74        22.43 o
  -3  -2   6       1436.41       1397.65        37.11 o
  -2  -2   6        111.66        136.25         7.43 o
  -1  -2   6       2641.23       2568.89        55.28 o
   0  -2   6       1176.42       1122.83        27.23 o
   1  -2   6        605.62        568.68        16.59 o
   2  -2   6        770.84        721.91        15.58 o
   3  -2   6        303.15        298.27         9.89 o
   4  -2   6        128.04        124.56         6.97 o
   5  -2   6        664.87        642.19        20.42 o
   6  -2   6        320.96        357.35        14.75 o
   7  -2   6       1314.04       1291.36        44.01 o
   8  -2   6        201.06        209.70        15.50 o
   9  -2   6        425.26        395.93        25.85 o
  10  -2   6         75.91         97.85        24.18 o
  11  -2   6         37.67         34.90        25.62 o
 -12  -1   6        187.81        195.42        25.64 o
 -11  -1   6        564.06        578.93        39.65 o
 -10  -1   6        142.88        147.54        15.85 o
  -9  -1   6        313.50        306.78        18.56 o
  -8  -1   6        247.86        252.46        16.11 o
  -7  -1   6        552.00        494.89        18.86 o
  -6  -1   6        942.98        894.07        23.52 o
  -5  -1   6       1271.81       1239.36        37.20 o
  -4  -1   6       2030.74       2040.97        50.65 o
  -3  -1   6       3910.29       3952.81       107.80 o
  -2  -1   6        433.08        404.24        14.36 o
  -1  -1   6       1726.33       1750.23        38.06 o
   0  -1   6       1124.49       1110.18        26.78 o
   1  -1   6       1384.13       1359.69        30.68 o
   2  -1   6       1950.20       1820.16        39.44 o
   3  -1   6       1556.61       1498.49        37.69 o
   4  -1   6       1834.69       1748.50        36.80 o
   5  -1   6        271.99        242.59        10.98 o
   6  -1   6       1099.12       1082.14        30.90 o
   7  -1   6         89.29         84.01        11.41 o
   8  -1   6          0.34          5.43        11.08 o
   9  -1   6         52.34         59.97        16.74 o
  10  -1   6        164.26        149.64        32.53 o
  11  -1   6        243.26        251.75        35.47 o
 -12   0   6          4.35        -19.93        19.93 o
 -11   0   6        743.39        729.77        38.23 o
 -10   0   6         58.68         54.45        13.91 o
  -9   0   6       1367.85       1391.04        53.42 o
  -8   0   6          7.20         16.63        11.31 o
  -7   0   6       1974.77       1920.70        53.90 o
  -6   0   6          1.35          5.05         5.89 o
  -5   0   6        565.44        505.27        19.22 o
  -4   0   6       1478.41       1427.31        36.56 o
  -3   0   6          4.05          4.38         4.22 o
  -2   0   6       5872.69       5704.53       149.14 o
  -1   0   6       2177.83       2215.30        52.53 o
   0   0   6       2902.95       2864.80        63.01 o
   1   0   6       2644.81       2799.12        61.20 o
   2   0   6         18.47         16.94         3.67 o
   3   0   6        504.47        515.19        14.08 o
   4   0   6       1036.95       1059.36        25.73 o
   5   0   6         10.37         11.21         6.21 o
   6   0   6       3278.62       3328.96       102.07 o
   7   0   6         21.19         12.60        10.75 o
   8   0   6       2178.41       2181.28        69.69 o
   9   0   6        111.63        112.02        30.78 o
  10   0   6        312.79        369.85        31.75 o
  11   0   6          0.21         12.37        23.56 o
 -12   1   6        194.28        197.66        41.80 o
 -11   1   6        629.35        672.91        37.02 o
 -10   1   6        139.26        183.28        16.69 o
  -9   1   6        323.87        346.22        18.89 o
  -8   1   6        241.37        244.34        16.15 o
  -7   1   6        535.73        507.89        22.20 o
  -6   1   6        812.65        878.14        41.83 o
  -5   1   6       1279.26       1283.92        36.34 o
  -4   1   6       2031.43       2068.78        51.13 o
  -3   1   6       4295.54       4185.61        97.00 o
  -2   1   6        501.45        517.17        15.18 o
  -1   1   6       1858.13       1871.11        43.86 o
   0   1   6       1235.97       1231.32        26.56 o
   1   1   6       1488.91       1592.56        39.59 o
   2   1   6       1753.83       1635.55        39.95 o
   3   1   6       1761.62       1813.60        42.21 o
   4   1   6       1679.62       1648.47        55.04 o
   5   1   6        281.89        297.63        11.68 o
   6   1   6       1204.00       1173.65        34.20 o
   7   1   6        114.14         96.57        11.78 o
   8   1   6          1.91         12.00        11.93 o
   9   1   6         74.12         97.06        17.12 o
  10   1   6        156.67        154.73        24.50 o
  11   1   6        300.23        344.17        31.25 o
 -12   2   6          6.96         -1.15        21.14 o
 -11   2   6        148.94        175.45        18.42 o
 -10   2   6        516.11        603.58        27.87 o
  -9   2   6        560.91        555.08        26.59 o
  -8   2   6       1064.72       1135.71        43.82 o
  -7   2   6        206.56        183.55        15.23 o
  -6   2   6       1285.40       1342.51        35.51 o
  -5   2   6        536.68        567.17        19.41 o
  -4   2   6        836.39        836.25        26.63 o
  -3   2   6       1448.31       1507.68        37.12 o
  -2   2   6        185.34        173.58         7.54 o
  -1   2   6       2650.64       2698.91        53.39 o
   0   2   6       1224.01       1253.93        32.66 o
   1   2   6        629.11        652.75        17.46 o
   2   2   6        648.30        700.53        19.76 o
   3   2   6        271.52        239.10        10.17 o
   4   2   6        176.19        177.45         9.07 o
   5   2   6        717.08        723.09        26.25 o
   6   2   6        354.94        348.52        21.30 o
   7   2   6       1265.24       1329.14        52.86 o
   8   2   6        194.85        196.41        22.12 o
   9   2   6        509.93        574.32        57.85 o
  10   2   6         70.87         73.80        34.44 o
  11   2   6         40.83         81.10        42.37 o
 -12   3   6        442.52        531.19        38.75 o
 -11   3   6         52.16         37.02        16.06 o
 -10   3   6        345.05        337.28        21.71 o
  -9   3   6        165.98        175.40        16.16 o
  -8   3   6        142.54        144.72        12.12 o
  -7   3   6        533.29        532.38        22.09 o
  -6   3   6        532.55        581.78        20.95 o
  -5   3   6         29.61         23.29         8.91 o
  -4   3   6       1420.11       1525.38        40.31 o
  -3   3   6        266.09        309.80        12.10 o
  -2   3   6       1146.95       1224.76        32.88 o
  -1   3   6       3369.97       3427.34        86.19 o
   0   3   6       2076.91       2096.20        44.77 o
   1   3   6       1217.34       1247.79        26.83 o
   2   3   6        238.43        218.61        10.37 o
   3   3   6       2169.47       2253.47        58.08 o
   4   3   6         79.37         93.20         8.26 o
   5   3   6        975.28       1005.84        37.79 o
   6   3   6        143.55        134.93        12.17 o
   7   3   6         58.37         38.10        12.64 o
   8   3   6         23.20         12.02        18.26 o
   9   3   6        417.74        447.64        35.28 o
  10   3   6         41.52         44.12        28.88 o
  11   3   6        205.27        232.97        45.39 o
 -12   4   6         30.42         15.81        25.80 o
 -11   4   6        110.64         70.51        19.65 o
 -10   4   6        189.25        210.15        18.18 o
  -9   4   6        178.93        158.42        16.93 o
  -8   4   6        339.36        369.35        19.21 o
  -7   4   6       1091.67       1084.08        36.25 o
  -6   4   6        799.33        759.56        29.87 o
  -5   4   6        747.98        718.79        28.95 o
  -4   4   6        847.29        859.20        24.38 o
  -3   4   6         26.96         37.64         6.69 o
  -2   4   6        742.66        711.43        21.30 o
  -1   4   6         97.89        112.94         7.38 o
   0   4   6        340.08        376.43         9.68 o
   1   4   6        182.03        206.18         8.48 o
   2   4   6         26.97         19.40         5.02 o
   3   4   6        260.15        271.90        14.04 o
   4   4   6       1048.30       1001.92        31.13 o
   5   4   6        239.16        255.93        14.84 o
   6   4   6        996.66       1037.90        40.18 o
   7   4   6        206.36        207.68        20.73 o
   8   4   6        768.25        743.29        45.65 o
   9   4   6        112.74        144.10        36.82 o
  10   4   6        187.29        169.65        41.10 o
 -12   5   6         73.58        142.83        41.90 o
 -11   5   6        352.32        357.52        27.77 o
 -10   5   6         78.60         81.59        17.33 o
  -9   5   6        227.31        236.65        19.10 o
  -8   5   6        115.24         85.35        14.40 o
  -7   5   6        163.99        159.24        16.15 o
  -6   5   6        248.02        205.51        15.51 o
  -5   5   6        599.39        587.82        21.87 o
  -4   5   6         92.16         92.42        11.01 o
  -3   5   6        757.38        768.38        23.65 o
  -2   5   6        465.96        449.13        13.85 o
  -1   5   6         96.32         81.53         6.30 o
   0   5   6        749.81        735.27        22.92 o
   1   5   6       1020.00        982.58        29.12 o
   2   5   6        847.76        841.28        25.00 o
   3   5   6        506.03        491.42        18.61 o
   4   5   6        564.60        528.19        19.96 o
   5   5   6       1251.67       1225.63        42.51 o
   6   5   6        138.20        125.45        15.47 o
   7   5   6        119.73        123.26        17.16 o
   8   5   6         63.77         34.50        18.08 o
   9   5   6         29.99         38.56        28.88 o
  10   5   6        200.88        208.53        44.75 o
 -11   6   6         53.95         47.90        19.64 o
 -10   6   6        356.48        350.85        25.98 o
  -9   6   6        116.44         98.02        15.98 o
  -8   6   6       1275.15       1279.45        43.91 o
  -7   6   6         25.10         37.32        15.48 o
  -6   6   6       1868.94       1819.52        56.43 o
  -5   6   6        836.98        820.69        27.44 o
  -4   6   6        529.85        536.26        21.17 o
  -3   6   6       1837.04       1775.77        50.93 o
  -2   6   6        190.71        167.89         8.49 o
  -1   6   6        399.21        359.44        13.37 o
   0   6   6        258.13        228.75        10.45 o
   1   6   6        963.69        902.28        25.85 o
   2   6   6       3119.63       3085.73        84.64 o
   3   6   6        451.77        448.99        18.95 o
   4   6   6        411.54        416.50        16.65 o
   5   6   6       1130.73       1071.71        74.59 o
   6   6   6        140.51        132.68        15.64 o
   7   6   6        880.70        839.43        60.78 o
   8   6   6          3.09        -19.52        25.71 o
   9   6   6        494.45        382.63        50.94 o
  10   6   6         59.43         88.87        41.42 o
 -11   7   6          6.50          3.81        20.27 o
 -10   7   6        211.93        218.63        23.57 o
  -9   7   6         21.09          8.76        16.13 o
  -8   7   6         19.81         26.39        14.95 o
  -7   7   6        765.24        725.97        30.83 o
  -6   7   6        423.36        418.18        20.81 o
  -5   7   6        640.28        596.05        25.06 o
  -4   7   6       1474.35       1357.78        41.90 o
  -3   7   6         74.63         56.64         6.62 o
  -2   7   6       1492.61       1449.71        42.45 o
  -1   7   6        365.41        371.90        12.08 o
   0   7   6        995.28       1041.22        25.12 o
   1   7   6       3531.22       3432.56        81.10 o
   2   7   6        386.59        394.48        17.91 o
   3   7   6       3399.33       3324.43        86.83 o
   4   7   6        583.25        573.67        31.69 o
   5   7   6        685.84        655.52        36.59 o
   6   7   6        197.63        182.35        17.66 o
   7   7   6         50.35         48.40        27.93 o
   8   7   6         39.44         24.12        29.20 o
   9   7   6        328.81        322.00        44.28 o
  10   7   6         71.72         39.36        35.55 o
 -11   8   6        150.78        150.02        30.89 o
 -10   8   6        390.19        395.38        28.52 o
  -9   8   6        537.14        611.39        33.29 o
  -8   8   6        312.75        276.50        20.28 o
  -7   8   6        397.77        399.14        21.34 o
  -6   8   6        714.63        708.34        29.02 o
  -5   8   6        727.02        743.47        28.97 o
  -4   8   6        903.39        895.07        32.10 o
  -3   8   6        298.62        293.44        15.37 o
  -2   8   6       2169.01       2216.40        53.33 o
  -1   8   6       1438.33       1341.65        36.84 o
   0   8   6       1296.17       1251.24        34.71 o
   1   8   6        860.05        799.37        23.34 o
   2   8   6         50.93         37.22         4.64 o
   3   8   6         73.60         72.71        17.99 o
   4   8   6        366.79        388.61        28.67 o
   5   8   6        125.12         95.21        18.40 o
   6   8   6        457.95        467.69        46.18 o
   7   8   6        807.71        767.32        69.19 o
   8   8   6        726.02        768.59        68.88 o
   9   8   6        427.97        413.89        52.21 o
 -10   9   6          5.90          7.55        24.63 o
  -9   9   6         94.76         83.47        24.21 o
  -8   9   6        112.91        118.01        24.20 o
  -7   9   6         17.06         16.24        17.24 o
  -6   9   6        846.11        880.78        37.94 o
  -5   9   6       1140.27       1168.22        43.23 o
  -4   9   6        599.12        552.45        26.73 o
  -3   9   6       1835.22       1842.56        58.09 o
  -2   9   6          7.77         -1.63         7.62 o
  -1   9   6        559.64        548.03        23.19 o
   0   9   6        553.76        567.32        24.15 o
   1   9   6        233.52        212.11        13.25 o
   2   9   6       2754.15       2773.46        96.80 o
   3   9   6         82.27         61.06        18.00 o
   4   9   6       1727.33       1689.52        74.04 o
   5   9   6        187.08        200.39        25.11 o
   6   9   6        347.68        369.39        21.67 o
   7   9   6          9.55        -11.11        36.34 o
   8   9   6         25.08         27.77        40.31 o
   9   9   6         16.91         16.98        34.76 o
  -9  10   6        225.22        219.90        28.62 o
  -8  10   6        367.03        404.35        33.38 o
  -7  10   6        480.84        531.35        34.39 o
  -6  10   6        509.75        504.76        28.81 o
  -5  10   6        352.19        343.78        23.50 o
  -4  10   6        652.45        644.40        30.20 o
  -3  10   6        165.57        176.92        14.00 o
  -2  10   6        941.16        942.53        38.69 o
  -1  10   6        102.97        114.53        11.96 o
   0  10   6       1837.96       1826.97        58.07 o
   1  10   6        179.51        190.98        12.81 o
   2  10   6        461.95        488.14        23.86 o
   3  10   6        364.38        362.92        19.83 o
   4  10   6        378.27        409.28        22.07 o
   5  10   6        245.26        256.28        28.57 o
   6  10   6        516.28        542.51        38.59 o
   7  10   6        158.26        146.00        37.93 o
   8  10   6        595.74        688.92        67.29 o
  -9  11   6         58.63         58.62        25.69 o
  -8  11   6        119.20        155.50        28.11 o
  -7  11   6        210.70        206.96        27.21 o
  -6  11   6         59.55         49.98        21.58 o
  -5  11   6        220.18        247.08        21.42 o
  -4  11   6        138.39        183.91        18.41 o
  -3  11   6         73.27         80.95        13.12 o
  -2  11   6        488.61        524.13        27.72 o
  -1  11   6        388.93        378.66        21.57 o
   0  11   6        254.30        262.06        15.88 o
   1  11   6       1015.62       1041.12        42.04 o
   2  11   6        356.54        335.46        20.82 o
   3  11   6        743.30        769.25        34.03 o
   4  11   6        421.95        427.65        31.88 o
   5  11   6        112.10        110.85        26.03 o
   6  11   6        210.50        254.81        27.45 o
   7  11   6         23.15         44.44        35.55 o
   8  11   6         52.98         -3.65        44.12 o
  -8  12   6        476.56        529.07        38.43 o
  -7  12   6         30.80         38.05        37.22 o
  -6  12   6        195.72        217.36        27.13 o
  -5  12   6        299.27        316.87        28.11 o
  -4  12   6        181.64        188.36        19.82 o
  -3  12   6        154.39        168.04        24.00 o
  -2  12   6         91.30         99.31        21.61 o
  -1  12   6        186.39        196.91        17.95 o
   0  12   6         10.41          1.32        12.45 o
   1  12   6         70.57         74.45        13.98 o
   2  12   6        196.03        197.47        16.18 o
   3  12   6         53.35         61.67        23.32 o
   4  12   6        132.14        153.37        40.79 o
   5  12   6        133.69        162.64        39.52 o
   6  12   6        133.09        126.34        25.80 o
   7  12   6        398.34        445.63        54.91 o
  -7  13   6         47.72         43.96        24.91 o
  -6  13   6         41.61         58.16        31.42 o
  -5  13   6         83.54         96.45        27.06 o
  -4  13   6         45.91         34.09        25.95 o
  -3  13   6        598.31        567.83        52.53 o
  -2  13   6         96.57         95.91        23.31 o
  -1  13   6        248.80        252.07        20.66 o
   0  13   6        390.43        372.46        24.75 o
   1  13   6        114.15        100.92        15.38 o
   2  13   6        578.27        533.77        41.00 o
   3  13   6         83.39        110.26        25.16 o
   4  13   6        126.43        112.62        27.67 o
   5  13   6         35.10         33.97        39.52 o
   6  13   6        151.21        135.59        26.55 o
  -6  14   6         51.05         91.01        26.70 o
  -5  14   6        171.25        168.13        28.10 o
  -4  14   6        300.69        287.59        38.96 o
  -3  14   6        141.73        145.21        39.04 o
  -2  14   6         81.70         48.40        35.39 o
  -1  14   6         30.91         69.67        31.74 o
   0  14   6        101.36         84.11        17.79 o
   1  14   6        102.54         89.54        23.38 o
   2  14   6         56.91         17.40        21.71 o
   3  14   6        118.93        131.64        33.72 o
   4  14   6         54.74        105.38        27.44 o
   5  14   6        122.18        142.95        50.94 o
  -5  15   6        130.00        172.35        40.63 o
  -4  15   6        346.46        325.81        45.55 o
  -3  15   6         12.28         -9.20        33.01 o
  -2  15   6        351.76        384.85        47.29 o
  -1  15   6        240.72        225.99        42.85 o
   0  15   6        135.93        105.85        35.39 o
   1  15   6        451.48        468.49        52.37 o
   2  15   6        193.19        124.74        36.98 o
   3  15   6        321.24        334.77        65.62 o
  -3 -15   7         10.97         17.37        22.61 o
  -2 -15   7         98.67         89.71        23.90 o
  -1 -15   7         30.38          7.62        35.07 o
   0 -15   7         13.34         -2.86        41.74 o
   1 -15   7         81.70        116.96        46.18 o
   2 -15   7        287.80        299.15        49.36 o
  -5 -14   7         99.73        113.03        27.91 o
  -4 -14   7        101.40        132.61        40.87 o
  -3 -14   7        192.32        192.05        26.58 o
  -2 -14   7          9.81          1.05        20.51 o
  -1 -14   7       1109.76       1102.18        95.06 o
   0 -14   7        239.68        215.67        42.21 o
   1 -14   7        530.27        600.21        66.34 o
   2 -14   7         21.79         32.69        42.37 o
   3 -14   7         31.91         46.98        36.34 o
   4 -14   7         56.88         67.45        37.61 o
  -7 -13   7        327.92        312.81        34.92 o
  -6 -13   7         39.15         71.75        26.97 o
  -5 -13   7        932.30        949.09        58.11 o
  -4 -13   7        615.84        675.79        45.00 o
  -3 -13   7        273.25        248.65        33.33 o
  -2 -13   7         51.66         37.52        17.47 o
  -1 -13   7         77.04         92.55        19.44 o
   0 -13   7         25.93         55.70        32.06 o
   1 -13   7        553.58        549.42        60.47 o
   2 -13   7        219.92        285.66        42.85 o
   3 -13   7       1075.51       1046.00        87.92 o
   4 -13   7        195.64        217.10        43.01 o
   5 -13   7        729.22        778.11        74.27 o
  -8 -12   7         71.93         72.75        27.23 o
  -7 -12   7        484.60        522.80        53.40 o
  -6 -12   7        169.74        137.52        28.71 o
  -5 -12   7        315.06        318.92        32.14 o
  -4 -12   7        199.54        218.56        17.70 o
  -3 -12   7        340.91        354.10        20.73 o
  -2 -12   7       1576.89       1675.23        53.14 o
  -1 -12   7        262.73        246.57        20.02 o
   0 -12   7        826.05        877.99        45.49 o
   1 -12   7        109.12        109.16        19.54 o
   2 -12   7        221.40        231.24        23.28 o
   3 -12   7         52.73         56.28        22.37 o
   4 -12   7         28.95         33.36        20.53 o
   5 -12   7         22.09         40.51        22.08 o
   6 -12   7        443.63        493.56        36.09 o
  -8 -11   7        544.32        565.36        35.08 o
  -7 -11   7         24.78          5.12        38.64 o
  -6 -11   7        563.41        640.26        36.28 o
  -5 -11   7        175.16        196.50        20.44 o
  -4 -11   7        435.18        475.27        23.81 o
  -3 -11   7        262.44        251.68        17.44 o
  -2 -11   7          0.49          4.24        10.42 o
  -1 -11   7        159.94        151.23        11.17 o
   0 -11   7        407.39        433.59        22.09 o
   1 -11   7         19.07         18.40        16.50 o
   2 -11   7        877.46        930.91        49.22 o
   3 -11   7         75.95        100.51        20.81 o
   4 -11   7        548.16        577.54        39.31 o
   5 -11   7         16.23          2.13        45.31 o
   6 -11   7        415.51        403.50        47.53 o
   7 -11   7         33.13         24.17        24.30 o
  -9 -10   7        134.18        119.78        31.50 o
  -8 -10   7        199.44        202.89        27.07 o
  -7 -10   7        390.01        441.63        24.15 o
  -6 -10   7        104.48        108.82        18.46 o
  -5 -10   7         72.29         68.99        13.97 o
  -4 -10   7        580.10        596.61        28.07 o
  -3 -10   7        335.02        356.49        30.40 o
  -2 -10   7       1063.71       1040.65        31.71 o
  -1 -10   7        682.04        719.49        24.21 o
   0 -10   7       1129.12       1118.52        33.02 o
   1 -10   7        156.98        190.54        20.60 o
   2 -10   7        146.69        168.25        20.86 o
   3 -10   7          4.55         23.23        18.38 o
   4 -10   7        116.66        129.73        21.98 o
   5 -10   7        123.32        169.26        23.96 o
   6 -10   7        302.92        303.51        31.15 o
   7 -10   7         75.98         60.86        40.47 o
   8 -10   7        241.38        276.03        31.57 o
 -10  -9   7        418.50        431.31        41.01 o
  -9  -9   7        403.16        368.87        37.45 o
  -8  -9   7        416.29        410.91        47.13 o
  -7  -9   7        419.80        424.33        27.94 o
  -6  -9   7         13.06          5.03        16.42 o
  -5  -9   7         78.24         84.84        13.97 o
  -4  -9   7         27.00         28.75        10.36 o
  -3  -9   7        170.11        175.60        12.15 o
  -2  -9   7        133.81        115.86        10.25 o
  -1  -9   7        242.89        258.05        12.73 o
   0  -9   7        150.49        145.58         9.42 o
   1  -9   7        737.77        742.89        33.59 o
   2  -9   7         87.60        103.41        18.44 o
   3  -9   7        563.74        540.56        35.53 o
   4  -9   7        166.62        138.58        22.00 o
   5  -9   7        268.16        260.43        26.58 o
   6  -9   7        108.99         70.67        24.24 o
   7  -9   7        325.48        285.35        31.31 o
   8  -9   7        109.23        123.84        25.59 o
 -10  -8   7         87.71         58.94        27.05 o
  -9  -8   7         59.11         61.32        33.01 o
  -8  -8   7         59.78         77.40        23.63 o
  -7  -8   7        311.79        264.92        28.83 o
  -6  -8   7        307.03        339.28        22.44 o
  -5  -8   7        509.55        490.33        18.86 o
  -4  -8   7        428.83        380.18        17.55 o
  -3  -8   7        452.28        460.80        20.02 o
  -2  -8   7        484.34        467.73        19.00 o
  -1  -8   7        242.97        270.25        12.57 o
   0  -8   7        170.12        166.26        10.05 o
   1  -8   7         13.58         21.19         8.10 o
   2  -8   7         15.82         14.79        25.07 o
   3  -8   7         18.13         15.50        15.53 o
   4  -8   7        222.03        211.04        22.73 o
   5  -8   7        169.87        172.73        21.94 o
   6  -8   7         43.46         21.35        19.95 o
   7  -8   7        140.12        138.61        27.93 o
   8  -8   7         47.30         69.35        36.03 o
 -11  -7   7        318.91        288.18        46.74 o
 -10  -7   7        120.09        139.48        28.29 o
  -9  -7   7        298.42        300.16        58.24 o
  -8  -7   7        201.67        167.59        27.62 o
  -7  -7   7         68.13         46.96        18.87 o
  -6  -7   7        544.41        487.36        23.56 o
  -5  -7   7         55.40         30.94         9.36 o
  -4  -7   7        357.40        313.36        14.36 o
  -3  -7   7        271.42        267.78        13.30 o
  -2  -7   7        156.95        159.23         9.84 o
  -1  -7   7          7.19          7.77         6.67 o
   0  -7   7        911.98        867.49        24.88 o
   1  -7   7         95.94        103.75         9.05 o
   2  -7   7        968.83        804.89        39.29 o
   3  -7   7        134.82        130.24        17.79 o
   4  -7   7        922.81        919.55        47.34 o
   5  -7   7        107.00        118.91        19.13 o
   6  -7   7        444.93        383.87        47.77 o
   7  -7   7        213.38        208.91        25.32 o
   8  -7   7          1.63          4.44        29.68 o
   9  -7   7        261.41        215.04        43.01 o
 -11  -6   7         59.02         74.69        26.19 o
 -10  -6   7        402.81        338.07        37.48 o
  -9  -6   7        555.73        471.08        36.90 o
  -8  -6   7        296.26        243.65        29.61 o
  -7  -6   7        389.23        363.19        22.22 o
  -6  -6   7        577.26        568.53        24.72 o
  -5  -6   7        106.96        104.29        11.86 o
  -4  -6   7        595.44        584.64        19.24 o
  -3  -6   7       1623.98       1566.60        41.70 o
  -2  -6   7       1463.90       1346.13        37.05 o
  -1  -6   7       1054.26       1046.34        28.31 o
   0  -6   7       3156.83       2986.71        72.97 o
   1  -6   7       1291.82       1208.48        27.87 o
   2  -6   7         96.83         85.68         6.07 o
   3  -6   7        284.80        268.21        23.98 o
   4  -6   7        182.72        185.14        20.30 o
   5  -6   7         86.92        105.12        17.79 o
   6  -6   7        684.95        707.37        78.08 o
   7  -6   7        355.50        354.12        30.45 o
   8  -6   7        364.98        424.84        44.91 o
   9  -6   7        286.66        389.13        45.39 o
 -11  -5   7         63.77         50.57        25.24 o
 -10  -5   7        232.94        263.17        34.00 o
  -9  -5   7        130.79        116.59        25.16 o
  -8  -5   7         68.37         62.69        22.69 o
  -7  -5   7       1065.51       1079.41        42.27 o
  -6  -5   7        540.79        474.08        23.61 o
  -5  -5   7       1498.79       1467.57        43.51 o
  -4  -5   7        259.24        225.15        12.27 o
  -3  -5   7       1617.06       1556.02        38.62 o
  -2  -5   7        605.46        583.15        19.53 o
  -1  -5   7         36.16         32.98         6.65 o
   0  -5   7          5.10          6.91         5.78 o
   1  -5   7        722.89        688.26        18.18 o
   2  -5   7        260.05        236.68         9.44 o
   3  -5   7       3949.94       3821.33       122.27 o
   4  -5   7        222.15        187.83        12.48 o
   5  -5   7       2042.56       2092.86        63.18 o
   6  -5   7         22.33         26.84        11.43 o
   7  -5   7        444.62        468.03        37.61 o
   8  -5   7         94.69         91.77        18.33 o
   9  -5   7          0.55          7.46        36.03 o
 -11  -4   7        277.45        277.15        35.52 o
 -10  -4   7        316.02        320.39        32.37 o
  -9  -4   7        385.06        436.39        33.78 o
  -8  -4   7       1123.09       1164.20        46.74 o
  -7  -4   7        107.58        106.59        15.03 o
  -6  -4   7        464.61        420.46        19.45 o
  -5  -4   7        267.78        262.14        12.65 o
  -4  -4   7        270.63        275.70        12.41 o
  -3  -4   7       2473.85       2360.61        61.08 o
  -2  -4   7        201.40        216.68        12.04 o
  -1  -4   7       3704.46       3574.34        87.46 o
   0  -4   7       1114.43       1196.88        27.56 o
   1  -4   7       2007.73       1977.81        45.68 o
   2  -4   7        114.66        132.81         6.97 o
   3  -4   7        327.38        299.52        12.34 o
   4  -4   7         79.40         80.98         7.06 o
   5  -4   7        379.56        394.68        16.18 o
   6  -4   7        208.39        230.31        11.70 o
   7  -4   7       1016.79        998.68        40.14 o
   8  -4   7        392.77        418.26        23.74 o
   9  -4   7        536.18        587.67        31.53 o
  10  -4   7         17.50         14.23        18.16 o
 -12  -3   7        138.88        143.22        30.90 o
 -11  -3   7        251.51        270.71        25.52 o
 -10  -3   7        238.91        235.84        22.25 o
  -9  -3   7        298.93        297.36        17.69 o
  -8  -3   7        464.49        458.45        20.83 o
  -7  -3   7        402.53        385.10        19.08 o
  -6  -3   7       1564.56       1547.69        40.83 o
  -5  -3   7       1600.91       1589.46        38.51 o
  -4  -3   7       2996.20       3025.09        75.10 o
  -3  -3   7        740.65        744.04        22.67 o
  -2  -3   7        366.64        363.80        11.86 o
  -1  -3   7        402.19        406.01        14.81 o
   0  -3   7       1010.51       1012.83        23.49 o
   1  -3   7        689.59        671.27        18.06 o
   2  -3   7       2529.89       2572.23        61.51 o
   3  -3   7       1151.34       1066.36        21.83 o
   4  -3   7       4341.66       4391.22       102.97 o
   5  -3   7        941.64        891.06        23.44 o
   6  -3   7        282.11        303.33        14.24 o
   7  -3   7        382.02        362.25        21.09 o
   8  -3   7        112.53        109.58        15.63 o
   9  -3   7         57.16         72.06        21.24 o
  10  -3   7        132.16        160.87        25.30 o
 -12  -2   7        217.94        276.67        24.94 o
 -11  -2   7         66.76         79.20        19.21 o
 -10  -2   7        364.00        398.59        26.69 o
  -9  -2   7        179.81        196.43        16.04 o
  -8  -2   7        375.04        389.42        19.04 o
  -7  -2   7        791.49        816.37        29.31 o
  -6  -2   7         27.17         30.14         7.19 o
  -5  -2   7        402.12        401.82        12.75 o
  -4  -2   7       1778.69       1823.60        48.35 o
  -3  -2   7        210.42        206.82         9.55 o
  -2  -2   7       3742.04       3890.96        75.52 o
  -1  -2   7         87.90        121.57         5.64 o
   0  -2   7       2006.98       2079.14        48.78 o
   1  -2   7        124.36        157.78         6.90 o
   2  -2   7       2327.62       2305.64        52.04 o
   3  -2   7        205.47        198.57         7.74 o
   4  -2   7         62.17         65.70         6.12 o
   5  -2   7         19.78         20.38         7.39 o
   6  -2   7        788.65        776.95        27.29 o
   7  -2   7        208.42        217.12        15.04 o
   8  -2   7        953.33        975.78        41.26 o
   9  -2   7         51.28         48.96        20.03 o
  10  -2   7        504.83        586.96        43.01 o
 -12  -1   7         10.64         -8.77        20.28 o
 -11  -1   7        276.41        296.18        31.34 o
 -10  -1   7        233.87        259.53        18.33 o
  -9  -1   7        490.68        465.91        23.86 o
  -8  -1   7        509.72        486.64        23.23 o
  -7  -1   7        358.03        360.65        17.72 o
  -6  -1   7        814.85        805.23        23.47 o
  -5  -1   7        839.11        872.67        28.89 o
  -4  -1   7        388.72        407.55        13.25 o
  -3  -1   7        195.05        210.26         9.49 o
  -2  -1   7        143.04        142.03         7.15 o
  -1  -1   7       1091.82       1102.88        27.05 o
   0  -1   7        297.99        295.90        10.56 o
   1  -1   7        515.74        533.54        14.74 o
   2  -1   7       1322.90       1335.79        29.68 o
   3  -1   7        646.21        653.36        18.16 o
   4  -1   7       1577.71       1603.14        36.73 o
   5  -1   7        925.98        924.99        25.73 o
   6  -1   7        294.84        323.50        16.30 o
   7  -1   7         11.59          4.17        10.51 o
   8  -1   7         81.03         98.39        13.58 o
   9  -1   7        193.28        207.19        20.15 o
  10  -1   7        133.51        167.84        26.56 o
 -12   0   7        269.82        301.67        27.55 o
 -11   0   7        105.39        111.70        19.79 o
 -10   0   7          2.88          3.95        13.36 o
  -9   0   7         69.37         72.35        14.46 o
  -8   0   7        534.22        571.19        34.63 o
  -7   0   7         31.84         29.04        11.19 o
  -6   0   7        851.14        869.94        28.17 o
  -5   0   7        734.26        712.07        24.69 o
  -4   0   7        511.95        503.51        16.96 o
  -3   0   7       3148.63       3142.09        81.13 o
  -2   0   7        294.78        272.07        12.32 o
  -1   0   7       1159.28       1224.02        28.94 o
   0   0   7        423.09        440.02        12.70 o
   1   0   7       1408.46       1416.34        32.74 o
   2   0   7        592.80        606.24        16.07 o
   3   0   7         40.12         50.09         5.49 o
   4   0   7        557.83        546.11        17.26 o
   5   0   7        408.57        366.20        16.10 o
   6   0   7        151.81        162.61        12.49 o
   7   0   7        678.60        681.38        27.99 o
   8   0   7          8.47         -0.94        11.94 o
   9   0   7        265.79        250.97        26.98 o
  10   0   7        586.24        602.92        41.68 o
 -12   1   7         31.08          6.96        20.01 o
 -11   1   7        309.03        280.23        20.42 o
 -10   1   7        217.56        218.57        18.80 o
  -9   1   7        554.77        588.88        25.83 o
  -8   1   7        580.86        569.96        25.54 o
  -7   1   7        343.84        313.42        17.52 o
  -6   1   7        708.68        648.50        24.72 o
  -5   1   7        926.61        924.82        26.50 o
  -4   1   7        368.75        346.63        15.58 o
  -3   1   7        212.13        190.83         9.34 o
  -2   1   7        158.30        161.32         6.55 o
  -1   1   7       1133.24       1159.89        26.79 o
   0   1   7        367.78        367.68        11.20 o
   1   1   7        432.55        428.44        13.42 o
   2   1   7       1254.00       1160.53        32.27 o
   3   1   7        751.63        765.35        22.95 o
   4   1   7       1566.60       1522.13        44.11 o
   5   1   7        888.34        860.87        28.07 o
   6   1   7        288.03        282.72        16.19 o
   7   1   7         31.50         33.46        13.50 o
   8   1   7        104.50         99.54        16.57 o
   9   1   7        168.10        178.49        24.58 o
  10   1   7        127.25        142.20        36.18 o
 -12   2   7        212.03        219.90        27.42 o
 -11   2   7         85.01         77.21        17.51 o
 -10   2   7        386.25        378.91        28.34 o
  -9   2   7        180.82        160.01        16.69 o
  -8   2   7        304.72        267.81        18.83 o
  -7   2   7        780.54        761.57        30.11 o
  -6   2   7         41.14         45.62        10.15 o
  -5   2   7        344.62        312.23        15.40 o
  -4   2   7       1603.33       1552.90        42.64 o
  -3   2   7        183.19        209.87         9.66 o
  -2   2   7       3412.25       3316.62        86.62 o
  -1   2   7        110.14         97.33         4.48 o
   0   2   7       1714.25       1653.34        49.82 o
   1   2   7        151.23        124.39         7.80 o
   2   2   7       2368.59       2281.33        63.60 o
   3   2   7        197.48        204.16        10.04 o
   4   2   7         43.96         41.21         9.37 o
   5   2   7         34.36         30.21         9.69 o
   6   2   7        635.48        587.27        32.56 o
   7   2   7        243.89        232.92        18.65 o
   8   2   7        953.75        953.87        53.12 o
   9   2   7         45.48         57.13        31.90 o
  10   2   7        508.60        477.21        54.75 o
 -12   3   7        150.59        124.58        48.40 o
 -11   3   7        221.72        203.06        20.27 o
 -10   3   7        251.04        290.67        20.07 o
  -9   3   7        345.45        319.54        20.13 o
  -8   3   7        449.09        404.66        21.73 o
  -7   3   7        388.01        377.03        19.86 o
  -6   3   7       1493.12       1356.97        46.59 o
  -5   3   7       1344.72       1404.72        42.87 o
  -4   3   7       2969.65       2749.77        70.46 o
  -3   3   7        625.48        620.56        20.16 o
  -2   3   7        388.98        389.33        13.38 o
  -1   3   7        457.56        465.14        11.41 o
   0   3   7        947.95        898.00        24.26 o
   1   3   7        640.16        620.55        21.36 o
   2   3   7       2557.16       2427.76        79.74 o
   3   3   7        904.39        901.16        40.62 o
   4   3   7       4335.35       4156.67       131.50 o
   5   3   7        845.50        847.09        32.90 o
   6   3   7        202.37        185.88        23.06 o
   7   3   7        353.44        368.67        27.72 o
   8   3   7        128.35        129.70        21.51 o
   9   3   7         77.44         64.12        33.49 o
  10   3   7        111.18         73.32        37.77 o
 -11   4   7        249.66        250.64        21.04 o
 -10   4   7        375.71        382.15        22.46 o
  -9   4   7        441.27        414.75        22.66 o
  -8   4   7       1199.74       1185.47        41.27 o
  -7   4   7        117.49         87.06        13.93 o
  -6   4   7        455.62        453.52        21.31 o
  -5   4   7        258.80        243.14        13.18 o
  -4   4   7        239.41        223.35        12.50 o
  -3   4   7       2517.13       2470.21        63.89 o
  -2   4   7        261.05        224.32        10.07 o
  -1   4   7       3857.12       3787.99        97.40 o
   0   4   7       1148.31       1090.09        28.64 o
   1   4   7       2170.93       2097.77        50.53 o
   2   4   7        152.34        130.59         8.80 o
   3   4   7        262.59        263.89        13.24 o
   4   4   7         98.07         86.45        12.71 o
   5   4   7        375.42        412.09        22.69 o
   6   4   7        233.14        219.02        19.33 o
   7   4   7       1016.27       1016.09        53.28 o
   8   4   7        359.49        358.19        45.39 o
   9   4   7        569.78        533.24        56.34 o
  10   4   7         30.29         39.68        37.93 o
 -11   5   7         73.07         80.53        21.52 o
 -10   5   7        286.13        310.34        21.62 o
  -9   5   7        135.99        120.89        17.05 o
  -8   5   7         81.62        106.48        15.05 o
  -7   5   7       1011.05       1008.52        37.04 o
  -6   5   7        663.91        596.08        24.58 o
  -5   5   7       1455.46       1483.52        53.36 o
  -4   5   7        313.27        305.00        13.81 o
  -3   5   7       1656.24       1655.54        44.38 o
  -2   5   7        640.65        634.38        18.65 o
  -1   5   7         49.47         45.28         8.53 o
   0   5   7          1.20          2.24         6.23 o
   1   5   7        724.06        706.21        21.02 o
   2   5   7        294.95        305.99        11.61 o
   3   5   7       3744.15       3690.00       118.90 o
   4   5   7        268.48        258.63        23.23 o
   5   5   7       2024.73       2019.09        93.24 o
   6   5   7         16.10          0.22        12.68 o
   7   5   7        454.24        453.94        30.56 o
   8   5   7        106.40        136.01        31.26 o
   9   5   7          1.21         12.54        35.07 o
  10   5   7        194.74        219.80        45.86 o
 -11   6   7         64.83         56.57        20.87 o
 -10   6   7        383.18        441.10        29.53 o
  -9   6   7        498.76        520.44        26.50 o
  -8   6   7        252.23        262.25        18.60 o
  -7   6   7        338.88        377.32        20.19 o
  -6   6   7        573.16        549.91        24.91 o
  -5   6   7        147.87        166.42        13.79 o
  -4   6   7        637.34        671.60        24.63 o
  -3   6   7       1691.01       1638.30        44.78 o
  -2   6   7       1408.58       1510.60        39.54 o
  -1   6   7       1017.60       1011.70        31.40 o
   0   6   7       3018.68       3058.32        75.74 o
   1   6   7       1117.26       1103.68        31.83 o
   2   6   7        117.20        137.96         8.15 o
   3   6   7        279.46        277.19        11.91 o
   4   6   7        165.37        171.07        14.66 o
   5   6   7         89.49         86.24        12.09 o
   6   6   7        711.77        750.12        40.40 o
   7   6   7        345.23        385.48        43.01 o
   8   6   7        371.30        405.96        50.15 o
   9   6   7        265.15        293.91        43.80 o
 -11   7   7        319.78        349.20        34.69 o
 -10   7   7        137.31        129.06        25.07 o
  -9   7   7        326.03        314.67        21.96 o
  -8   7   7        184.43        201.23        17.88 o
  -7   7   7         51.95         59.78        14.57 o
  -6   7   7        583.20        596.60        25.53 o
  -5   7   7         36.78         40.54        11.84 o
  -4   7   7        336.16        384.17        17.90 o
  -3   7   7        232.15        262.08        20.25 o
  -2   7   7        153.17        173.36         9.58 o
  -1   7   7         17.98         12.18         9.19 o
   0   7   7        952.25        924.45        26.51 o
   1   7   7        101.59         94.37         8.38 o
   2   7   7       1071.45       1092.16        33.27 o
   3   7   7        147.53        148.22        18.41 o
   4   7   7        931.81        943.62        36.26 o
   5   7   7        133.90        108.60        12.79 o
   6   7   7        461.21        484.81        29.64 o
   7   7   7        220.61        174.41        35.55 o
   8   7   7          0.25        -21.58        35.87 o
   9   7   7        261.80        244.72        47.45 o
 -10   8   7        106.57        152.61        26.64 o
  -9   8   7         68.14         86.27        23.61 o
  -8   8   7         39.56         17.15        17.69 o
  -7   8   7        316.42        313.02        22.53 o
  -6   8   7        311.16        320.15        22.59 o
  -5   8   7        482.05        455.31        26.63 o
  -4   8   7        446.61        485.76        24.33 o
  -3   8   7        605.44        614.92        26.58 o
  -2   8   7        588.16        631.96        63.24 o
  -1   8   7        206.60        191.14        16.04 o
   0   8   7        216.17        232.53        18.78 o
   1   8   7          7.06         17.12         6.70 o
   2   8   7         14.22         18.80         5.48 o
   3   8   7         14.28          9.72        15.62 o
   4   8   7        203.71        198.35        20.51 o
   5   8   7        208.51        203.76        16.96 o
   6   8   7         24.41          3.65        27.93 o
   7   8   7        131.85        138.23        40.94 o
   8   8   7         46.52        -17.62        38.88 o
   9   8   7         45.06         36.66        42.69 o
  -9   9   7        398.47        368.16        32.31 o
  -8   9   7        435.71        405.43        32.87 o
  -7   9   7        444.80        424.22        27.18 o
  -6   9   7          7.50          1.16        15.68 o
  -5   9   7         50.55         27.06        19.06 o
  -4   9   7         33.25         34.45        14.01 o
  -3   9   7        142.04        117.60        14.93 o
  -2   9   7        154.49        135.44        20.36 o
  -1   9   7        231.75        250.66        16.79 o
   0   9   7        126.60        121.48        11.83 o
   1   9   7        642.15        626.04        25.64 o
   2   9   7         66.52         57.92        10.73 o
   3   9   7        495.69        446.04        32.01 o
   4   9   7        170.27        144.64        20.73 o
   5   9   7        279.13        245.67        43.96 o
   6   9   7         79.26         76.97        32.53 o
   7   9   7        369.35        299.31        44.59 o
   8   9   7        112.99        104.74        37.45 o
  -9  10   7        159.70        145.62        48.56 o
  -8  10   7        206.69        194.73        27.03 o
  -7  10   7        384.97        364.26        32.32 o
  -6  10   7        116.69        118.88        19.61 o
  -5  10   7         82.06         71.20        17.39 o
  -4  10   7        677.27        663.41        31.12 o
  -3  10   7        351.07        354.98        20.85 o
  -2  10   7       1051.87        988.54        45.56 o
  -1  10   7        714.77        714.00        34.00 o
   0  10   7       1153.17       1124.89        39.34 o
   1  10   7        161.13        126.59        14.20 o
   2  10   7        159.21        138.89        12.98 o
   3  10   7          5.33          5.88         7.01 o
   4  10   7        109.58        131.57        32.85 o
   5  10   7        146.19        129.93        22.12 o
   6  10   7        302.10        339.62        46.18 o
   7  10   7        102.52         60.78        43.33 o
   8  10   7        202.64        141.88        49.51 o
  -8  11   7        460.37        491.70        37.76 o
  -7  11   7         21.62         35.68        24.14 o
  -6  11   7        573.47        606.48        40.39 o
  -5  11   7        185.89        189.23        20.48 o
  -4  11   7        439.26        423.03        25.68 o
  -3  11   7        263.54        266.65        26.98 o
  -2  11   7          2.75         10.44        14.24 o
  -1  11   7        143.74        116.83        16.43 o
   0  11   7        364.65        326.17        22.92 o
   1  11   7         20.19          1.25        11.38 o
   2  11   7        942.26        911.38        38.95 o
   3  11   7         81.08         19.31        22.04 o
   4  11   7        598.78        600.26        39.86 o
   5  11   7         17.66         31.90        21.56 o
   6  11   7        387.83        360.89        50.47 o
   7  11   7         55.38         39.52        45.39 o
  -8  12   7         91.08         99.98        42.69 o
  -7  12   7        406.08        433.07        35.38 o
  -6  12   7        152.76        186.46        25.72 o
  -5  12   7        322.22        326.40        29.17 o
  -4  12   7        181.35        216.35        20.78 o
  -3  12   7        284.67        290.20        43.17 o
  -2  12   7       1516.37       1498.69        62.06 o
  -1  12   7        260.65        287.84        24.68 o
   0  12   7        832.25        821.81        39.24 o
   1  12   7         91.68         88.17        14.70 o
   2  12   7        251.89        230.52        27.15 o
   3  12   7         66.68         48.32        22.22 o
   4  12   7         20.80          2.06        21.52 o
   5  12   7         33.20         39.65        22.59 o
   6  12   7        421.61        427.86        55.70 o
  -7  13   7        368.75        376.76        50.15 o
  -6  13   7         48.38         59.35        24.05 o
  -5  13   7        976.61       1062.11        54.48 o
  -4  13   7        566.88        600.37        59.51 o
  -3  13   7        213.24        202.44        29.86 o
  -2  13   7         58.22         50.50        21.71 o
  -1  13   7         68.17         76.72        16.88 o
   0  13   7         38.94         22.56        15.13 o
   1  13   7        564.24        564.72        40.57 o
   2  13   7        220.36        205.23        29.94 o
   3  13   7       1015.89       1169.06        67.29 o
   4  13   7        188.15        260.60        29.84 o
   5  13   7        749.30        820.01        65.70 o
  -5  14   7         90.73         99.60        26.31 o
  -4  14   7         77.14        127.75        37.93 o
  -3  14   7        179.76        170.44        38.41 o
  -2  14   7         15.43          2.54        31.58 o
  -1  14   7       1115.66       1207.16        61.29 o
   0  14   7        208.27        196.87        33.17 o
   1  14   7        562.06        649.22        69.19 o
   2  14   7         17.18        -11.07        23.42 o
   3  14   7         33.70         26.97        25.02 o
   4  14   7         68.74         98.99        59.43 o
  -3  15   7         28.34         91.41        35.87 o
  -2  15   7         93.87         78.56        36.34 o
  -1  15   7         40.69         37.45        34.12 o
   0  15   7          3.44         27.77        37.93 o
   1  15   7         96.51         99.35        40.94 o
   2  15   7        356.76        330.92        35.97 o
  -4 -14   8         53.53         83.21        27.10 o
  -3 -14   8        180.00        202.19        28.60 o
  -2 -14   8        226.32        232.66        50.63 o
  -1 -14   8        297.44        330.10        55.55 o
   0 -14   8        255.03        271.06        46.82 o
   1 -14   8        180.14        202.82        50.63 o
   2 -14   8         39.61         42.21        37.77 o
  -6 -13   8        524.19        574.57        42.50 o
  -5 -13   8        158.18        157.50        28.60 o
  -4 -13   8        267.68        303.08        32.87 o
  -3 -13   8        309.39        294.26        30.85 o
  -2 -13   8        177.73        162.52        24.48 o
  -1 -13   8         56.31         74.59        34.91 o
   0 -13   8         61.98         96.97        35.87 o
   1 -13   8         42.95         65.38        42.69 o
   2 -13   8        177.67        166.79        46.34 o
   3 -13   8          7.90         66.65        43.48 o
   4 -13   8        203.86        206.31        48.72 o
  -7 -12   8        138.30        143.56        30.62 o
  -6 -12   8        111.95         96.46        27.79 o
  -5 -12   8         24.24         15.02        22.34 o
  -4 -12   8          3.54         11.16        23.55 o
  -3 -12   8        227.27        242.50        27.92 o
  -2 -12   8         71.84         66.64        16.84 o
  -1 -12   8        320.31        301.51        21.95 o
   0 -12   8         80.09         89.82        33.96 o
   1 -12   8        395.86        380.50        28.83 o
   2 -12   8         28.29         49.03        21.10 o
   3 -12   8        278.37        290.50        27.86 o
   4 -12   8        214.57        244.49        28.73 o
   5 -12   8         23.32         35.79        25.09 o
  -8 -11   8        138.75        115.01        28.50 o
  -7 -11   8        253.58        254.36        33.60 o
  -6 -11   8        157.80        142.44        26.44 o
  -5 -11   8        306.92        324.97        31.86 o
  -4 -11   8        212.98        231.34        18.55 o
  -3 -11   8        433.31        386.14        22.05 o
  -2 -11   8         43.47         37.93        12.10 o
  -1 -11   8         83.98         82.26        12.73 o
   0 -11   8         25.16         16.69        18.17 o
   1 -11   8         24.94         25.68        19.48 o
   2 -11   8         46.56         65.15        22.18 o
   3 -11   8        398.66        378.47        30.98 o
   4 -11   8          6.32         16.14        22.84 o
   5 -11   8        304.40        283.37        29.77 o
   6 -11   8        171.17        221.86        30.63 o
  -9 -10   8        258.10        239.19        28.70 o
  -8 -10   8        100.23        103.49        24.43 o
  -7 -10   8        121.49         95.00        21.62 o
  -6 -10   8         54.74         41.23        20.98 o
  -5 -10   8          1.70        -14.68        14.68 o
  -4 -10   8         72.11         61.74        13.96 o
  -3 -10   8        118.54        113.56        11.69 o
  -2 -10   8        511.26        489.19        20.14 o
  -1 -10   8        374.39        373.48        17.96 o
   0 -10   8        957.61        930.25        28.99 o
   1 -10   8        410.70        367.15        29.97 o
   2 -10   8        910.37        941.55        50.48 o
   3 -10   8        240.77        222.28        24.01 o
   4 -10   8        325.98        348.54        29.46 o
   5 -10   8        429.66        444.64        35.17 o
   6 -10   8        126.52        119.47        25.85 o
   7 -10   8        134.88        108.90        25.48 o
  -9  -9   8          3.84          8.54        25.50 o
  -8  -9   8        371.77        436.65        37.03 o
  -7  -9   8         75.59         83.42        22.42 o
  -6  -9   8       1386.59       1390.49        51.28 o
  -5  -9   8         28.36         47.94        16.70 o
  -4  -9   8       2403.74       2407.29        65.98 o
  -3  -9   8        101.79        122.79        11.82 o
  -2  -9   8        781.72        774.95        26.08 o
  -1  -9   8        198.88        197.40        12.23 o
   0  -9   8        112.28        106.69         8.85 o
   1  -9   8        168.10        178.42        20.74 o
   2  -9   8        739.62        740.58        43.18 o
   3  -9   8        555.70        580.22        36.35 o
   4  -9   8       1450.08       1400.17        67.46 o
   5  -9   8        260.08        300.10        28.59 o
   6  -9   8        527.78        552.84        39.24 o
   7  -9   8        122.17        147.36        26.98 o
 -10  -8   8        199.46        191.45        31.23 o
  -9  -8   8        621.84        645.41        46.47 o
  -8  -8   8        429.63        422.69        36.24 o
  -7  -8   8        560.85        629.64        33.58 o
  -6  -8   8        151.20        159.89        16.92 o
  -5  -8   8         18.72         11.06         9.81 o
  -4  -8   8        276.31        257.04        14.78 o
  -3  -8   8        426.69        414.69        18.34 o
  -2  -8   8        816.71        760.95        25.77 o
  -1  -8   8       1309.89       1339.53        38.75 o
   0  -8   8       1602.61       1546.86        44.00 o
   1  -8   8        675.57        694.60        27.07 o
   2  -8   8        607.49        576.18        36.56 o
   3  -8   8        198.50        183.01        46.50 o
   4  -8   8        465.87        468.74        32.36 o
   5  -8   8        296.35        286.92        27.47 o
   6  -8   8        481.04        498.21        51.10 o
   7  -8   8        332.49        340.41        42.21 o
   8  -8   8        308.19        320.89        43.33 o
 -10  -7   8        100.83         77.50        27.41 o
  -9  -7   8         87.23         90.36        24.03 o
  -8  -7   8         82.96         66.50        22.12 o
  -7  -7   8        665.08        712.77        46.03 o
  -6  -7   8        197.65        189.01        14.99 o
  -5  -7   8       1360.48       1367.32        37.52 o
  -4  -7   8        387.00        350.87        16.77 o
  -3  -7   8       1292.65       1304.11        37.49 o
  -2  -7   8        311.47        268.72        13.76 o
  -1  -7   8        148.19        147.48        12.49 o
   0  -7   8        119.43        104.50         8.79 o
   1  -7   8        236.23        218.42        14.30 o
   2  -7   8        461.26        464.92        30.46 o
   3  -7   8       1043.95       1099.84        48.75 o
   4  -7   8        232.42        216.01        21.99 o
   5  -7   8       1098.87       1125.93        55.07 o
   6  -7   8        417.25        377.62        30.80 o
   7  -7   8        363.56        416.75        44.59 o
   8  -7   8        191.64        225.51        42.53 o
 -11  -6   8        632.37        693.05        50.07 o
 -10  -6   8          6.73          2.51        24.47 o
  -9  -6   8        419.72        473.31        35.85 o
  -8  -6   8         31.19          7.89        27.38 o
  -7  -6   8        249.35        248.17        19.73 o
  -6  -6   8          3.40          1.75        12.53 o
  -5  -6   8         18.42         18.22        10.51 o
  -4  -6   8         35.37         24.89         9.21 o
  -3  -6   8        790.02        805.00        26.75 o
  -2  -6   8         50.57         59.34         8.75 o
  -1  -6   8       3316.14       3246.62        78.65 o
   0  -6   8        332.89        347.88        13.62 o
   1  -6   8        999.64        988.95        28.60 o
   2  -6   8        636.63        643.92        27.04 o
   3  -6   8        742.03        738.66        49.12 o
   4  -6   8        396.07        366.56        27.97 o
   5  -6   8        180.87        194.82        22.98 o
   6  -6   8        351.85        403.43        30.53 o
   7  -6   8        328.71        353.27        39.52 o
   8  -6   8         93.20        123.15        34.60 o
   9  -6   8        177.33        226.63        40.94 o
 -11  -5   8         80.07         22.17        57.53 o
 -10  -5   8         31.54         11.45        25.17 o
  -9  -5   8        177.75        154.02        25.36 o
  -8  -5   8        228.45        218.14        19.27 o
  -7  -5   8        527.32        575.36        28.95 o
  -6  -5   8        738.44        740.32        32.36 o
  -5  -5   8        904.33        862.17        32.60 o
  -4  -5   8        612.39        621.76        21.02 o
  -3  -5   8        521.78        523.98        18.42 o
  -2  -5   8        277.58        293.63        12.78 o
  -1  -5   8         30.26         33.40         7.61 o
   0  -5   8         61.05         53.27         7.42 o
   1  -5   8        600.15        608.44        19.94 o
   2  -5   8        435.71        452.27        16.43 o
   3  -5   8        294.47        312.36        12.61 o
   4  -5   8        130.03        154.36        12.35 o
   5  -5   8         89.42         87.87        11.53 o
   6  -5   8        484.41        488.81        35.95 o
   7  -5   8        241.06        248.37        35.23 o
   8  -5   8         91.74         85.86        35.87 o
   9  -5   8        466.30        464.36        49.83 o
 -11  -4   8         96.50         97.00        26.99 o
 -10  -4   8        214.78        221.89        38.09 o
  -9  -4   8        253.01        213.01        31.41 o
  -8  -4   8        555.92        534.20        28.82 o
  -7  -4   8         46.19         50.25        14.88 o
  -6  -4   8        161.82        140.46        14.45 o
  -5  -4   8         12.33         18.37         9.64 o
  -4  -4   8        549.94        581.99        20.03 o
  -3  -4   8        689.59        621.26        20.02 o
  -2  -4   8       1385.75       1448.10        40.20 o
  -1  -4   8        589.53        543.57        18.54 o
   0  -4   8       1365.23       1397.10        37.31 o
   1  -4   8       1106.36       1068.39        30.29 o
   2  -4   8        473.19        475.96        16.43 o
   3  -4   8        106.05        101.46         7.83 o
   4  -4   8        209.49        197.44        10.39 o
   5  -4   8        306.09        318.51        14.90 o
   6  -4   8         44.57         53.28        12.45 o
   7  -4   8         44.34         48.61        17.16 o
   8  -4   8         69.14         77.88        16.01 o
   9  -4   8         36.59         16.09        25.52 o
 -11  -3   8          0.50         -2.60        23.40 o
 -10  -3   8        119.93        116.17        27.38 o
  -9  -3   8        141.15        126.99        22.36 o
  -8  -3   8        304.34        337.00        22.00 o
  -7  -3   8        624.56        573.21        30.69 o
  -6  -3   8        139.88        155.72        14.41 o
  -5  -3   8       1588.28       1508.04        42.75 o
  -4  -3   8        220.69        196.18        11.53 o
  -3  -3   8        906.35        833.32        24.51 o
  -2  -3   8        196.52        216.75        10.08 o
  -1  -3   8        856.62        870.04        25.78 o
   0  -3   8        596.45        595.11        19.30 o
   1  -3   8        404.71        367.36        14.13 o
   2  -3   8        179.88        168.21         9.03 o
   3  -3   8        610.45        542.66        18.45 o
   4  -3   8        115.53        107.19         8.35 o
   5  -3   8        250.88        237.62        11.54 o
   6  -3   8        167.37        189.03        11.92 o
   7  -3   8        811.07        773.61        30.34 o
   8  -3   8        207.92        239.91        23.21 o
   9  -3   8         12.63         18.80        19.33 o
 -11  -2   8        203.42        198.99        31.57 o
 -10  -2   8        123.01        135.48        15.59 o
  -9  -2   8        453.01        427.76        23.14 o
  -8  -2   8        464.97        446.29        21.45 o
  -7  -2   8        318.12        302.92        17.06 o
  -6  -2   8        101.01         97.37        13.26 o
  -5  -2   8        712.89        720.95        23.78 o
  -4  -2   8        242.01        233.81        12.36 o
  -3  -2   8        990.22        942.89        31.70 o
  -2  -2   8       1288.93       1243.76        28.82 o
  -1  -2   8       2418.54       2287.91        56.99 o
   0  -2   8        523.91        512.49        16.00 o
   1  -2   8       1968.36       1837.16        47.72 o
   2  -2   8        142.50        163.63         8.73 o
   3  -2   8        188.19        180.00         9.58 o
   4  -2   8        708.84        729.13        22.54 o
   5  -2   8        117.55        117.87        10.78 o
   6  -2   8       1168.58       1122.18        39.58 o
   7  -2   8        339.70        313.87        18.16 o
   8  -2   8         94.30         63.14        18.84 o
   9  -2   8        461.90        454.45        33.06 o
  10  -2   8          9.28          7.42        23.03 o
 -11  -1   8        439.49        467.35        29.84 o
 -10  -1   8        121.87        123.48        15.55 o
  -9  -1   8         35.69         33.99        13.56 o
  -8  -1   8        573.86        575.56        25.25 o
  -7  -1   8        149.36        109.29        13.08 o
  -6  -1   8       2188.67       2192.00        56.96 o
  -5  -1   8       2005.79       1925.36        52.92 o
  -4  -1   8        720.94        700.51        21.04 o
  -3  -1   8       1108.74       1062.81        33.67 o
  -2  -1   8        106.79        102.46         7.61 o
  -1  -1   8        519.37        522.25        17.37 o
   0  -1   8         84.37         81.61         7.00 o
   1  -1   8        728.43        683.29        19.62 o
   2  -1   8       1275.70       1227.95        33.44 o
   3  -1   8       1384.37       1278.08        28.95 o
   4  -1   8       1013.25       1002.39        31.03 o
   5  -1   8        688.15        660.40        27.31 o
   6  -1   8        460.79        491.03        21.70 o
   7  -1   8        163.04        146.59        14.12 o
   8  -1   8        239.88        262.89        19.95 o
   9  -1   8        352.36        341.29        29.96 o
  10  -1   8        112.55         92.60        24.84 o
 -11   0   8         30.98         19.43        20.67 o
 -10   0   8        511.76        555.95        27.33 o
  -9   0   8        474.77        440.47        23.19 o
  -8   0   8       1996.91       1990.39        61.46 o
  -7   0   8         58.97         64.35        12.41 o
  -6   0   8          2.66          6.20         9.32 o
  -5   0   8          4.75          7.05         7.36 o
  -4   0   8        195.66        176.12         8.56 o
  -3   0   8         39.33         45.56         8.58 o
  -2   0   8       1784.84       1746.61        44.12 o
  -1   0   8        292.61        287.74        11.46 o
   0   0   8       4575.53       4353.22       101.80 o
   1   0   8        163.71        159.38         9.11 o
   2   0   8       1906.84       1899.82        47.63 o
   3   0   8          4.80          4.32         6.35 o
   4   0   8         31.94         18.90         8.22 o
   5   0   8        493.40        512.24        22.01 o
   6   0   8         68.14         75.69        11.65 o
   7   0   8        998.23       1031.26        37.75 o
   8   0   8        360.86        396.92        21.61 o
   9   0   8        181.29        201.39        37.77 o
  10   0   8         95.82        139.50        39.20 o
 -11   1   8        421.32        445.39        24.80 o
 -10   1   8         96.20         79.11        16.66 o
  -9   1   8         41.80         53.11        14.45 o
  -8   1   8        527.04        498.45        24.99 o
  -7   1   8        124.56        143.16        13.66 o
  -6   1   8       2410.74       2329.04        67.42 o
  -5   1   8       2216.28       2237.46        56.92 o
  -4   1   8        621.53        595.47        20.63 o
  -3   1   8       1177.39       1225.83        27.96 o
  -2   1   8        156.11        143.45         9.56 o
  -1   1   8        557.55        595.57        17.25 o
   0   1   8         65.41         64.09         6.56 o
   1   1   8        680.87        681.29        17.86 o
   2   1   8       1370.74       1335.44        33.32 o
   3   1   8       1405.92       1350.28        41.47 o
   4   1   8        988.45        994.27        30.57 o
   5   1   8        757.32        828.39        33.56 o
   6   1   8        431.05        426.65        26.04 o
   7   1   8        159.34        177.81        16.87 o
   8   1   8        233.25        224.49        24.80 o
   9   1   8        325.55        370.57        46.34 o
  10   1   8        134.83        162.35        41.42 o
 -11   2   8        213.78        252.98        20.92 o
 -10   2   8        122.84        125.43        17.67 o
  -9   2   8        440.66        547.47        26.01 o
  -8   2   8        435.99        442.75        22.81 o
  -7   2   8        335.32        351.77        18.69 o
  -6   2   8         86.86        100.59        12.26 o
  -5   2   8        691.19        681.04        22.71 o
  -4   2   8        266.18        275.19        12.19 o
  -3   2   8       1152.94       1166.65        29.14 o
  -2   2   8       1134.25       1128.17        30.93 o
  -1   2   8       2399.12       2423.96        62.90 o
   0   2   8        492.38        462.06        14.47 o
   1   2   8       2040.89       2110.76        61.13 o
   2   2   8        138.08        116.02        10.75 o
   3   2   8        225.07        221.90        13.27 o
   4   2   8        785.75        803.68        30.11 o
   5   2   8        104.60        101.67        13.53 o
   6   2   8       1196.12       1187.55        48.01 o
   7   2   8        363.87        387.34        30.29 o
   8   2   8         52.60         42.22        19.00 o
   9   2   8        466.29        491.18        53.64 o
  10   2   8         14.52         22.85        35.23 o
 -11   3   8          0.42        -16.20        16.68 o
 -10   3   8        134.61        134.81        18.47 o
  -9   3   8        128.84        122.36        16.74 o
  -8   3   8        305.61        284.04        19.12 o
  -7   3   8        584.76        593.50        25.78 o
  -6   3   8        155.03        167.07        13.97 o
  -5   3   8       1582.39       1630.25        48.53 o
  -4   3   8        247.90        235.06        11.90 o
  -3   3   8       1089.29       1064.71        26.69 o
  -2   3   8        157.18        149.92         8.70 o
  -1   3   8        861.12        855.21        21.02 o
   0   3   8        668.02        684.27        20.21 o
   1   3   8        401.21        379.11        18.20 o
   2   3   8        164.13        191.65        14.30 o
   3   3   8        629.93        643.27        24.74 o
   4   3   8        105.49        108.91        11.78 o
   5   3   8        357.28        388.81        26.63 o
   6   3   8        192.72        186.29        19.66 o
   7   3   8        871.01        901.13        47.05 o
   8   3   8        233.37        186.32        37.45 o
   9   3   8          7.67          4.13        32.69 o
 -11   4   8        117.71        134.78        19.66 o
 -10   4   8        206.57        179.77        18.63 o
  -9   4   8        242.27        289.15        20.16 o
  -8   4   8        510.84        517.25        30.25 o
  -7   4   8         57.17         43.79        13.06 o
  -6   4   8        157.11        165.41        14.48 o
  -5   4   8         13.66          3.90        10.99 o
  -4   4   8        474.43        465.03        18.61 o
  -3   4   8        674.50        667.32        20.65 o
  -2   4   8       1359.47       1368.56        36.19 o
  -1   4   8        606.70        619.38        15.80 o
   0   4   8       1306.77       1305.22        37.29 o
   1   4   8       1256.20       1273.25        40.41 o
   2   4   8        562.50        570.03        25.04 o
   3   4   8        203.83        200.60        28.72 o
   4   4   8        269.22        241.98        16.07 o
   5   4   8        329.19        340.78        24.40 o
   6   4   8         31.62         30.93        15.23 o
   7   4   8         39.86          6.51        25.07 o
   8   4   8         74.46         20.31        33.01 o
   9   4   8         46.05         37.45        36.03 o
 -11   5   8         67.32         41.54        17.30 o
 -10   5   8         31.95         25.38        16.02 o
  -9   5   8        133.87        125.73        18.27 o
  -8   5   8        185.24        175.25        17.75 o
  -7   5   8        489.75        490.26        25.05 o
  -6   5   8        887.66        893.86        31.77 o
  -5   5   8        968.99        836.35        31.38 o
  -4   5   8        641.65        623.60        24.61 o
  -3   5   8        609.64        580.57        19.22 o
  -2   5   8        262.79        263.39        11.79 o
  -1   5   8         15.30         15.40         5.98 o
   0   5   8         74.83         74.61         8.81 o
   1   5   8        568.99        562.75        20.69 o
   2   5   8        457.85        448.28        23.25 o
   3   5   8        327.10        311.28        18.33 o
   4   5   8        172.43        147.56        14.90 o
   5   5   8         79.23        107.78        20.23 o
   6   5   8        471.71        453.25        30.80 o
   7   5   8        234.17        228.53        40.31 o
   8   5   8         68.96         61.73        35.87 o
   9   5   8        454.94        433.41        54.12 o
 -11   6   8        618.24        593.22        70.46 o
 -10   6   8          8.81          7.51        16.13 o
  -9   6   8        392.58        377.11        24.40 o
  -8   6   8         54.73         28.87        15.15 o
  -7   6   8        250.27        232.13        18.37 o
  -6   6   8          3.97         10.39        12.80 o
  -5   6   8         17.63          3.16        10.94 o
  -4   6   8         42.77         50.53        13.28 o
  -3   6   8        873.20        830.52        33.21 o
  -2   6   8         41.79         17.51         8.38 o
  -1   6   8       3280.45       3231.36        98.89 o
   0   6   8        344.62        319.85        14.06 o
   1   6   8        936.18        884.79        27.00 o
   2   6   8        625.62        656.64        22.20 o
   3   6   8        713.03        673.72        51.58 o
   4   6   8        365.46        390.06        24.46 o
   5   6   8        215.27        218.29        19.75 o
   6   6   8        382.91        418.34        48.40 o
   7   6   8        277.09        264.55        44.28 o
   8   6   8        112.28         93.63        33.96 o
   9   6   8        190.51        180.76        44.75 o
 -10   7   8        107.56         91.95        26.19 o
  -9   7   8        100.26         90.31        20.20 o
  -8   7   8         81.83         72.45        18.63 o
  -7   7   8        642.25        596.49        32.77 o
  -6   7   8        216.67        221.50        23.85 o
  -5   7   8       1379.26       1275.43        50.09 o
  -4   7   8        382.08        389.91        22.22 o
  -3   7   8       1269.04       1178.53        45.86 o
  -2   7   8        271.40        255.49        23.18 o
  -1   7   8        165.38        146.38        12.26 o
   0   7   8        151.60        161.53        11.87 o
   1   7   8        163.84        160.30        12.15 o
   2   7   8        481.63        455.97        21.73 o
   3   7   8        973.26        922.85        37.13 o
   4   7   8        194.39        188.57        16.70 o
   5   7   8       1101.69       1052.19        79.99 o
   6   7   8        374.31        392.94        45.23 o
   7   7   8        344.06        419.29        51.74 o
   8   7   8        238.92        264.55        42.06 o
  -9   8   8        616.10        569.50        40.06 o
  -8   8   8        426.67        422.68        28.00 o
  -7   8   8        535.39        499.06        33.45 o
  -6   8   8        121.86        139.35        19.72 o
  -5   8   8         16.08         -0.91        15.29 o
  -4   8   8        318.37        309.25        19.85 o
  -3   8   8        439.15        407.98        22.86 o
  -2   8   8        690.88        688.79        41.74 o
  -1   8   8       1346.06       1294.59        49.98 o
   0   8   8       1604.84       1641.22        50.85 o
   1   8   8        597.41        539.29        25.02 o
   2   8   8        659.57        670.22        28.60 o
   3   8   8        190.82        188.74        15.46 o
   4   8   8        474.23        447.43        27.01 o
   5   8   8        296.70        299.63        40.47 o
   6   8   8        431.69        365.01        52.85 o
   7   8   8        354.48        377.55        47.77 o
   8   8   8        301.09        312.01        46.82 o
  -9   9   8          8.79         -4.69        22.89 o
  -8   9   8        381.25        377.87        27.90 o
  -7   9   8         71.02        105.24        19.53 o
  -6   9   8       1398.00       1508.10        56.19 o
  -5   9   8         38.22         18.38        16.38 o
  -4   9   8       2362.02       2395.37        82.63 o
  -3   9   8        126.78        133.41        21.17 o
  -2   9   8        729.80        743.66        43.36 o
  -1   9   8        189.78        175.65        22.63 o
   0   9   8        107.80        108.65        15.09 o
   1   9   8        203.54        198.78        27.22 o
   2   9   8        810.59        800.46        39.49 o
   3   9   8        531.04        528.70        45.94 o
   4   9   8       1416.23       1394.82        97.92 o
   5   9   8        292.62        263.13        41.58 o
   6   9   8        536.04        493.24        59.83 o
   7   9   8        133.88         86.33        43.48 o
  -8  10   8         79.52         68.38        29.92 o
  -7  10   8        153.38        179.71        21.94 o
  -6  10   8         84.32        104.10        19.07 o
  -5  10   8          3.97         -2.22        16.07 o
  -4  10   8         39.91         31.99        15.10 o
  -3  10   8        145.35        149.67        24.12 o
  -2  10   8        506.45        487.71        34.77 o
  -1  10   8        397.06        462.02        38.09 o
   0  10   8        878.28        878.07        48.24 o
   1  10   8        418.50        471.51        33.70 o
   2  10   8       1065.54        994.30        51.73 o
   3  10   8        202.87        189.30        25.50 o
   4  10   8        290.49        246.78        46.98 o
   5  10   8        475.60        482.29        57.61 o
   6  10   8        101.63        104.74        44.75 o
   7  10   8        115.60         91.25        46.34 o
  -8  11   8        156.58        132.85        29.28 o
  -7  11   8        252.93        338.82        31.97 o
  -6  11   8        139.18        148.84        30.16 o
  -5  11   8        261.90        316.88        24.16 o
  -4  11   8        202.51        233.32        26.85 o
  -3  11   8        408.57        447.40        33.37 o
  -2  11   8         31.92          6.14        20.82 o
  -1  11   8        112.26        115.23        26.66 o
   0  11   8         30.12         28.42        20.98 o
   1  11   8         27.70         11.03        20.53 o
   2  11   8         59.46         88.67        22.23 o
   3  11   8        374.02        401.31        40.79 o
   4  11   8          5.51        -16.50        30.79 o
   5  11   8        298.01        351.36        48.56 o
   6  11   8        175.63        182.19        49.83 o
  -7  12   8        116.09        113.07        26.90 o
  -6  12   8        118.72        111.65        26.26 o
  -5  12   8         28.58         22.36        22.05 o
  -4  12   8          7.57         13.58        21.49 o
  -3  12   8        212.72        241.49        27.70 o
  -2  12   8         42.98         26.03        24.92 o
  -1  12   8        347.04        368.43        32.63 o
   0  12   8         70.01         65.01        16.07 o
   1  12   8        334.87        346.23        31.56 o
   2  12   8         45.91         21.58        22.22 o
   3  12   8        279.96        273.49        30.49 o
   4  12   8        251.86        222.01        28.13 o
   5  12   8         16.32          6.51        44.59 o
  -6  13   8        551.26        534.66        55.86 o
  -5  13   8        170.21        187.60        28.24 o
  -4  13   8        268.03        250.91        41.42 o
  -3  13   8        327.50        343.28        33.04 o
  -2  13   8        185.52        202.99        28.28 o
  -1  13   8         59.51         66.26        26.84 o
   0  13   8         61.28         33.89        66.58 o
   1  13   8         51.07         76.05        27.42 o
   2  13   8        176.04        149.51        29.24 o
   3  13   8          9.01         -1.55        25.32 o
   4  13   8        213.50        221.01        30.07 o
  -4  14   8         53.00         34.28        34.76 o
  -3  14   8        217.63        230.91        43.96 o
  -2  14   8        245.05        205.84        39.99 o
  -1  14   8        316.15        364.73        33.46 o
   0  14   8        247.49        214.81        37.06 o
   1  14   8        171.12        163.01        27.86 o
   2  14   8         29.86         30.44        32.61 o
  -2 -14   9         11.09         -8.89        37.45 o
  -1 -14   9        397.28        402.15        55.39 o
   0 -14   9         65.90         74.43        48.56 o
  -5 -13   9        184.29        211.83        30.80 o
  -4 -13   9        130.30        174.26        29.24 o
  -3 -13   9        487.22        508.19        40.80 o
  -2 -13   9          3.65          3.49        43.96 o
  -1 -13   9        162.80        188.22        42.53 o
   0 -13   9        279.27        290.58        53.64 o
   1 -13   9        101.54        117.28        40.15 o
   2 -13   9        525.38        544.82        59.20 o
   3 -13   9        194.83        263.29        53.48 o
  -6 -12   9         97.00        147.00        30.28 o
  -5 -12   9        260.46        260.51        34.09 o
  -4 -12   9         81.00         79.48        24.75 o
  -3 -12   9        223.48        229.21        26.86 o
  -2 -12   9        126.12        131.75        22.85 o
  -1 -12   9        690.33        765.26        73.95 o
   0 -12   9        249.59        299.38        28.03 o
   1 -12   9        310.77        310.26        28.55 o
   2 -12   9        181.91        200.40        25.36 o
   3 -12   9        258.37        255.62        29.94 o
   4 -12   9         12.26         16.39        26.27 o
  -7 -11   9         84.34         88.67        27.54 o
  -6 -11   9        633.97        703.26        59.04 o
  -5 -11   9          6.33         -4.49        21.54 o
  -4 -11   9        958.45       1043.58        56.63 o
  -3 -11   9         21.84         -6.54        29.28 o
  -2 -11   9        470.74        475.06        24.39 o
  -1 -11   9        175.00        156.83        14.66 o
   0 -11   9         33.24          1.94        21.54 o
   1 -11   9        676.50        698.45        42.09 o
   2 -11   9        125.32        129.72        23.74 o
   3 -11   9        253.99        229.17        28.82 o
   4 -11   9        319.56        334.82        45.63 o
   5 -11   9         14.42         10.96        22.26 o
  -8 -10   9        150.52        190.84        26.09 o
  -7 -10   9        150.15        162.81        28.49 o
  -6 -10   9        301.54        238.53        35.79 o
  -5 -10   9        145.40        162.11        25.59 o
  -4 -10   9         16.22         12.84        13.82 o
  -3 -10   9        321.43        323.76        17.10 o
  -2 -10   9        381.71        415.73        18.08 o
  -1 -10   9        120.32        144.40        13.93 o
   0 -10   9        248.12        268.46        40.47 o
   1 -10   9         84.24        107.49        21.99 o
   2 -10   9        371.27        377.30        31.60 o
   3 -10   9        137.33        151.92        27.46 o
   4 -10   9        105.53        111.61        24.57 o
   5 -10   9        283.97        289.00        31.66 o
   6 -10   9        170.62        196.65        29.13 o
  -9  -9   9         19.30         25.95        26.14 o
  -8  -9   9          6.77        -17.18        21.05 o
  -7  -9   9         21.66         28.41        20.79 o
  -6  -9   9         75.18         80.12        25.85 o
  -5  -9   9        522.52        529.52        26.38 o
  -4  -9   9        233.91        231.80        15.14 o
  -3  -9   9        318.57        321.91        16.65 o
  -2  -9   9        102.35         94.34        11.81 o
  -1  -9   9        219.53        218.32        12.87 o
   0  -9   9        659.58        692.10        24.98 o
   1  -9   9         69.10         95.86        22.10 o
   2  -9   9        611.91        652.82        40.76 o
   3  -9   9         54.29         42.15        22.61 o
   4  -9   9         27.58         13.23        21.85 o
   5  -9   9         42.45         34.41        23.16 o
   6  -9   9        199.69        176.32        39.83 o
  -9  -8   9        322.45        317.84        35.43 o
  -8  -8   9        130.31        110.61        27.47 o
  -7  -8   9        151.57        134.75        23.86 o
  -6  -8   9        331.99        313.52        22.77 o
  -5  -8   9         50.36         43.49        12.01 o
  -4  -8   9         18.01         11.59        11.60 o
  -3  -8   9        124.98        132.21        12.19 o
  -2  -8   9        192.56        158.93        11.91 o
  -1  -8   9        212.39        182.44        11.99 o
   0  -8   9        157.31        155.00        10.76 o
   1  -8   9        399.56        373.72        28.89 o
   2  -8   9        414.19        423.45        31.98 o
   3  -8   9        359.36        374.35        28.09 o
   4  -8   9        377.90        402.50        30.91 o
   5  -8   9         30.12         15.05        22.73 o
   6  -8   9         46.41         60.47        31.26 o
   7  -8   9        353.31        317.88        45.71 o
 -10  -7   9         13.17          1.41        29.08 o
  -9  -7   9         14.48         -6.24        24.92 o
  -8  -7   9         29.43         28.38        23.76 o
  -7  -7   9          3.80          0.42        19.46 o
  -6  -7   9        519.91        513.37        22.84 o
  -5  -7   9        157.29        157.37        12.85 o
  -4  -7   9        748.94        737.54        27.67 o
  -3  -7   9        414.69        447.05        19.61 o
  -2  -7   9        760.72        770.90        26.19 o
  -1  -7   9         27.46         31.41         9.12 o
   0  -7   9        137.60        142.24        10.56 o
   1  -7   9        865.15        827.06        25.35 o
   2  -7   9          4.40        -12.86        17.31 o
   3  -7   9        487.76        440.75        34.44 o
   4  -7   9        399.61        347.57        36.03 o
   5  -7   9         30.73         29.46        21.06 o
   6  -7   9         23.31         21.42        30.15 o
   7  -7   9         92.78         99.35        34.44 o
 -10  -6   9        116.13         85.44        28.47 o
  -9  -6   9        308.72        318.80        47.13 o
  -8  -6   9        568.29        489.92        40.34 o
  -7  -6   9        289.27        289.69        22.12 o
  -6  -6   9        230.78        231.36        17.45 o
  -5  -6   9        134.03        148.85        12.54 o
  -4  -6   9        309.89        304.13        16.22 o
  -3  -6   9        276.83        255.89        14.46 o
  -2  -6   9        740.03        684.90        24.58 o
  -1  -6   9        449.36        437.80        18.43 o
   0  -6   9        431.44        397.61        16.99 o
   1  -6   9        552.02        555.87        21.19 o
   2  -6   9        538.45        513.66        23.20 o
   3  -6   9        201.63        205.82        22.54 o
   4  -6   9         71.03         67.63        20.68 o
   5  -6   9        223.06        253.27        25.71 o
   6  -6   9        182.31        200.28        36.50 o
   7  -6   9        399.03        338.99        43.01 o
   8  -6   9        165.64        182.35        41.42 o
 -10  -5   9         28.65         35.17        26.01 o
  -9  -5   9        143.12         84.33        26.65 o
  -8  -5   9         27.10         17.91        15.37 o
  -7  -5   9        808.81        793.91        38.50 o
  -6  -5   9        301.35        287.63        22.14 o
  -5  -5   9       2435.03       2295.91        68.40 o
  -4  -5   9         63.72         46.75        10.15 o
  -3  -5   9       1097.25       1073.07        32.19 o
  -2  -5   9         29.13         31.45         9.28 o
  -1  -5   9          3.15         -2.80         8.05 o
   0  -5   9        703.66        671.76        25.46 o
   1  -5   9        202.55        184.11        12.82 o
   2  -5   9        932.17        892.63        26.23 o
   3  -5   9        296.65        302.08        13.50 o
   4  -5   9        864.46        844.66        40.85 o
   5  -5   9        311.97        304.39        36.82 o
   6  -5   9        177.09        190.28        31.90 o
   7  -5   9         27.60         35.87        33.33 o
   8  -5   9        256.48        259.32        39.36 o
 -11  -4   9        519.75        554.49        42.42 o
 -10  -4   9        165.99        181.71        29.20 o
  -9  -4   9       1107.98       1088.03        46.80 o
  -8  -4   9        292.02        313.91        22.52 o
  -7  -4   9        790.98        749.57        37.40 o
  -6  -4   9        187.58        230.48        19.34 o
  -5  -4   9        126.45        125.46        14.87 o
  -4  -4   9        244.81        261.00        13.65 o
  -3  -4   9        396.14        402.24        16.96 o
  -2  -4   9       1008.43        997.48        27.95 o
  -1  -4   9       1092.78       1070.11        31.16 o
   0  -4   9        879.72        871.14        25.09 o
   1  -4   9       1666.83       1598.42        44.78 o
   2  -4   9        314.44        326.87        12.95 o
   3  -4   9        753.25        752.43        23.32 o
   4  -4   9       1098.40       1118.70        32.99 o
   5  -4   9        291.21        335.94        18.18 o
   6  -4   9        938.87        926.66        46.42 o
   7  -4   9        351.07        424.37        44.59 o
   8  -4   9        509.18        518.95        50.31 o
   9  -4   9        101.51        121.56        40.31 o
 -11  -3   9         29.09         53.93        30.80 o
 -10  -3   9         86.47         64.26        26.80 o
  -9  -3   9         23.82         16.61        17.83 o
  -8  -3   9        136.63        132.78        18.28 o
  -7  -3   9        445.08        405.09        26.27 o
  -6  -3   9        477.77        495.39        29.38 o
  -5  -3   9        847.33        865.13        35.07 o
  -4  -3   9       1472.67       1511.20        44.14 o
  -3  -3   9        441.48        406.00        15.48 o
  -2  -3   9        948.49        996.61        28.52 o
  -1  -3   9        994.04        982.70        28.05 o
   0  -3   9        293.90        260.49        11.40 o
   1  -3   9       1469.60       1453.36        39.71 o
   2  -3   9        744.28        712.49        21.69 o
   3  -3   9       1502.82       1556.14        40.15 o
   4  -3   9        384.24        411.95        18.40 o
   5  -3   9        487.86        473.40        22.21 o
   6  -3   9        376.26        417.92        22.83 o
   7  -3   9         19.23          9.69        15.27 o
   8  -3   9         15.40         16.97        17.28 o
   9  -3   9        460.89        529.86        37.14 o
 -11  -2   9         39.51         19.92        24.74 o
 -10  -2   9        797.17        849.46        45.92 o
  -9  -2   9         10.34         14.37        17.06 o
  -8  -2   9        706.89        760.80        36.81 o
  -7  -2   9         24.66         26.46        15.72 o
  -6  -2   9        456.00        440.72        30.45 o
  -5  -2   9        296.27        284.17        19.56 o
  -4  -2   9        275.83        282.00        12.84 o
  -3  -2   9        600.94        606.94        19.21 o
  -2  -2   9       1266.65       1299.99        33.24 o
  -1  -2   9        422.56        426.15        15.28 o
   0  -2   9       1476.80       1535.73        39.18 o
   1  -2   9        109.69         82.98         9.30 o
   2  -2   9        594.78        631.66        19.18 o
   3  -2   9        395.05        397.87        15.27 o
   4  -2   9        160.74        160.08        11.86 o
   5  -2   9       1419.95       1487.28        42.29 o
   6  -2   9         11.39         14.16        10.24 o
   7  -2   9        754.52        831.21        42.07 o
   8  -2   9         20.64         35.55        19.03 o
   9  -2   9        223.08        260.45        26.92 o
 -11  -1   9        128.14        104.58        32.54 o
 -10  -1   9         57.98         44.30        17.89 o
  -9  -1   9         61.59         58.32        23.70 o
  -8  -1   9         35.67         41.48        16.42 o
  -7  -1   9        164.42        171.63        18.03 o
  -6  -1   9        584.36        600.45        29.84 o
  -5  -1   9        284.06        302.81        19.83 o
  -4  -1   9       1858.26       1884.32        55.15 o
  -3  -1   9       1199.45       1229.05        33.18 o
  -2  -1   9       1526.38       1506.00        37.43 o
  -1  -1   9       1060.21       1026.18        28.85 o
   0  -1   9        131.16        132.21         9.07 o
   1  -1   9        532.89        549.81        20.01 o
   2  -1   9        527.20        584.45        18.15 o
   3  -1   9        196.89        217.16        12.36 o
   4  -1   9         57.07         73.45         9.41 o
   5  -1   9         10.44         -3.76         9.53 o
   6  -1   9        204.07        213.76        15.42 o
   7  -1   9        108.41        109.32        13.86 o
   8  -1   9        361.27        440.52        30.91 o
   9  -1   9         52.17         36.93        22.76 o
 -11   0   9        184.62        138.60        23.49 o
 -10   0   9          8.68         10.16        14.62 o
  -9   0   9        286.84        283.79        18.76 o
  -8   0   9        264.89        240.14        17.10 o
  -7   0   9        208.63        206.24        15.42 o
  -6   0   9         73.79         68.54        11.15 o
  -5   0   9        620.31        618.65        31.07 o
  -4   0   9        525.60        549.94        24.64 o
  -3   0   9        415.51        382.91        19.56 o
  -2   0   9        288.04        278.28        11.10 o
  -1   0   9        488.53        509.57        17.15 o
   0   0   9         22.27         15.47         6.71 o
   1   0   9        249.72        251.97        11.26 o
   2   0   9        370.15        352.05        15.59 o
   3   0   9       1514.67       1504.29        43.66 o
   4   0   9        980.81        964.87        33.76 o
   5   0   9        128.13        125.36        12.34 o
   6   0   9       1055.79       1130.38        39.80 o
   7   0   9         42.56         50.31        15.51 o
   8   0   9         55.28         24.12        30.47 o
   9   0   9          1.10         -0.95        28.41 o
 -11   1   9        154.92        131.53        19.13 o
 -10   1   9         45.90         49.30        16.13 o
  -9   1   9         63.31         77.27        16.13 o
  -8   1   9         30.19         20.64        12.99 o
  -7   1   9        160.17        152.64        14.47 o
  -6   1   9        542.32        498.98        23.28 o
  -5   1   9        250.33        219.86        13.03 o
  -4   1   9       1780.73       1703.70        51.60 o
  -3   1   9       1231.68       1249.40        41.37 o
  -2   1   9       1422.44       1376.47        36.90 o
  -1   1   9       1100.79       1114.35        31.08 o
   0   1   9        189.65        202.91         9.18 o
   1   1   9        577.05        575.85        18.30 o
   2   1   9        511.83        497.12        19.36 o
   3   1   9        240.63        223.80        11.80 o
   4   1   9         36.92         26.51        11.83 o
   5   1   9         20.30          9.89        13.09 o
   6   1   9        217.07        196.53        18.13 o
   7   1   9         99.59         90.79        21.03 o
   8   1   9        353.67        383.90        44.12 o
   9   1   9         28.53          1.11        34.44 o
 -11   2   9         39.41         39.43        18.03 o
 -10   2   9        783.15        798.23        34.71 o
  -9   2   9          5.47         19.79        14.93 o
  -8   2   9        795.18        774.05        32.12 o
  -7   2   9         18.75         11.45        12.11 o
  -6   2   9        433.58        422.66        20.63 o
  -5   2   9        286.31        287.09        15.06 o
  -4   2   9        286.71        284.48        13.22 o
  -3   2   9        520.93        501.85        21.21 o
  -2   2   9       1280.34       1201.39        32.51 o
  -1   2   9        407.67        367.43        15.23 o
   0   2   9       1594.39       1522.81        41.48 o
   1   2   9         90.24        104.00         7.89 o
   2   2   9        485.14        485.75        23.74 o
   3   2   9        364.54        368.47        19.66 o
   4   2   9        133.62        138.88        15.28 o
   5   2   9       1380.42       1395.85        57.80 o
   6   2   9         14.70         14.09        17.61 o
   7   2   9        695.82        667.79        44.83 o
   8   2   9         20.57         24.12        29.99 o
   9   2   9        268.16        239.00        41.26 o
 -11   3   9         25.32         11.21        16.82 o
 -10   3   9         85.52         82.69        16.83 o
  -9   3   9         19.06         28.41        15.04 o
  -8   3   9        135.43        131.17        15.58 o
  -7   3   9        485.21        465.09        22.96 o
  -6   3   9        497.04        455.98        22.09 o
  -5   3   9        917.91        935.35        29.79 o
  -4   3   9       1576.13       1517.50        43.28 o
  -3   3   9        492.09        509.34        17.11 o
  -2   3   9        892.75        881.93        25.80 o
  -1   3   9       1063.42       1047.74        32.86 o
   0   3   9        212.07        201.95        11.38 o
   1   3   9       1318.63       1235.52        53.68 o
   2   3   9        675.32        687.18        31.84 o
   3   3   9       1500.38       1452.24        58.78 o
   4   3   9        385.55        358.98        23.05 o
   5   3   9        526.51        522.19        33.35 o
   6   3   9        377.77        362.25        29.93 o
   7   3   9         10.76          6.35        29.99 o
   8   3   9          4.26          4.44        36.82 o
   9   3   9        397.27        361.84        50.78 o
 -11   4   9        477.75        483.10        28.24 o
 -10   4   9        155.54        122.23        20.07 o
  -9   4   9       1056.05       1098.80        41.64 o
  -8   4   9        233.10        218.86        18.40 o
  -7   4   9        855.78        861.14        32.52 o
  -6   4   9        162.30        136.26        14.86 o
  -5   4   9         93.48         85.65        12.60 o
  -4   4   9        255.82        271.74        14.44 o
  -3   4   9        392.91        395.60        16.01 o
  -2   4   9        957.06        960.29        26.55 o
  -1   4   9       1012.12       1013.63        30.41 o
   0   4   9        861.60        820.58        45.47 o
   1   4   9       1652.30       1532.01        61.20 o
   2   4   9        267.00        237.60        18.77 o
   3   4   9        750.81        761.82        34.44 o
   4   4   9        966.96        948.81        53.33 o
   5   4   9        282.07        273.27        24.14 o
   6   4   9        934.57        929.99        74.11 o
   7   4   9        369.55        341.05        46.02 o
   8   4   9        515.83        525.78        55.55 o
   9   4   9         70.52         69.03        43.96 o
 -10   5   9         36.37          8.17        16.60 o
  -9   5   9        145.60        118.07        18.92 o
  -8   5   9         19.44         34.63        15.16 o
  -7   5   9        885.40        905.50        34.19 o
  -6   5   9        256.42        285.30        18.41 o
  -5   5   9       2263.01       2226.40        67.80 o
  -4   5   9         67.67         77.98        13.78 o
  -3   5   9        956.46        959.88        34.87 o
  -2   5   9         22.32         24.95         9.47 o
  -1   5   9         18.72         12.39         9.40 o
   0   5   9        670.90        674.27        25.31 o
   1   5   9        184.34        207.83        18.78 o
   2   5   9       1016.95        966.00        50.39 o
   3   5   9        324.73        310.96        23.40 o
   4   5   9        883.39        888.80        46.17 o
   5   5   9        260.72        266.92        23.23 o
   6   5   9        157.41        163.30        38.25 o
   7   5   9         48.51         63.32        35.23 o
   8   5   9        246.84        194.25        43.17 o
 -10   6   9        129.42        174.57        22.50 o
  -9   6   9        351.71        380.34        26.58 o
  -8   6   9        637.91        632.04        33.18 o
  -7   6   9        318.80        293.41        23.70 o
  -6   6   9        181.75        198.51        19.65 o
  -5   6   9        100.84         96.35        16.35 o
  -4   6   9        280.81        298.22        19.82 o
  -3   6   9        273.79        295.37        18.15 o
  -2   6   9        703.95        702.71        26.20 o
  -1   6   9        501.59        516.34        25.09 o
   0   6   9        594.82        542.15        36.10 o
   1   6   9        523.01        536.99        24.78 o
   2   6   9        430.09        406.73        28.98 o
   3   6   9        218.51        211.68        21.82 o
   4   6   9         60.97         57.74        12.40 o
   5   6   9        253.99        260.90        41.26 o
   6   6   9        150.37        145.69        39.36 o
   7   6   9        418.70        399.45        50.78 o
   8   6   9        188.96        189.81        44.44 o
 -10   7   9         19.80          8.25        32.38 o
  -9   7   9         15.07          2.70        20.18 o
  -8   7   9         26.75         27.60        18.79 o
  -7   7   9          2.00         10.67        17.85 o
  -6   7   9        464.47        493.07        28.88 o
  -5   7   9        148.44        133.99        18.34 o
  -4   7   9        719.82        799.80        33.87 o
  -3   7   9        358.93        362.60        29.43 o
  -2   7   9        784.24        790.67        43.42 o
  -1   7   9         42.85         58.84        13.66 o
   0   7   9        156.98        170.66        16.51 o
   1   7   9        855.05        859.41        30.48 o
   2   7   9          6.85          8.55        12.16 o
   3   7   9        610.48        622.14        33.64 o
   4   7   9        346.59        333.75        45.55 o
   5   7   9         39.21         63.64        35.23 o
   6   7   9         32.77         63.80        31.58 o
   7   7   9         63.77         79.03        39.99 o
   8   7   9         82.02        100.93        36.82 o
  -9   8   9        341.74        331.58        28.29 o
  -8   8   9        128.28        122.09        22.09 o
  -7   8   9        151.61        140.10        21.82 o
  -6   8   9        363.66        382.40        23.80 o
  -5   8   9         62.67         56.66        17.76 o
  -4   8   9         14.59         13.20        15.19 o
  -3   8   9         95.27         78.01        21.26 o
  -2   8   9        204.16        193.81        22.82 o
  -1   8   9        227.10        218.85        22.57 o
   0   8   9        195.27        216.27        16.88 o
   1   8   9        447.02        411.74        22.81 o
   2   8   9        407.70        428.18        28.73 o
   3   8   9        329.46        296.14        41.10 o
   4   8   9        378.79        358.19        45.07 o
   5   8   9         22.69          3.33        35.23 o
   6   8   9         86.46         49.36        40.31 o
   7   8   9        344.51        351.84        47.77 o
  -8   9   9          3.21          9.52        24.43 o
  -7   9   9         11.22         15.69        19.57 o
  -6   9   9         96.17         77.51        20.07 o
  -5   9   9        504.20        503.15        29.11 o
  -4   9   9        205.77        224.10        20.00 o
  -3   9   9        301.63        296.99        28.34 o
  -2   9   9        161.66        154.53        24.47 o
  -1   9   9        206.36        220.91        24.45 o
   0   9   9        684.74        657.04        41.59 o
   1   9   9         62.41         56.12        20.80 o
   2   9   9        594.53        539.99        84.98 o
   3   9   9         56.23         73.00        31.42 o
   4   9   9         50.86         29.84        30.79 o
   5   9   9         32.69         22.69        39.36 o
   6   9   9        223.72        258.52        49.20 o
   7   9   9          9.20         35.71        43.64 o
  -8  10   9        132.68        139.92        29.91 o
  -7  10   9        197.19        151.87        23.94 o
  -6  10   9        324.69        342.22        25.54 o
  -5  10   9        109.05        124.86        20.20 o
  -4  10   9         25.81         16.68        22.64 o
  -3  10   9        357.24        340.47        30.50 o
  -2  10   9        361.79        323.47        30.42 o
  -1  10   9         96.11         96.05        22.95 o
   0  10   9        299.39        294.76        28.60 o
   1  10   9        104.31         72.18        21.71 o
   2  10   9        347.93        373.30        29.53 o
   3  10   9        112.02        140.93        37.14 o
   4  10   9        120.18         91.89        35.23 o
   5  10   9        310.40        303.75        51.58 o
   6  10   9        133.19        149.50        48.56 o
  -7  11   9         84.67        118.48        27.06 o
  -6  11   9        600.53        585.96        35.13 o
  -5  11   9          5.00          0.99        18.43 o
  -4  11   9        978.60        954.00        55.59 o
  -3  11   9         19.86         64.18        24.01 o
  -2  11   9        537.75        567.92        37.46 o
  -1  11   9        207.55        234.44        26.94 o
   0  11   9         28.93         13.71        21.15 o
   1  11   9        608.55        581.74        41.62 o
   2  11   9        120.44        101.99        23.83 o
   3  11   9        218.61        223.93        42.37 o
   4  11   9        318.49        293.28        53.01 o
   5  11   9         17.02         -9.20        35.87 o
  -6  12   9         92.79         98.58        27.75 o
  -5  12   9        267.08        307.01        31.72 o
  -4  12   9        108.06        109.17        29.12 o
  -3  12   9        193.35        199.68        27.99 o
  -2  12   9        130.95        134.07        27.26 o
  -1  12   9        672.18        620.89        44.28 o
   0  12   9        253.40        239.52        29.34 o
   1  12   9        354.87        380.33        32.04 o
   2  12   9        151.80        141.85        39.91 o
   3  12   9        228.75        252.81        45.23 o
   4  12   9         20.81          0.00        36.34 o
  -4  13   9        138.29         56.50        38.88 o
  -3  13   9        536.20        560.23        42.01 o
  -2  13   9         15.27          9.08        26.98 o
  -1  13   9        153.29        188.69        27.95 o
   0  13   9        274.93        312.77        30.96 o
   1  13   9        121.20        101.92        28.45 o
   2  13   9        466.19        496.53        39.31 o
   3  13   9        223.84        230.28        46.66 o
  -2  14   9         28.60         10.72        25.59 o
  -1  14   9        377.03        403.41        35.65 o
   0  14   9         90.01        121.72        30.31 o
  -2 -13  10         64.15         83.79        48.72 o
  -1 -13  10        297.24        263.92        55.70 o
   0 -13  10         46.54         17.30        38.41 o
  -5 -12  10        128.91        131.55        28.87 o
  -4 -12  10          7.04          3.42        32.69 o
  -3 -12  10        164.73        211.88        27.77 o
  -2 -12  10        423.81        426.75        55.39 o
  -1 -12  10          8.22        -19.36        42.21 o
   0 -12  10         85.11        102.67        24.36 o
   1 -12  10          7.40         15.45        23.00 o
   2 -12  10          6.80          0.38        22.45 o
   3 -12  10         33.38         35.28        31.66 o
  -6 -11  10        138.07        163.52        30.74 o
  -5 -11  10        451.41        460.74        38.69 o
  -4 -11  10        100.12        121.40        33.64 o
  -3 -11  10        232.39        216.95        28.43 o
  -2 -11  10        213.40        218.02        19.98 o
  -1 -11  10        372.52        367.41        32.08 o
   0 -11  10        397.55        438.59        32.79 o
   1 -11  10         66.49         87.34        25.31 o
   2 -11  10        319.13        281.01        31.68 o
   3 -11  10        188.28        204.74        28.47 o
   4 -11  10        268.12        255.85        40.31 o
  -7 -10  10        159.21        178.92        30.37 o
  -6 -10  10        276.68        310.85        34.41 o
  -5 -10  10         79.65         70.73        25.83 o
  -4 -10  10         76.97         65.45        23.94 o
  -3 -10  10        783.57        809.91        37.05 o
  -2 -10  10        105.24         77.83        17.15 o
  -1 -10  10        571.94        571.17        26.86 o
   0 -10  10        283.80        282.60        28.88 o
   1 -10  10         66.10         70.85        26.34 o
   2 -10  10        130.02        155.18        43.40 o
   3 -10  10          7.68          4.99        21.10 o
   4 -10  10         87.29         87.25        27.16 o
   5 -10  10        293.26        323.27        42.37 o
  -8  -9  10          1.76          2.75        24.02 o
  -7  -9  10        129.49        110.95        29.31 o
  -6  -9  10        536.63        579.21        42.21 o
  -5  -9  10        216.35        212.63        21.04 o
  -4  -9  10        405.43        393.83        20.22 o
  -3  -9  10         89.29         86.62        13.43 o
  -2  -9  10        437.38        433.01        22.61 o
  -1  -9  10        327.29        347.54        19.48 o
   0  -9  10         61.02         58.22        20.38 o
   1  -9  10        664.47        662.85        41.98 o
   2  -9  10         63.27         47.43        21.83 o
   3  -9  10        489.39        517.38        68.88 o
   4  -9  10         45.80         78.67        22.41 o
   5  -9  10        501.83        451.35        48.09 o
  -8  -8  10        458.56        465.73        33.34 o
  -7  -8  10        353.05        373.60        29.61 o
  -6  -8  10        202.81        202.86        20.54 o
  -5  -8  10        194.88        171.59        17.71 o
  -4  -8  10        208.10        217.24        15.87 o
  -3  -8  10        774.06        754.64        27.84 o
  -2  -8  10        579.62        618.21        23.30 o
  -1  -8  10        735.37        711.43        25.61 o
   0  -8  10        618.35        620.35        26.20 o
   1  -8  10        317.43        337.00        28.60 o
   2  -8  10        257.79        291.92        27.49 o
   3  -8  10         59.91         69.50        22.26 o
   4  -8  10         16.73         -3.84        21.69 o
   5  -8  10        364.89        338.83        41.42 o
   6  -8  10        390.94        400.40        46.34 o
  -9  -7  10         96.26         61.90        27.75 o
  -8  -7  10        242.61        262.39        32.31 o
  -7  -7  10        215.49        202.38        19.17 o
  -6  -7  10        295.85        319.31        18.83 o
  -5  -7  10        544.97        592.12        24.89 o
  -4  -7  10        307.36        309.23        17.41 o
  -3  -7  10        589.62        629.28        27.54 o
  -2  -7  10         57.51         59.44        10.64 o
  -1  -7  10        225.23        230.29        13.41 o
   0  -7  10       1345.69       1334.63        39.10 o
   1  -7  10         62.99         62.54         6.26 o
   2  -7  10       1074.05       1134.25        71.73 o
   3  -7  10        173.45        163.49        24.76 o
   4  -7  10       1157.91       1194.75        59.79 o
   5  -7  10          4.68         30.79        30.15 o
   6  -7  10        196.19        215.99        37.61 o
  -9  -6  10        372.21        406.19        38.38 o
  -8  -6  10         44.41         44.35        23.96 o
  -7  -6  10        513.63        507.09        26.49 o
  -6  -6  10         97.63        115.26        15.58 o
  -5  -6  10        225.02        212.73        14.80 o
  -4  -6  10        968.44        989.60        34.19 o
  -3  -6  10        122.20        113.91        12.81 o
  -2  -6  10       1224.21       1253.99        36.92 o
  -1  -6  10         51.19         49.36         9.47 o
   0  -6  10        393.02        420.55        17.38 o
   1  -6  10        358.56        373.56        15.00 o
   2  -6  10         60.25         51.25         5.52 o
   3  -6  10         40.68         43.78        18.93 o
   4  -6  10        440.29        440.40        44.59 o
   5  -6  10         12.52         -1.11        28.41 o
   6  -6  10        692.52        667.02        59.51 o
   7  -6  10         54.22         50.78        37.61 o
 -10  -5  10        154.48        166.96        29.17 o
  -9  -5  10         74.93         74.73        27.85 o
  -8  -5  10        122.66        134.90        19.40 o
  -7  -5  10        171.37        186.03        21.00 o
  -6  -5  10        156.50        154.53        15.87 o
  -5  -5  10         23.64         42.08        12.03 o
  -4  -5  10         43.40         52.26        11.76 o
  -3  -5  10        158.60        175.86        13.12 o
  -2  -5  10        504.75        479.51        20.45 o
  -1  -5  10        487.95        455.23        19.30 o
   0  -5  10        473.65        493.20        22.18 o
   1  -5  10        517.85        498.28        20.14 o
   2  -5  10        495.52        496.15        19.12 o
   3  -5  10        730.18        787.60        27.76 o
   4  -5  10        194.12        177.11        33.17 o
   5  -5  10        144.60        161.72        31.58 o
   6  -5  10        191.46        200.28        34.76 o
   7  -5  10         12.60         -2.70        34.44 o
 -10  -4  10         90.36         90.23        26.70 o
  -9  -4  10         60.97         33.31        20.00 o
  -8  -4  10         55.03         45.82        18.63 o
  -7  -4  10        309.86        310.79        23.63 o
  -6  -4  10        223.91        230.74        20.29 o
  -5  -4  10        227.18        248.09        15.87 o
  -4  -4  10        299.28        286.10        15.54 o
  -3  -4  10        753.86        718.43        26.37 o
  -2  -4  10        328.89        319.89        16.18 o
  -1  -4  10        515.59        519.76        19.70 o
   0  -4  10         69.99         62.75         9.24 o
   1  -4  10        194.07        174.12        10.64 o
   2  -4  10         14.90         16.78         8.22 o
   3  -4  10        259.76        249.74        16.06 o
   4  -4  10        243.92        238.88        19.91 o
   5  -4  10        604.54        654.22        35.29 o
   6  -4  10        140.52        116.33        30.79 o
   7  -4  10        254.71        229.01        39.99 o
   8  -4  10         11.26          9.68        32.22 o
 -10  -3  10        146.21        133.33        30.20 o
  -9  -3  10         34.59         31.95        17.29 o
  -8  -3  10        150.81        135.85        21.02 o
  -7  -3  10         65.24         70.25        17.31 o
  -6  -3  10        301.43        255.29        22.64 o
  -5  -3  10        120.63        118.96        15.82 o
  -4  -3  10        178.83        137.49        12.87 o
  -3  -3  10        177.60        181.53        14.46 o
  -2  -3  10        214.62        213.08        12.29 o
  -1  -3  10        414.50        411.56        16.62 o
   0  -3  10        517.20        528.96        18.43 o
   1  -3  10        148.50        140.48        10.35 o
   2  -3  10        890.26        858.53        26.29 o
   3  -3  10         41.29         43.74        10.10 o
   4  -3  10       1021.40       1029.33        37.27 o
   5  -3  10         70.26         65.53        22.38 o
   6  -3  10          3.74          2.17        22.54 o
   7  -3  10         12.39          5.01        24.04 o
   8  -3  10         66.18         86.81        36.50 o
 -10  -2  10        128.39        132.87        21.50 o
  -9  -2  10        501.99        463.82        31.16 o
  -8  -2  10        139.94        163.01        20.39 o
  -7  -2  10        945.25        890.14        40.64 o
  -6  -2  10         68.70         66.39        16.45 o
  -5  -2  10        387.43        381.60        23.48 o
  -4  -2  10        804.25        812.13        30.18 o
  -3  -2  10         32.49         27.03         8.22 o
  -2  -2  10        467.33        434.15        17.29 o
  -1  -2  10        414.45        382.88        15.21 o
   0  -2  10        203.80        183.33        11.10 o
   1  -2  10        182.01        163.02        10.75 o
   2  -2  10        184.94        184.36        11.54 o
   3  -2  10          9.25         10.62        10.10 o
   4  -2  10        194.10        196.22        13.83 o
   5  -2  10          7.55          7.66        10.68 o
   6  -2  10        331.37        346.76        26.45 o
   7  -2  10         73.10         74.76        16.40 o
   8  -2  10        847.47        834.06        38.80 o
 -10  -1  10        188.02        164.69        22.70 o
  -9  -1  10         58.04         48.55        19.40 o
  -8  -1  10         84.92         85.34        17.83 o
  -7  -1  10        642.48        658.37        32.96 o
  -6  -1  10        601.01        537.92        29.78 o
  -5  -1  10        296.17        303.29        22.01 o
  -4  -1  10       1380.43       1331.71        46.79 o
  -3  -1  10        245.61        233.31        11.72 o
  -2  -1  10       1056.18       1070.29        29.66 o
  -1  -1  10        175.87        180.80        10.61 o
   0  -1  10        255.93        249.06        12.25 o
   1  -1  10       1086.72       1093.17        30.48 o
   2  -1  10        615.31        568.66        22.56 o
   3  -1  10       1004.25       1055.61        36.80 o
   4  -1  10        474.99        452.60        22.08 o
   5  -1  10        695.51        719.41        24.81 o
   6  -1  10         86.25         80.56        11.88 o
   7  -1  10          1.55          3.48        19.24 o
   8  -1  10         64.80         61.09        21.86 o
 -10   0  10       1029.11       1027.68        47.11 o
  -9   0  10          6.72         -0.87        18.70 o
  -8   0  10       1070.17       1002.21        53.63 o
  -7   0  10        265.95        258.44        21.28 o
  -6   0  10        594.08        597.66        31.53 o
  -5   0  10        189.79        170.97        18.31 o
  -4   0  10        339.88        329.70        18.62 o
  -3   0  10       1413.50       1416.75        35.06 o
  -2   0  10       1024.17       1059.63        29.56 o
  -1   0  10       1260.71       1268.62        33.89 o
   0   0  10        779.60        723.51        21.93 o
   1   0  10       1545.64       1507.02        44.28 o
   2   0  10        136.93        134.13        12.23 o
   3   0  10         18.60         23.25         9.90 o
   4   0  10        266.86        255.36        13.44 o
   5   0  10        956.90        955.72        42.23 o
   6   0  10        178.11        185.88        18.04 o
   7   0  10        422.39        418.65        32.59 o
   8   0  10        220.76        202.82        37.61 o
 -10   1  10        160.61        162.04        21.72 o
  -9   1  10         70.61         75.33        19.81 o
  -8   1  10        101.17        132.63        19.74 o
  -7   1  10        552.61        548.96        31.97 o
  -6   1  10        536.14        589.31        31.70 o
  -5   1  10        298.37        311.23        21.85 o
  -4   1  10       1344.26       1384.73        46.57 o
  -3   1  10        230.06        227.99        13.60 o
  -2   1  10       1052.62       1043.82        53.03 o
  -1   1  10        148.42        164.16        10.22 o
   0   1  10        320.27        343.99        14.48 o
   1   1  10       1069.03       1072.96        33.43 o
   2   1  10        608.88        661.34        22.51 o
   3   1  10       1104.47       1071.62        49.51 o
   4   1  10        469.12        514.90        27.82 o
   5   1  10        592.42        565.25        51.42 o
   6   1  10         88.28         96.68        16.37 o
   7   1  10          5.09         -3.33        27.14 o
   8   1  10         73.11         53.01        30.63 o
 -10   2  10        133.24        160.30        18.77 o
  -9   2  10        512.95        578.30        27.46 o
  -8   2  10        203.88        194.17        18.03 o
  -7   2  10        873.30        911.02        34.10 o
  -6   2  10         93.55         85.76        15.48 o
  -5   2  10        410.70        404.76        19.54 o
  -4   2  10        742.57        731.28        31.47 o
  -3   2  10         12.56          3.39        10.93 o
  -2   2  10        586.10        551.01        46.02 o
  -1   2  10        367.72        362.38        17.73 o
   0   2  10        273.64        276.08        13.92 o
   1   2  10        204.94        208.68        11.98 o
   2   2  10        155.96        172.88        16.52 o
   3   2  10          9.72          7.92        13.17 o
   4   2  10        170.63        145.43        16.46 o
   5   2  10         19.65         29.64        17.09 o
   6   2  10        357.30        414.69        43.33 o
   7   2  10         65.34         45.07        34.91 o
 -10   3  10        184.71        199.45        20.73 o
  -9   3  10         52.86         56.67        16.41 o
  -8   3  10        170.39        171.18        17.08 o
  -7   3  10         59.88         67.13        14.44 o
  -6   3  10        331.66        383.66        19.76 o
  -5   3  10        160.33        162.88        13.13 o
  -4   3  10        181.76        204.98        12.40 o
  -3   3  10        146.76        173.04        16.52 o
  -2   3  10        261.81        247.49        13.91 o
  -1   3  10        464.20        467.88        19.06 o
   0   3  10        493.54        484.40        24.54 o
   1   3  10        164.83        165.58        15.23 o
   2   3  10        886.73        901.80        39.50 o
   3   3  10         29.99         28.05        12.21 o
   4   3  10       1071.22       1152.06        55.21 o
   5   3  10         76.91         98.82        17.79 o
   6   3  10         12.27        -12.22        34.12 o
   7   3  10         10.94        -25.07        31.11 o
   8   3  10         49.05         24.12        34.44 o
 -10   4  10         93.59        129.53        21.48 o
  -9   4  10         55.42         74.03        17.04 o
  -8   4  10         69.16         60.16        16.45 o
  -7   4  10        291.47        304.81        19.86 o
  -6   4  10        179.06        187.21        18.47 o
  -5   4  10        217.77        228.73        18.04 o
  -4   4  10        321.27        324.11        16.99 o
  -3   4  10        794.69        775.53        28.45 o
  -2   4  10        363.66        405.39        17.99 o
  -1   4  10        528.53        498.69        26.09 o
   0   4  10         59.56         55.79        16.26 o
   1   4  10        200.21        235.72        25.07 o
   2   4  10         17.53         26.49        14.11 o
   3   4  10        303.39        305.31        23.64 o
   4   4  10        239.85        220.37        21.04 o
   5   4  10        599.33        583.23        55.07 o
   6   4  10        154.61        173.94        37.61 o
   7   4  10        291.70        289.63        43.80 o
   8   4  10         11.41         -1.11        35.55 o
 -10   5  10        199.44        226.89        30.31 o
  -9   5  10         82.82         63.89        19.71 o
  -8   5  10        101.23         80.23        18.65 o
  -7   5  10        158.52        161.22        19.42 o
  -6   5  10        154.94        149.72        18.39 o
  -5   5  10         28.77         13.74        14.92 o
  -4   5  10         16.86         18.71        11.98 o
  -3   5  10        154.45        154.40        13.64 o
  -2   5  10        554.76        551.02        21.99 o
  -1   5  10        510.80        515.61        35.31 o
   0   5  10        450.40        452.82        49.59 o
   1   5  10        631.79        596.71        50.07 o
   2   5  10        506.88        505.35        32.62 o
   3   5  10        741.27        736.23        43.35 o
   4   5  10        183.81        206.31        33.33 o
   5   5  10        137.66        101.25        35.71 o
   6   5  10        190.06        168.06        40.15 o
   7   5  10         13.84         14.44        36.18 o
  -9   6  10        406.21        418.18        36.26 o
  -8   6  10         38.56         37.47        18.49 o
  -7   6  10        468.17        494.92        30.16 o
  -6   6  10         87.68        100.15        17.71 o
  -5   6  10        277.40        305.67        20.82 o
  -4   6  10       1053.54       1058.75        41.55 o
  -3   6  10        152.76        146.02        13.85 o
  -2   6  10       1228.62       1133.68        47.89 o
  -1   6  10         44.91         49.89        12.82 o
   0   6  10        385.01        379.60        29.54 o
   1   6  10        363.12        315.28        27.56 o
   2   6  10         53.59         67.50        14.97 o
   3   6  10         58.40         56.36        14.32 o
   4   6  10        456.80        456.42        46.98 o
   5   6  10          8.44         26.82        28.09 o
   6   6  10        689.45        635.28        61.26 o
   7   6  10         64.22         35.07        38.88 o
  -9   7  10         90.22         76.23        21.67 o
  -8   7  10        232.73        246.63        31.83 o
  -7   7  10        243.25        262.65        22.15 o
  -6   7  10        317.12        299.31        24.11 o
  -5   7  10        567.05        586.15        31.78 o
  -4   7  10        329.93        276.03        21.25 o
  -3   7  10        627.52        585.51        38.39 o
  -2   7  10         76.26         95.92        15.09 o
  -1   7  10        187.26        167.66        17.20 o
   0   7  10       1366.62       1342.69        67.50 o
   1   7  10         80.99         74.25        17.03 o
   2   7  10        978.90        964.76        53.89 o
   3   7  10        183.37        142.67        38.56 o
   4   7  10       1140.45       1103.13        85.06 o
   5   7  10          0.99          9.05        29.20 o
   6   7  10        223.00        172.51        44.91 o
   7   7  10          2.29         14.44        32.38 o
  -8   8  10        402.50        441.15        29.62 o
  -7   8  10        414.97        404.29        27.03 o
  -6   8  10        220.67        250.16        21.87 o
  -5   8  10        209.56        208.06        20.27 o
  -4   8  10        246.89        259.65        20.19 o
  -3   8  10        800.61        823.41        44.82 o
  -2   8  10        595.38        513.19        37.45 o
  -1   8  10        655.16        627.50        32.57 o
   0   8  10        557.73        577.96        29.96 o
   1   8  10        363.90        331.05        43.17 o
   2   8  10        256.68        278.04        45.07 o
   3   8  10         76.76         84.11        32.53 o
   4   8  10         37.98         39.83        38.09 o
   5   8  10        365.17        352.16        46.18 o
   6   8  10        444.63        434.05        51.90 o
  -8   9  10          2.01        -20.43        20.43 o
  -7   9  10         99.76         90.83        26.17 o
  -6   9  10        553.34        586.24        33.08 o
  -5   9  10        161.53        159.43        21.42 o
  -4   9  10        448.90        472.34        35.78 o
  -3   9  10         67.94         53.24        22.04 o
  -2   9  10        424.03        484.16        34.57 o
  -1   9  10        281.98        287.69        28.11 o
   0   9  10         51.41         67.25        20.59 o
   1   9  10        546.58        556.41        61.26 o
   2   9  10         57.39         78.08        39.04 o
   3   9  10        565.62        706.85        66.65 o
   4   9  10         35.96         16.19        33.01 o
   5   9  10        455.58        494.67        54.59 o
   6   9  10         10.52         -1.27        34.60 o
  -7  10  10        149.12        154.43        23.82 o
  -6  10  10        230.27        244.02        25.18 o
  -5  10  10         71.19        107.77        20.08 o
  -4  10  10         99.07        117.05        25.98 o
  -3  10  10        738.96        754.75        49.45 o
  -2  10  10         89.94        113.91        29.84 o
  -1  10  10        668.06        691.34        41.57 o
   0  10  10        328.38        335.30        30.84 o
   1  10  10         46.65         37.29        33.01 o
   2  10  10        104.93        123.95        43.80 o
   3  10  10         10.87         50.94        41.42 o
   4  10  10         95.71         84.11        44.75 o
   5  10  10        275.69        310.90        48.56 o
  -6  11  10        172.35        190.82        24.19 o
  -5  11  10        424.35        453.49        41.34 o
  -4  11  10        116.74         76.32        27.91 o
  -3  11  10        247.05        279.06        30.30 o
  -2  11  10        223.20        205.00        28.44 o
  -1  11  10        320.75        314.51        31.37 o
   0  11  10        371.78        400.16        33.98 o
   1  11  10         58.95         57.45        43.17 o
   2  11  10        403.67        383.90        49.51 o
   3  11  10        178.69        188.70        50.15 o
   4  11  10        266.30        314.86        48.88 o
  -5  12  10        164.79        209.17        32.93 o
  -4  12  10          8.54         28.93        25.75 o
  -3  12  10        142.75        126.60        27.47 o
  -2  12  10        359.95        363.24        36.74 o
  -1  12  10         10.38         15.19        23.75 o
   0  12  10         96.13        109.25        25.94 o
   1  12  10          2.83         -7.58        23.45 o
   2  12  10          6.93         30.31        37.29 o
   3  12  10         35.93         24.76        46.02 o
  -2  13  10         39.10         -7.80        29.68 o
  -1  13  10        234.15        245.64        33.80 o
   0  13  10         59.52         66.33        29.32 o
  -2 -12  11        318.08        297.88        59.99 o
  -1 -12  11        194.25        215.99        46.18 o
   0 -12  11        278.20        309.11        31.99 o
  -5 -11  11        642.79        760.34        49.94 o
  -4 -11  11         23.12         36.93        26.07 o
  -3 -11  11        268.97        303.76        30.21 o
  -2 -11  11         61.53         61.65        23.66 o
  -1 -11  11         26.05         42.75        23.33 o
   0 -11  11         18.74        -16.73        24.04 o
   1 -11  11        396.61        410.02        52.13 o
   2 -11  11         15.61         19.65        26.53 o
  -6 -10  11         18.23         27.55        27.61 o
  -5 -10  11         54.31         41.45        24.69 o
  -4 -10  11         85.00        104.29        25.47 o
  -3 -10  11        153.20        154.85        19.84 o
  -2 -10  11         95.31         92.56        18.07 o
  -1 -10  11        254.82        256.56        28.71 o
   0 -10  11        189.92        198.41        27.57 o
   1 -10  11        380.16        370.10        33.37 o
   2 -10  11        173.11        159.28        27.48 o
   3 -10  11        124.30        165.86        73.00 o
  -7  -9  11         41.55          0.03        28.15 o
  -6  -9  11        145.46        162.89        30.65 o
  -5  -9  11         16.78         16.39        18.67 o
  -4  -9  11        142.55        116.01        19.87 o
  -3  -9  11          2.64        -12.59        16.90 o
  -2  -9  11         17.24         16.73        15.73 o
  -1  -9  11         81.09         83.46        15.88 o
   0  -9  11         53.20         64.17        22.91 o
   1  -9  11          6.42        -14.22        21.94 o
   2  -9  11        131.06        110.55        25.55 o
   3  -9  11         14.58         25.82        22.00 o
   4  -9  11        419.89        392.31        47.13 o
  -7  -8  11         20.73         -2.67        24.90 o
  -6  -8  11         15.15         17.88        18.48 o
  -5  -8  11        179.89        183.90        21.40 o
  -4  -8  11        263.10        270.71        19.41 o
  -3  -8  11        150.01        138.04        17.06 o
  -2  -8  11        192.18        213.98        17.79 o
  -1  -8  11        145.85        143.14        16.08 o
   0  -8  11        220.63        228.37        26.59 o
   1  -8  11        148.22        103.58        23.91 o
   2  -8  11         75.04         61.33        23.02 o
   3  -8  11        198.85        234.78        29.22 o
   4  -8  11        132.60        103.63        33.64 o
   5  -8  11         18.91         30.95        33.01 o
  -8  -7  11         46.07         56.68        23.01 o
  -7  -7  11        125.55        102.68        18.02 o
  -6  -7  11         66.91         84.84        19.59 o
  -5  -7  11        478.02        458.30        24.92 o
  -4  -7  11         35.73         17.95        12.92 o
  -3  -7  11         66.25         68.33        13.30 o
  -2  -7  11         36.33         41.91        11.55 o
  -1  -7  11         46.85         57.55        13.23 o
   0  -7  11          1.57         -8.45        11.72 o
   1  -7  11        243.36        230.45        28.09 o
   2  -7  11          3.06         11.69        19.99 o
   3  -7  11        566.83        554.98        52.37 o
   4  -7  11         43.03         20.79        30.47 o
   5  -7  11        407.39        378.66        46.18 o
  -9  -6  11        147.08        157.77        31.22 o
  -8  -6  11        187.86        178.34        30.63 o
  -7  -6  11        164.94        168.82        19.58 o
  -6  -6  11        136.92        127.82        18.93 o
  -5  -6  11        220.20        200.42        18.30 o
  -4  -6  11         78.82         84.20        14.18 o
  -3  -6  11        237.14        228.99        15.88 o
  -2  -6  11        906.44        903.32        31.25 o
  -1  -6  11        481.76        453.22        20.14 o
   0  -6  11        613.01        595.82        22.87 o
   1  -6  11        208.01        194.33        17.30 o
   2  -6  11        272.39        291.86        26.91 o
   3  -6  11         51.86         55.55        31.90 o
   4  -6  11        131.35        137.75        32.85 o
   5  -6  11         47.25         22.54        30.95 o
   6  -6  11        326.20        275.98        45.23 o
  -9  -5  11        163.02        167.30        33.18 o
  -8  -5  11        505.45        487.02        31.55 o
  -7  -5  11        230.56        206.96        38.64 o
  -6  -5  11        888.57        912.55        32.96 o
  -5  -5  11        307.73        324.04        18.54 o
  -4  -5  11        613.41        562.00        23.92 o
  -3  -5  11        678.87        662.13        29.69 o
  -2  -5  11         98.55         82.67        11.64 o
  -1  -5  11        215.99        218.69        14.09 o
   0  -5  11        292.72        287.23        17.20 o
   1  -5  11        221.28        207.09        13.25 o
   2  -5  11       1172.31       1200.41        52.58 o
   3  -5  11        189.86        118.55        30.31 o
   4  -5  11        587.75        613.06        54.28 o
   5  -5  11         46.40         54.59        30.63 o
   6  -5  11        487.85        574.18        50.94 o
  -9  -4  11        318.27        355.80        27.31 o
  -8  -4  11        127.35        158.21        21.08 o
  -7  -4  11        471.79        505.21        29.23 o
  -6  -4  11         84.68        101.03        16.73 o
  -5  -4  11        245.52        221.92        17.29 o
  -4  -4  11       1264.52       1272.19        38.75 o
  -3  -4  11        591.57        617.78        24.75 o
  -2  -4  11       1458.23       1449.46        47.13 o
  -1  -4  11        714.20        732.92        28.19 o
   0  -4  11       1168.95       1153.16        34.41 o
   1  -4  11         93.50        115.92        11.40 o
   2  -4  11         31.73         20.06        11.35 o
   3  -4  11         24.82         35.87        22.14 o
   4  -4  11        106.18        102.12        17.46 o
   5  -4  11        273.96        294.55        39.52 o
   6  -4  11        282.72        295.50        41.90 o
   7  -4  11        151.46        179.33        36.18 o
  -9  -3  11        275.96        284.59        25.21 o
  -8  -3  11        146.85        131.86        22.13 o
  -7  -3  11        514.48        581.11        32.09 o
  -6  -3  11        435.54        433.73        27.72 o
  -5  -3  11        432.86        491.49        21.66 o
  -4  -3  11        825.17        813.20        28.98 o
  -3  -3  11        228.64        219.98        16.57 o
  -2  -3  11          1.02         -6.00        11.45 o
  -1  -3  11        108.64        102.23        11.16 o
   0  -3  11        104.28         89.55        11.25 o
   1  -3  11        781.72        835.38        32.09 o
   2  -3  11        691.51        698.70        30.89 o
   3  -3  11        539.36        619.11        29.01 o
   4  -3  11        378.27        415.76        35.15 o
   5  -3  11        204.52        238.18        26.66 o
   6  -3  11         99.97        105.06        33.17 o
   7  -3  11         66.36        104.58        35.71 o
 -10  -2  11         53.36         39.92        20.05 o
  -9  -2  11        440.16        523.59        44.90 o
  -8  -2  11        136.58        174.51        27.62 o
  -7  -2  11         88.63        104.31        18.90 o
  -6  -2  11        252.50        258.50        21.41 o
  -5  -2  11        486.67        505.49        24.84 o
  -4  -2  11         55.22         51.25        11.09 o
  -3  -2  11        766.01        800.27        31.77 o
  -2  -2  11         87.08         70.17        13.02 o
  -1  -2  11       2415.15       2453.59        59.08 o
   0  -2  11         66.85         49.67         9.81 o
   1  -2  11       1094.56       1147.14        35.90 o
   2  -2  11          9.90         11.95        10.91 o
   3  -2  11         11.28         14.30        11.46 o
   4  -2  11         29.00         41.16        13.20 o
   5  -2  11        159.83        169.66        21.99 o
   6  -2  11        198.90        214.37        24.49 o
   7  -2  11        489.94        526.49        45.71 o
 -10  -1  11        130.49        132.89        22.87 o
  -9  -1  11         91.36         92.75        21.51 o
  -8  -1  11        133.46        128.45        23.66 o
  -7  -1  11        617.70        703.28        35.43 o
  -6  -1  11        276.63        289.45        21.99 o
  -5  -1  11        166.74        156.00        18.89 o
  -4  -1  11        168.02        195.27        13.85 o
  -3  -1  11        118.52        129.09        13.51 o
  -2  -1  11         45.77         49.83         9.64 o
  -1  -1  11         50.37         39.34         9.30 o
   0  -1  11        172.00        158.74        12.52 o
   1  -1  11        586.22        591.81        22.31 o
   2  -1  11        444.67        454.83        21.89 o
   3  -1  11        923.21        988.07        35.27 o
   4  -1  11        264.60        279.99        16.65 o
   5  -1  11        502.69        530.24        29.63 o
   6  -1  11        238.15        220.13        24.13 o
   7  -1  11        277.65        256.14        36.98 o
 -10   0  11         22.09         39.56        21.13 o
  -9   0  11         15.23         -7.37        19.49 o
  -8   0  11         76.67         66.89        18.99 o
  -7   0  11         10.85          7.53        16.64 o
  -6   0  11        371.44        351.64        23.78 o
  -5   0  11        102.50        129.15        17.90 o
  -4   0  11        249.75        232.52        16.52 o
  -3   0  11         73.41         78.00        10.71 o
  -2   0  11        339.65        326.10        14.29 o
  -1   0  11        113.90        101.71        10.97 o
   0   0  11       1366.55       1321.68        39.06 o
   1   0  11        186.06        186.12        13.46 o
   2   0  11         28.42         33.02        11.12 o
   3   0  11         72.74         71.87        15.23 o
   4   0  11         20.75         16.03        14.93 o
   5   0  11         66.19         75.76        15.87 o
   6   0  11         69.63         49.36        30.79 o
   7   0  11          1.60        -15.08        30.15 o
 -10   1  11        121.46        114.34        22.50 o
  -9   1  11         84.73        107.19        23.26 o
  -8   1  11        126.73        133.16        21.78 o
  -7   1  11        563.68        550.29        32.80 o
  -6   1  11        300.76        266.15        22.78 o
  -5   1  11        166.65        155.60        18.58 o
  -4   1  11        164.42        141.41        14.36 o
  -3   1  11        104.51        104.18        11.12 o
  -2   1  11         57.62         61.52        10.12 o
  -1   1  11         64.86         63.80        10.03 o
   0   1  11        199.14        198.42        11.88 o
   1   1  11        499.25        500.06        24.52 o
   2   1  11        451.69        427.85        21.76 o
   3   1  11        926.50        919.55        42.71 o
   4   1  11        215.88        178.23        18.59 o
   5   1  11        476.37        496.39        36.07 o
   6   1  11        234.01        232.97        36.03 o
   7   1  11        264.79        285.19        43.01 o
 -10   2  11         56.19         43.46        20.86 o
  -9   2  11        418.99        415.96        31.44 o
  -8   2  11        150.45        129.97        22.11 o
  -7   2  11         92.59         82.68        17.96 o
  -6   2  11        278.43        275.19        22.26 o
  -5   2  11        451.91        492.31        33.74 o
  -4   2  11         57.25         75.91        16.03 o
  -3   2  11        843.69        829.85        30.86 o
  -2   2  11         83.07         73.86        11.83 o
  -1   2  11       2291.03       2192.82        83.81 o
   0   2  11         51.75         63.43        12.08 o
   1   2  11       1119.17       1073.67        47.79 o
   2   2  11         17.02         28.77        14.08 o
   3   2  11         18.86         19.86        17.83 o
   4   2  11         49.80         47.57        17.65 o
   5   2  11        151.59        163.30        37.29 o
   6   2  11        228.31        212.66        37.61 o
   7   2  11        486.93        440.24        50.47 o
  -9   3  11        225.35        220.12        30.62 o
  -8   3  11        133.25        149.38        26.37 o
  -7   3  11        489.96        459.68        36.28 o
  -6   3  11        483.21        500.02        36.10 o
  -5   3  11        414.10        400.12        33.12 o
  -4   3  11        836.90        817.78        44.52 o
  -3   3  11        180.69        172.57        14.32 o
  -2   3  11          6.17          4.36        12.97 o
  -1   3  11         82.07         66.64        14.01 o
   0   3  11        125.57        124.52        20.13 o
   1   3  11        910.80        912.77        49.04 o
   2   3  11        662.95        674.38        41.29 o
   3   3  11        560.38        575.29        38.62 o
   4   3  11        418.51        454.53        31.62 o
   5   3  11        181.94        173.94        36.98 o
   6   3  11         82.87         36.34        33.01 o
   7   3  11         58.56         39.68        34.44 o
  -9   4  11        410.89        414.89        26.27 o
  -8   4  11        133.26        165.95        20.19 o
  -7   4  11        417.32        427.14        50.25 o
  -6   4  11         89.70         60.17        15.91 o
  -5   4  11        241.57        241.38        25.76 o
  -4   4  11       1141.60       1136.10        49.60 o
  -3   4  11        596.31        609.39        31.87 o
  -2   4  11       1414.10       1462.77        55.90 o
  -1   4  11        677.58        630.33        42.08 o
   0   4  11       1071.35       1039.84        57.35 o
   1   4  11        101.00         84.29        19.83 o
   2   4  11         40.65         43.85        17.76 o
   3   4  11         37.71         20.94        17.14 o
   4   4  11         99.74        139.02        35.23 o
   5   4  11        240.41        254.72        41.74 o
   6   4  11        280.96        293.12        45.07 o
   7   4  11        138.26        137.91        39.83 o
  -9   5  11        144.75        134.51        21.89 o
  -8   5  11        467.76        464.98        28.73 o
  -7   5  11        192.92        208.87        20.73 o
  -6   5  11       1025.58       1044.43        42.25 o
  -5   5  11        341.93        331.67        21.92 o
  -4   5  11        540.07        516.93        31.09 o
  -3   5  11        721.09        740.05        34.42 o
  -2   5  11         93.37         77.07        19.97 o
  -1   5  11        211.90        178.76        23.93 o
   0   5  11        297.90        296.57        27.65 o
   1   5  11        257.91        286.00        25.13 o
   2   5  11       1029.99       1048.65        58.73 o
   3   5  11        223.06        236.94        39.04 o
   4   5  11        553.93        582.43        55.39 o
   5   5  11         58.78         15.24        34.44 o
   6   5  11        501.49        449.12        55.39 o
  -9   6  11        178.66        206.95        29.92 o
  -8   6  11        194.46        218.40        23.10 o
  -7   6  11        118.44        133.80        21.89 o
  -6   6  11        152.91        161.41        23.38 o
  -5   6  11        240.37        240.25        21.01 o
  -4   6  11         99.21        115.27        16.20 o
  -3   6  11        245.43        282.85        26.72 o
  -2   6  11        876.15        934.43        52.46 o
  -1   6  11        431.77        481.90        57.05 o
   0   6  11        569.80        593.29        39.36 o
   1   6  11        220.66        241.87        24.12 o
   2   6  11        248.12        251.86        38.72 o
   3   6  11         61.46         73.16        29.84 o
   4   6  11        159.89        190.92        35.87 o
   5   6  11         27.27         21.27        29.99 o
   6   6  11        359.89        415.96        52.85 o
  -8   7  11         24.41         28.25        21.94 o
  -7   7  11        124.13        116.04        20.85 o
  -6   7  11         68.70         68.24        18.57 o
  -5   7  11        490.55        548.66        30.26 o
  -4   7  11         20.82         47.06        16.02 o
  -3   7  11         36.57         27.20        19.41 o
  -2   7  11         40.67         54.79        19.51 o
  -1   7  11         37.64         61.95        21.28 o
   0   7  11          2.91         19.95        19.03 o
   1   7  11        246.08        199.01        43.01 o
   2   7  11          4.28        -21.11        27.77 o
   3   7  11        553.02        541.01        57.45 o
   4   7  11         39.20         45.55        31.90 o
   5   7  11        386.06        320.26        50.94 o
   6   7  11         78.81         74.27        42.37 o
  -7   8  11         16.47          4.24        19.64 o
  -6   8  11          5.82         -0.88        18.33 o
  -5   8  11        155.11        192.74        21.38 o
  -4   8  11        230.89        240.87        28.97 o
  -3   8  11        152.02        136.33        23.25 o
  -2   8  11        217.95        229.14        23.85 o
  -1   8  11        147.74        176.16        37.45 o
   0   8  11        250.80        236.94        40.79 o
   1   8  11        189.74        166.48        42.85 o
   2   8  11         79.41         87.76        33.80 o
   3   8  11        201.59        233.13        40.47 o
   4   8  11        157.92        177.59        44.91 o
   5   8  11         11.55         13.01        40.47 o
  -7   9  11         53.16         73.85        29.39 o
  -6   9  11        162.12        161.12        21.56 o
  -5   9  11         13.95          4.01        17.90 o
  -4   9  11        149.35        156.03        26.69 o
  -3   9  11          3.10         33.20        20.77 o
  -2   9  11         15.46         -5.20        24.52 o
  -1   9  11         85.53        107.76        36.18 o
   0   9  11         36.61         26.34        33.96 o
   1   9  11          5.76         12.54        32.38 o
   2   9  11        157.52        138.39        37.45 o
   3   9  11         18.01         14.60        40.94 o
   4   9  11        383.08        332.95        55.07 o
  -6  10  11          6.19        -11.60        20.87 o
  -5  10  11         92.57         71.36        25.67 o
  -4  10  11         57.78         27.87        23.87 o
  -3  10  11        130.90        120.58        31.50 o
  -2  10  11        112.24         95.63        24.26 o
  -1  10  11        251.01        228.05        50.63 o
   0  10  11        165.00        144.58        40.63 o
   1  10  11        369.20        390.56        50.78 o
   2  10  11        185.25        162.19        41.58 o
   3  10  11        111.71         61.89        46.02 o
  -5  11  11        633.25        633.22        74.27 o
  -4  11  11          7.46         40.58        25.01 o
  -3  11  11        278.65        307.52        33.19 o
  -2  11  11         46.53         52.91        24.00 o
  -1  11  11         25.41         10.95        44.28 o
   0  11  11         15.66         -3.65        43.48 o
   1  11  11        451.98        427.70        60.15 o
   2  11  11          6.96         -4.28        36.18 o
  -2  12  11        376.74        382.76        35.99 o
  -1  12  11        211.72        218.85        46.02 o
   0  12  11        313.45        395.48        53.48 o
  -4 -10  12         39.21         70.08        25.65 o
  -3 -10  12        304.52        291.76        24.49 o
  -2 -10  12        372.19        406.42        36.34 o
  -1 -10  12        312.58        335.98        33.92 o
   0 -10  12        192.12        184.73        28.94 o
   1 -10  12        580.59        613.28        47.21 o
  -5  -9  12       1118.60       1184.55        54.69 o
  -4  -9  12         49.42         38.67        19.73 o
  -3  -9  12        372.61        399.95        27.78 o
  -2  -9  12         30.00         16.53        17.64 o
  -1  -9  12         79.30         52.57        24.49 o
   0  -9  12        169.11        125.37        26.81 o
   1  -9  12        487.50        482.19        37.30 o
   2  -9  12         81.26         93.32        33.64 o
  -6  -8  12         37.36         68.06        20.81 o
  -5  -8  12         54.91         56.65        19.77 o
  -4  -8  12         79.09        101.68        25.46 o
  -3  -8  12        644.24        622.56        35.43 o
  -2  -8  12        503.49        526.34        40.31 o
  -1  -8  12        732.48        694.83        36.19 o
   0  -8  12        196.37        231.32        28.94 o
   1  -8  12        358.29        342.10        35.47 o
   2  -8  12        181.03        188.85        35.55 o
   3  -8  12        109.91        105.85        33.96 o
  -7  -7  12        125.43        112.90        20.89 o
  -6  -7  12        812.72        866.46        42.00 o
  -5  -7  12         70.73         59.50        20.09 o
  -4  -7  12        679.76        727.27        36.85 o
  -3  -7  12         62.52         74.80        19.65 o
  -2  -7  12        123.81        129.65        16.65 o
  -1  -7  12         37.67         39.46        13.49 o
   0  -7  12          8.62         38.72        22.23 o
   1  -7  12        284.27        306.56        29.71 o
   2  -7  12        295.11        278.68        38.25 o
   3  -7  12        102.74        136.80        33.96 o
   4  -7  12        471.65        509.11        51.90 o
  -8  -6  12        277.79        285.82        49.04 o
  -7  -6  12          7.36         27.21        18.30 o
  -6  -6  12         52.59         57.44        20.44 o
  -5  -6  12          2.00         -3.39        18.22 o
  -4  -6  12         64.39         65.79        14.13 o
  -3  -6  12         22.39         36.79        12.76 o
  -2  -6  12        549.09        585.15        27.62 o
  -1  -6  12         14.42         21.31        13.90 o
   0  -6  12        676.75        734.56        35.45 o
   1  -6  12         75.85        110.77        31.11 o
   2  -6  12        518.84        479.59        46.50 o
   3  -6  12        156.02        117.91        33.33 o
   4  -6  12         80.68         84.59        33.64 o
   5  -6  12         92.43         41.42        37.14 o
  -8  -5  12         62.50         68.16        20.85 o
  -7  -5  12         90.63         86.05        19.79 o
  -6  -5  12        136.29        130.31        20.12 o
  -5  -5  12        480.86        491.06        26.77 o
  -4  -5  12         61.59         57.31        16.44 o
  -3  -5  12        144.61        152.18        14.63 o
  -2  -5  12        188.96        166.24        14.14 o
  -1  -5  12         60.06         43.74        11.91 o
   0  -5  12        222.36        226.87        16.69 o
   1  -5  12         74.63         87.32        18.80 o
   2  -5  12         98.23        135.58        18.66 o
   3  -5  12         54.37         76.34        30.31 o
   4  -5  12        107.81        121.88        33.33 o
   5  -5  12         76.43         26.19        32.22 o
  -8  -4  12         13.90         24.86        21.08 o
  -7  -4  12         33.25         47.66        19.65 o
  -6  -4  12         53.87         71.21        14.92 o
  -5  -4  12         57.83         49.34        14.91 o
  -4  -4  12         22.08         22.12        15.13 o
  -3  -4  12         82.99         74.72        13.99 o
  -2  -4  12          3.88          8.08        12.80 o
  -1  -4  12        260.53        268.87        17.87 o
   0  -4  12         99.01         76.25        15.52 o
   1  -4  12        201.23        214.53        22.05 o
   2  -4  12        468.67        450.34        31.07 o
   3  -4  12        150.08        145.26        19.48 o
   4  -4  12        371.13        385.48        41.10 o
   5  -4  12         31.36          9.52        30.15 o
   6  -4  12        128.37        174.89        36.18 o
  -9  -3  12         84.22         97.33        23.45 o
  -8  -3  12        196.98        224.92        25.52 o
  -7  -3  12         17.33          3.57        20.52 o
  -6  -3  12        188.29        172.06        16.11 o
  -5  -3  12         50.52         37.99        13.06 o
  -4  -3  12        614.28        584.11        28.55 o
  -3  -3  12         30.31         23.52        16.30 o
  -2  -3  12         91.24        106.20        19.42 o
  -1  -3  12         52.72         61.95        15.05 o
   0  -3  12          1.50         -2.56        14.25 o
   1  -3  12         68.37         61.78        14.60 o
   2  -3  12        183.33        175.53        21.81 o
   3  -3  12        183.25        172.34        20.70 o
   4  -3  12        310.45        327.98        26.57 o
   5  -3  12         21.03         46.02        32.38 o
   6  -3  12        126.62        108.23        36.82 o
  -9  -2  12         60.70         55.16        21.40 o
  -8  -2  12        485.59        448.15        30.91 o
  -7  -2  12         84.85         84.79        20.63 o
  -6  -2  12         19.84          3.89        13.65 o
  -5  -2  12         92.65        105.84        13.58 o
  -4  -2  12        239.79        247.01        18.40 o
  -3  -2  12         82.38         82.09        14.91 o
  -2  -2  12        835.56        751.18        35.15 o
  -1  -2  12        313.13        310.40        20.46 o
   0  -2  12        876.35        852.12        33.96 o
   1  -2  12        135.10        146.05        16.36 o
   2  -2  12        120.74        125.37        21.77 o
   3  -2  12        244.85        291.25        24.09 o
   4  -2  12        162.89        173.72        22.03 o
   5  -2  12        761.36        831.28        66.50 o
   6  -2  12         83.94         72.08        22.31 o
  -9  -1  12         79.17        117.58        24.07 o
  -8  -1  12        115.96        122.06        26.75 o
  -7  -1  12        593.58        610.61        35.00 o
  -6  -1  12        237.84        223.20        22.44 o
  -5  -1  12       1058.38       1102.22        36.70 o
  -4  -1  12        417.54        364.53        20.93 o
  -3  -1  12        873.09        908.98        39.62 o
  -2  -1  12        158.49        118.19        16.73 o
  -1  -1  12         33.22         30.51        13.63 o
   0  -1  12         74.70         59.94        11.61 o
   1  -1  12        184.20        203.28        15.92 o
   2  -1  12       1099.69       1136.48        46.86 o
   3  -1  12        423.53        449.80        26.26 o
   4  -1  12        209.15        210.58        23.17 o
   5  -1  12        346.67        375.48        28.95 o
   6  -1  12         50.88         61.89        29.99 o
  -9   0  12        278.82        307.93        27.42 o
  -8   0  12         85.24         69.26        20.38 o
  -7   0  12         15.76         -4.57        19.78 o
  -6   0  12        104.97        108.46        20.66 o
  -5   0  12          3.98         -8.18        16.34 o
  -4   0  12         36.10         34.25        15.41 o
  -3   0  12        648.22        608.42        31.33 o
  -2   0  12         55.84         63.56        14.45 o
  -1   0  12       2122.93       2202.69        61.20 o
   0   0  12         91.95        103.25        16.47 o
   1   0  12        155.94        160.75        15.64 o
   2   0  12         65.02         64.39        13.18 o
   3   0  12        398.78        435.67        22.36 o
   4   0  12         80.99         78.58        20.31 o
   5   0  12        129.03         95.06        32.22 o
   6   0  12        283.45        368.66        44.44 o
  -9   1  12         72.93         79.53        26.53 o
  -8   1  12        105.28        103.73        24.76 o
  -7   1  12        599.56        586.54        41.09 o
  -6   1  12        268.80        280.95        28.67 o
  -5   1  12       1118.54       1150.70        58.63 o
  -4   1  12        395.34        470.37        25.82 o
  -3   1  12        909.56        924.34        38.10 o
  -2   1  12        149.95        170.89        18.18 o
  -1   1  12         55.39         55.95        12.94 o
   0   1  12         35.72         25.85        15.08 o
   1   1  12        188.54        200.96        18.18 o
   2   1  12       1099.21       1156.51        59.86 o
   3   1  12        444.31        497.77        36.03 o
   4   1  12        225.54        212.34        37.61 o
   5   1  12        455.22        428.02        46.98 o
   6   1  12         70.06        106.96        32.53 o
  -9   2  12         41.52         77.45        46.18 o
  -8   2  12        579.65        566.40        40.72 o
  -7   2  12         76.86         84.72        24.97 o
  -6   2  12         21.64         28.38        23.33 o
  -5   2  12         89.55         98.25        23.60 o
  -4   2  12        287.62        300.20        29.20 o
  -3   2  12         84.99         77.64        19.07 o
  -2   2  12        800.49        834.69        32.96 o
  -1   2  12        259.30        266.78        20.95 o
   0   2  12        956.20       1059.25        41.47 o
   1   2  12         96.33        114.51        21.78 o
   2   2  12        122.08        134.02        21.28 o
   3   2  12        242.20        230.28        25.17 o
   4   2  12        167.38        160.45        37.93 o
   5   2  12        768.05        825.56        69.03 o
   6   2  12         75.02         79.83        34.12 o
  -9   3  12         71.11         81.89        46.18 o
  -8   3  12        218.61        253.77        33.72 o
  -7   3  12         23.94         32.55        30.95 o
  -6   3  12        178.02        206.63        27.55 o
  -5   3  12         58.97         37.00        23.64 o
  -4   3  12        621.29        675.57        40.42 o
  -3   3  12         32.48         48.31        15.52 o
  -2   3  12        128.61        138.65        18.27 o
  -1   3  12         74.45         79.50        15.90 o
   0   3  12          2.17         -7.67        22.85 o
   1   3  12         70.47         73.73        20.39 o
   2   3  12        160.90        164.99        22.61 o
   3   3  12        175.89        154.57        35.55 o
   4   3  12        314.86        330.73        43.48 o
   5   3  12         18.60         22.38        36.66 o
   6   3  12        126.40        164.57        43.17 o
  -8   4  12          8.97          4.69        23.31 o
  -7   4  12         33.02          0.87        26.00 o
  -6   4  12         53.92         72.09        29.60 o
  -5   4  12         69.56         66.79        24.63 o
  -4   4  12         19.65         -0.01        19.73 o
  -3   4  12         69.92         64.85        18.12 o
  -2   4  12          9.45         23.98        15.09 o
  -1   4  12        298.85        305.61        49.04 o
   0   4  12        125.51        143.78        30.63 o
   1   4  12        188.44        191.01        33.49 o
   2   4  12        462.08        456.27        50.94 o
   3   4  12        157.06        139.50        36.82 o
   4   4  12        310.31        320.42        46.02 o
   5   4  12         33.10         25.07        34.44 o
   6   4  12        102.72         72.21        38.41 o
  -8   5  12         76.30         77.41        25.69 o
  -7   5  12        126.31        139.92        27.56 o
  -6   5  12        146.66        170.05        26.94 o
  -5   5  12        456.06        426.23        35.57 o
  -4   5  12         70.91         65.46        22.30 o
  -3   5  12        163.67        154.38        23.00 o
  -2   5  12        212.06        177.19        24.85 o
  -1   5  12         77.28         87.66        23.94 o
   0   5  12        240.51        225.81        25.01 o
   1   5  12         48.85          9.68        34.91 o
   2   5  12        112.17         97.44        37.61 o
   3   5  12         36.96          3.17        33.96 o
   4   5  12        127.65        120.93        39.20 o
   5   5  12         96.46        124.58        39.36 o
  -7   6  12         11.15         -3.54        25.06 o
  -6   6  12         42.10         16.85        23.92 o
  -5   6  12          1.13        -19.79        23.53 o
  -4   6  12         72.27         66.00        22.30 o
  -3   6  12         25.45         12.48        24.76 o
  -2   6  12        585.84        574.93        42.27 o
  -1   6  12          7.41         26.68        19.40 o
   0   6  12        704.25        698.92        64.43 o
   1   6  12         70.36         56.50        37.77 o
   2   6  12        521.74        504.35        52.05 o
   3   6  12        159.73        144.26        41.10 o
   4   6  12         90.04        125.53        41.26 o
   5   6  12        105.30         70.46        39.99 o
  -7   7  12        103.55        116.63        26.54 o
  -6   7  12        759.63        764.70        50.80 o
  -5   7  12         66.63         57.79        24.20 o
  -4   7  12        568.75        589.39        43.25 o
  -3   7  12         40.73         44.75        43.48 o
  -2   7  12        143.78        106.81        43.17 o
  -1   7  12         19.44          7.78        38.25 o
   0   7  12          3.87        -32.22        37.45 o
   1   7  12        289.15        225.51        46.98 o
   2   7  12        330.23        297.72        48.72 o
   3   7  12         94.55         77.13        34.44 o
   4   7  12        493.61        414.53        57.13 o
  -6   8  12         46.09         37.48        27.20 o
  -5   8  12         45.07         40.01        24.13 o
  -4   8  12         92.83        120.45        40.31 o
  -3   8  12        618.53        660.99        68.72 o
  -2   8  12        555.29        599.73        60.15 o
  -1   8  12        749.58        765.42        69.03 o
   0   8  12        270.36        315.18        51.42 o
   1   8  12        342.64        373.90        53.80 o
   2   8  12        180.42        133.47        45.23 o
   3   8  12         86.59         59.99        42.69 o
   4   8  12        119.23        129.82        46.18 o
  -5   9  12       1129.69       1168.36        95.54 o
  -4   9  12         57.81         26.82        37.77 o
  -3   9  12        419.51        481.98        56.02 o
  -2   9  12         21.69         17.62        35.71 o
  -1   9  12         66.82         60.47        37.14 o
   0   9  12        187.33        179.81        42.06 o
   1   9  12        498.33        503.40        61.42 o
   2   9  12         75.63         91.89        38.09 o
   3   9  12        737.68        745.74        72.37 o
  -4  10  12         21.61         28.88        39.20 o
  -3  10  12        332.47        330.57        50.94 o
  -2  10  12        336.67        431.51        61.58 o
  -1  10  12        295.25        296.45        57.29 o
   0  10  12        186.68        184.09        51.42 o
   1  10  12        588.36        675.75        70.62 o
  -2  -9  13        172.39        184.58        31.48 o
  -1  -9  13        243.85        232.31        30.95 o
  -4  -8  13        112.28        112.50        21.82 o
  -3  -8  13         76.65         81.16        19.55 o
  -2  -8  13         22.87         31.29        18.58 o
  -1  -8  13         59.02         45.39        25.50 o
   0  -8  13         12.24        -18.89        34.76 o
   1  -8  13         87.27         81.57        37.61 o
  -5  -7  13        139.41        118.55        23.65 o
  -4  -7  13         55.88         62.83        19.69 o
  -3  -7  13        337.75        322.59        25.23 o
  -2  -7  13         69.17         90.78        26.22 o
  -1  -7  13        136.72        109.62        19.29 o
   0  -7  13        235.35        233.93        38.56 o
   1  -7  13         46.64         35.23        31.26 o
   2  -7  13        238.26        235.83        43.01 o
  -6  -6  13         14.26         33.00        24.65 o
  -5  -6  13         71.98         64.39        20.68 o
  -4  -6  13        246.05        289.91        45.51 o
  -3  -6  13        108.97        106.42        24.63 o
  -2  -6  13        311.14        303.63        25.11 o
  -1  -6  13        342.05        324.37        28.47 o
   0  -6  13        356.37        385.37        28.43 o
   1  -6  13        134.52         51.74        35.55 o
   2  -6  13        114.70        129.66        34.60 o
   3  -6  13         83.76         58.88        33.80 o
  -7  -5  13        104.88        113.30        21.35 o
  -6  -5  13        818.21        843.42        42.78 o
  -5  -5  13         45.68         58.99        21.16 o
  -4  -5  13        490.30        522.93        32.15 o
  -3  -5  13        122.38        104.83        19.33 o
  -2  -5  13        277.42        309.19        22.56 o
  -1  -5  13        266.82        278.17        22.54 o
   0  -5  13          1.77          2.79        19.50 o
   1  -5  13        256.51        294.28        26.42 o
   2  -5  13        286.48        265.35        41.74 o
   3  -5  13        429.73        437.38        48.40 o
   4  -5  13        127.25        158.07        37.29 o
  -7  -4  13        227.26        221.48        23.13 o
  -6  -4  13        263.89        281.64        24.92 o
  -5  -4  13         83.01         58.76        21.12 o
  -4  -4  13         17.86         18.76        15.74 o
  -3  -4  13        490.38        545.41        29.59 o
  -2  -4  13        418.63        438.38        27.73 o
  -1  -4  13        203.23        218.29        20.52 o
   0  -4  13        782.49        805.27        43.81 o
   1  -4  13         87.16        107.38        22.77 o
   2  -4  13        403.64        391.30        30.01 o
   3  -4  13         73.30        105.85        32.38 o
   4  -4  13         85.98         96.33        36.03 o
  -7  -3  13        231.25        243.58        22.00 o
  -6  -3  13        458.72        511.51        27.13 o
  -5  -3  13        429.23        499.77        25.40 o
  -4  -3  13        249.15        259.09        22.80 o
  -3  -3  13        445.23        473.88        28.06 o
  -2  -3  13        181.00        160.55        19.61 o
  -1  -3  13        442.94        463.27        26.56 o
   0  -3  13        502.07        499.78        33.91 o
   1  -3  13        277.13        238.53        24.52 o
   2  -3  13        489.92        501.66        34.12 o
   3  -3  13        409.66        453.81        31.56 o
   4  -3  13        127.50        131.25        35.87 o
  -8  -2  13         58.49         42.56        21.62 o
  -7  -2  13        295.86        352.21        26.76 o
  -6  -2  13         55.85         50.39        25.55 o
  -5  -2  13          5.82         -1.50        16.45 o
  -4  -2  13        185.46        202.38        20.36 o
  -3  -2  13        379.26        395.45        41.51 o
  -2  -2  13        169.55        203.73        18.65 o
  -1  -2  13        289.17        331.77        22.01 o
   0  -2  13        118.79        120.10        21.45 o
   1  -2  13        216.81        237.30        24.80 o
   2  -2  13         27.33         31.46        23.09 o
   3  -2  13         82.00         92.75        21.05 o
   4  -2  13        324.81        316.87        27.67 o
   5  -2  13          9.24        -21.42        32.06 o
  -8  -1  13          4.27          0.95        33.49 o
  -7  -1  13         52.60         29.22        24.36 o
  -6  -1  13         99.61        113.89        35.75 o
  -5  -1  13        218.83        243.80        27.80 o
  -4  -1  13         52.91         61.20        18.55 o
  -3  -1  13        292.34        291.99        22.41 o
  -2  -1  13        108.34        112.85        22.23 o
  -1  -1  13         90.41        123.90        23.39 o
   0  -1  13        338.54        338.42        28.98 o
   1  -1  13        301.28        295.43        21.66 o
   2  -1  13        129.76        153.02        22.41 o
   3  -1  13         65.78         65.31        19.61 o
   4  -1  13         12.00         12.85        26.50 o
   5  -1  13         77.12         45.39        30.47 o
  -8   0  13        265.51        337.56        54.43 o
  -7   0  13          7.33        -16.48        22.85 o
  -6   0  13        274.43        309.09        24.96 o
  -5   0  13         48.20         43.07        16.62 o
  -4   0  13         68.34        104.13        35.47 o
  -3   0  13        105.16        119.29        29.68 o
  -2   0  13        140.65        148.61        22.87 o
  -1   0  13         23.00         20.70        18.65 o
   0   0  13         40.07         52.17        20.11 o
   1   0  13          9.82         15.24        19.47 o
   2   0  13        250.64        245.31        46.82 o
   3   0  13        231.51        212.34        37.29 o
   4   0  13          0.92         -4.76        26.03 o
   5   0  13        268.55        304.23        41.90 o
  -8   1  13          2.26          5.08        34.60 o
  -7   1  13         71.58         76.44        25.41 o
  -6   1  13         90.81         77.21        23.90 o
  -5   1  13        221.30        229.86        28.39 o
  -4   1  13         58.69         39.32        23.60 o
  -3   1  13        314.63        333.65        29.80 o
  -2   1  13        124.15        114.94        39.44 o
  -1   1  13         85.49         85.66        21.47 o
   0   1  13        370.59        383.71        24.86 o
   1   1  13        334.78        331.84        29.80 o
   2   1  13         98.41         53.88        22.80 o
   3   1  13         85.66         40.47        29.52 o
   4   1  13         18.37        -31.90        31.90 o
   5   1  13         86.99         87.92        32.38 o
  -8   2  13         51.26         53.80        36.34 o
  -7   2  13        245.63        240.77        31.92 o
  -6   2  13         64.84         79.57        27.43 o
  -5   2  13          6.25         15.38        26.58 o
  -4   2  13        140.12        109.24        22.95 o
  -3   2  13        368.73        368.15        30.32 o
  -2   2  13        158.61        168.73        24.48 o
  -1   2  13        305.70        288.19        22.99 o
   0   2  13        128.49        110.06        31.03 o
   1   2  13        183.08        192.32        25.98 o
   2   2  13         13.77          9.84        31.11 o
   3   2  13         53.08         51.90        31.90 o
   4   2  13        286.36        298.04        46.18 o
   5   2  13          7.21         51.74        37.45 o
  -7   3  13        226.97        223.53        32.41 o
  -6   3  13        430.88        493.94        38.28 o
  -5   3  13        448.78        394.73        36.08 o
  -4   3  13        226.65        264.88        29.78 o
  -3   3  13        422.32        425.02        33.47 o
  -2   3  13        195.78        214.41        23.89 o
  -1   3  13        397.60        386.13        59.20 o
   0   3  13        462.15        457.39        37.42 o
   1   3  13        277.65        300.26        43.64 o
   2   3  13        487.14        389.77        50.63 o
   3   3  13        418.68        467.06        51.10 o
   4   3  13        104.41        106.81        41.42 o
  -7   4  13        238.36        263.46        49.99 o
  -6   4  13        247.54        253.33        32.81 o
  -5   4  13         74.85         86.99        25.43 o
  -4   4  13         31.81         34.24        24.01 o
  -3   4  13        487.70        501.87        50.70 o
  -2   4  13        469.85        452.45        55.47 o
  -1   4  13        249.45        249.12        29.28 o
   0   4  13        707.89        685.59        71.10 o
   1   4  13        112.30        114.11        38.88 o
   2   4  13        429.87        505.78        53.32 o
   3   4  13         85.01        117.76        38.09 o
   4   4  13         99.52         88.40        38.72 o
  -7   5  13        134.69        161.23        28.07 o
  -6   5  13        718.67        817.15        70.46 o
  -5   5  13         67.33         65.43        23.68 o
  -4   5  13        540.59        601.74        40.66 o
  -3   5  13        105.30         95.70        36.50 o
  -2   5  13        271.75        297.56        45.86 o
  -1   5  13        273.68        289.79        48.88 o
   0   5  13          1.92        -30.95        36.03 o
   1   5  13        274.04        324.07        43.96 o
   2   5  13        293.88        269.63        46.82 o
   3   5  13        405.12        381.68        52.37 o
   4   5  13        151.25        197.42        44.28 o
  -6   6  13         22.09        -19.77        24.39 o
  -5   6  13         97.18        101.72        51.58 o
  -4   6  13        268.61        311.11        30.38 o
  -3   6  13        102.34        134.10        46.18 o
  -2   6  13        270.86        324.38        52.85 o
  -1   6  13        299.85        368.98        48.25 o
   0   6  13        370.28        343.91        53.16 o
   1   6  13        114.94        135.85        43.33 o
   2   6  13        129.30        148.23        38.25 o
   3   6  13         75.58         97.60        42.53 o
  -5   7  13        146.76        188.03        28.91 o
  -4   7  13         44.09         58.56        38.72 o
  -3   7  13        381.54        367.39        51.58 o
  -2   7  13         43.99        102.84        38.72 o
  -1   7  13        110.13         71.42        37.45 o
   0   7  13        239.72        277.25        50.78 o
   1   7  13         43.28         32.53        42.21 o
   2   7  13        236.31        268.20        49.83 o
  -4   8  13        128.85        122.52        50.63 o
  -3   8  13         68.63         66.50        39.52 o
  -2   8  13         41.40         37.14        45.39 o
  -1   8  13         48.42         52.05        45.86 o
   0   8  13          6.50         22.22        36.98 o
   1   8  13         70.25        103.00        45.71 o
  -2   9  13        128.90        174.57        45.23 o
  -1   9  13        251.96        333.59        51.26 o
  -4  -6  14         26.88         43.80        36.18 o
  -3  -6  14        399.68        467.51        34.61 o
  -2  -6  14        194.99        199.12        26.48 o
  -1  -6  14        167.22        173.13        25.24 o
  -5  -5  14         24.17         48.56        34.12 o
  -4  -5  14        138.59        110.03        25.12 o
  -3  -5  14         85.26         63.62        24.24 o
  -2  -5  14         12.41         38.42        23.54 o
  -1  -5  14         15.72         14.62        22.33 o
   0  -5  14         77.11         83.37        21.69 o
   1  -5  14         59.54          9.36        36.03 o
  -5  -4  14         29.17         25.05        23.84 o
  -4  -4  14        138.29        150.33        32.45 o
  -3  -4  14         75.95         70.30        23.23 o
  -2  -4  14         66.51         47.59        17.43 o
  -1  -4  14         25.59         38.26        23.16 o
   0  -4  14        127.05        141.79        35.31 o
[truncated: 6,436 more chars]
